# Supplementary material for: A virus‐derived microRNA targets immune response genes during SARS‐CoV‐2 infection
Source: EMBO Rep. 2021 Dec 16;23(2):e54341. doi: 10.15252/embr.202154341 (PMC8811647; doi:10.15252/embr.202154341)
Supplement: Supplementary file 3 — Table EV1 [file EMBR-23-e54341-s007.xlsx]

## Sheet: Table EV1
Table EV1. Oligos used in the study.
RT primers used for reverse transcription of miRNA or control sRNA sequences
Oligo name	Oligo sequence (5' - 3')	target locus
RT primer miR-let7a-5p	CTCAACTGGTGTCGTGGAGTCGGCAATTCAGTTGAGAACTATAC	hsa-miR-let7a-5p
RT primer CoV2-miR-7a.1	CTCAACTGGTGTCGTGGAGTCGGCAATTCAGTTGAGAGTGTTAT	CoV2-miR-7a.1
RT primer CoV2-miR-7a.2	CTCAACTGGTGTCGTGGAGTCGGCAATTCAGTTGAGCGAGTGTT	CoV2-miR-7a.2
RT primer vsRNA-ORF6 (vsRNA_27296)	CTCAACTGGTGTCGTGGAGTCGGCAATTCAGTTGAGATTTTTAA	CoV2-ORF-6 control sequence
RT primer hsa-miR21	CTCAACTGGTGTCGTGGAGTCGGCAATTCAGTTGAGTCAACATCA	hsa-miR21
RT primer for sRNA spike in	CTCAACTGGTGTCGTGGAGTCGGCAATTCAGTTGAGATTAAATC	spike in
Sequence complementary to miRNA in the RT primer
Primers used for qPCR of miRNA or control sRNA sequences
Oligo name	Oligo sequence (5' - 3')	target locus
Reverse Universal for small RNAs	CTCAAGTGTCGTGGAGTCGGCAA	Reverse Universal for small RNAs
Forward miR-let7a-5p	ACACTCCAGCTGGGTGAGGTAGTAGGTTGT	hsa-miR-let7a-5p
Forward primer CoV2-miR-7a.1	ACACTCCAGCTGGGTTTTCTTGGCACTGAT	CoV2-miR-7a.1
Forward primer CoV2-miR-7a.2	ACACTCCAGCTGGGTTCTTGGCACTGATAA	CoV2-miR-7a.2
Forward primer vsRNA-ORF6 (vsRNA_27296)	ACACTCCAGCTGGGATCATAAACCTCATAA	CoV2-ORF-6 control sequence
Forward hsa-miR21	ACACTCCAGCTGGGTAGCTTATCAGACTGA	hsa-miR21
Forward primer for sRNA spike in	ACACTCCAGCTGGGGAGAGCAGTGGCTGGT	spike in
Sequence complementary to miRNA in the forward primer
Primers for qPCR for human genes or spike in
Oligo name	Oligo sequence (5' - 3')	target locus
BATF2 F	AGACCCCAAGGAGCAACA	BATF2
BATF2 R	CAGGGCGAGGTTGTCTTT	BATF2
Human GAPDH F	GTCTCCTCTGACTTCAACAGCG	GAPDH
Human GAPDH R	ACCACCCTGTTGCTGTAGCCAA	GAPDH
PNPT1 F	GCATCTGCATGTGGCGGAAGTT	PNPT1
PNPT1 R	CCTTCTCAGGATCGGTTTTGGTG	PNPT1
XAF1 F	CCTCCATGAGGCTTACTGCCTG	XAF1
XAF1 R	GAAACTCCAGCGAGGACTTCTG	XAF1
OAS2 F	ACCCGAACAGTTCCCCCTGGT	OAS2
OAS2 R	ACAAGGGTACCATCGGAGTTGCC	OAS2
IFIT1 F	GGACAGGAAGCTGAAGGAG	IFIT1
IFIT1 R	AGTGGGTGTTTCCTG	IFIT1
IFIT3 F	TGCCAAACAGATGTCCTCCGC	IFIT3
IFIT3 R	GCCTTGTAGCAGCACCCAATC	IFIT3
LAMP3 F	TTGGTCTGACATCAAGGTCTTT	LAMP3
LAMP3 R	GTATGCTGGTATGAGGTGTGAG	LAMPR
DICER1 F	CATGCCTCCTACCACTACAATAC	DICER1
DICER1 R	GGTGCTTGGTTATGAGGTAGTC	DICER1
ERCC-00130 FWD Set 2	ATTCGCCATAGAAGCCGATAC	ERCC-00130 SPIKE IN
ERCC-00130 REV Set 2	GCGGTTGAACCATGTTGATTT	ERCC-00130 SPIKE IN
RNA Oligo and mimics used in this study
Oligo name	Oligo sequence (5' - 3')
sRNA spike in oligo	GAGAGCAGUGGCUGGUUGAGAUUUAAU
mimic Cov2-miR-7a.1	UUUUCUUGGCACUGAUAACACU
mimic Cov2-miR-7a.2	UUCUUGGCACUGAUAACACUCG
mimic control	AACAUACGAGGGCAAUUCACC
Oligonucleotide for cloning CoV2-miR7a.2 site and mutant
CoV2-miR7a.2 site	5- AAAC TA GCGGCCGC TAGT CGAGTGTTATCAGTGCCAAGAA T -3	sense
	5- CTAGA TTCTTGGCACTGATAACACTCG ACTA GCGGCCGC TA GTTT -3	anti-sense
CoV2-miR7a.2 site mutant	5- AAACTAGCGGCCGCTAGTCGAGTGTTATCAGTctgctgtc T -3	sense
	5- CTAGAgacagcagACTGATAACACTCGACTAGCGGCCGCTAGTTT -3	anti-sense
CoV2-miR7a.2 site, mutations in seed region in grey
Oligonucleotide template for in vitro transcription of miRNA precursors
Pre-hsa-miR21	TAATACGACTCACTATAGGGTAGCTTATCAGACTGATGTTGACTGTTGAATCTCATGGCAACACCAGTCGATGGGCTGTC		sense
	GACAGCCCATCGACTGGTGTTGCCATGAGATTCAACAGTCAACATCAGTCTGATAAGCTACCCTATAGTGAGTCGTATTA		anti-sense
Pre-CoV2-miR-7a.2	TAATACGACTCACTATAGGGTTCTTGGCACTGATAACACTCGCTACTTGTGAGCTTTATCACTACCAAGAGTG		sense
	CACTCTTGGTAGTGATAAAGCTCACAAGTAGCGAGTGTTATCAGTGCCAAGAACCCTATAGTGAGTCGTATTA		anti-sense
Pre-CoV2-miR-7a.2 mutant	TAATACGACTCACTATAGGGTTCTTGGCACTGATAACACTCGCTACTTcgctGCaaTAagACTACCAtcAGTG		sense
	CACTgaTGGTAGTctTAttGCagcgAAGTAGCGAGTGTTATCAGTGCCAAGAACCCTATAGTGAGTCGTATTA		anti-sense
T7 promoter sequence, mutation in 3p arm of precursor in grey
