# Supplementary material for: A virus‐derived microRNA targets immune response genes during SARS‐CoV‐2 infection
Source: EMBO Rep. 2021 Dec 16;23(2):e54341. doi: 10.15252/embr.202154341 (PMC8811647; doi:10.15252/embr.202154341)
Supplement: Supplementary file 4 — Dataset EV1 [file EMBR-23-e54341-s010.xlsx]

## Sheet:  Dataset EV1
Dataset EV1. Total small RNA reads mapped on human and SARS-CoV-2 genome.
	caco-2_24h_control_1		caco-2_24h_control_2		caco-2_24h_infected_1		caco-2_24h_infected_2		caco-2_48h_control_1		caco-2_48h_control_2		caco-2_48h_infected_1		caco-2_48h_infected_2
	Homo Sapiens	Sars-CoV-2	Homo Sapiens	Sars-CoV-2	Homo Sapiens	Sars-CoV-2	Homo Sapiens	Sars-CoV-2	Homo Sapiens	Sars-CoV-2	Homo Sapiens	Sars-CoV-2	Homo Sapiens	Sars-CoV-2	Homo Sapiens	Sars-CoV-2
Not mapped	1957397	9553736	2213737	10972323	2021116	9661131	2290887	11025160	2151725	11194756	2592923	12756140	1680414	8972975	2950694	14649182
Mapped 1 time	3040477	1346	3427168	1378	2620750	59205	3438129	63442	3586368	1883	4053460	2422	2846280	141153	4404120	245649
Mapped > 1 time	4557210	2	5332796	0	5078554	84	5359607	21	5458547	1	6112184	5	4587519	85	7540179	162
Total mapped reads	7597687	1348	8759964	1378	7699304	59289	8797736	63463	9044915	1884	10165644	2427	7433799	141238	11944299	245811
% SARS-CoV-2/total mapped		0.000177391		0.000157282		0.00764172		0.0071619		0.00020825		0.000238688		0.0186452		0.0201648
Total mapped reads (human + SARS)	7599035		8761342		7758593		8861199		9046799		10168071		7575037		12190110
Normalization factor (for RPM)	0.131596		0.114138		0.128889		0.112852		0.110536		0.0983471		0.132013		0.0820337
	A549_ACE2_24h_control_1		A549_ACE2_24h_control_2		A549_ACE2_24h_infected_1		A549_ACE2_24h_infected_2		A549_ACE2_48h_control_1		A549_ACE2_48h_control_2		A549_ACE2_48h_infected_1		A549_ACE2_48h_infected_2
	Homo Sapiens	Sars-CoV-2	Homo Sapiens	Sars-CoV-2	Homo Sapiens	Sars-CoV-2	Homo Sapiens	Sars-CoV-2	Homo Sapiens	Sars-CoV-2	Homo Sapiens	Sars-CoV-2	Homo Sapiens	Sars-CoV-2	Homo Sapiens	Sars-CoV-2
Not mapped	1351612	8170008	1726585	9785522	1599724	9927387	2150628	10455072	1391419	9409469	1581928	10423194	1952216	11088584	1666651	9476801
Mapped 1 time	2771792	3924	3338541	4100	3402032	55500	3265866	47312	3271474	743	3518869	884	3627712	390880	3078136	316248
Mapped > 1 time	4050529	1	4724498	2	4981155	24	5085912	22	4747319	0	5323282	1	5899696	160	5048415	153
Total mapped reads	6822321	3925	8063039	4102	8383187	55524	8351778	47334	8018793	743	8842151	885	9527408	391040	8126551	316401
% SARS-CoV-2/total mapped		0.000574987		0.000508482		0.00657968		0.0056356		9.26488e-05		0.000100079		0.0394255		0.0374752
Total mapped reads (human + SARS)	6826246		8067141		8438711		8399112		8019536		8843036		9918448		8442952
Normalization factor (for RPM)	0.146493		0.12396		0.118502		0.11906		0.124695		0.113083		0.100822		0.118442
