# Supplementary material for: A virus‐derived microRNA targets immune response genes during SARS‐CoV‐2 infection
Source: EMBO Rep. 2021 Dec 16;23(2):e54341. doi: 10.15252/embr.202154341 (PMC8811647; doi:10.15252/embr.202154341)
Supplement: Supplementary file 5 — Dataset EV2 [file EMBR-23-e54341-s011.xlsx]

## Sheet:  Dataset EV2
Dataset EV2. Percentage and RPM of human miRNAs.
Percetage of human reads mapping to miRNAs:
Percentage (%)	0.6614	0.6495	0.6503	0.6048	0.6559	0.645	0.6074	0.611	0.5244	0.5118	0.4204	0.5138	0.5144	0.5134	0.5021	0.4768
RPM for each miRNAs	A549ACE2_24h_control_R1	A549ACE2_24h_control_R2	A549ACE2_24h_infected_R1	A549ACE2_24h_infected_R2	A549ACE2_48h_control_R1	A549ACE2_48h_control_R2	A549ACE2_48h_infected_R1	A549ACE2_48h_infected_R2	caco.2_24h_control_R1	caco.2_24h_control_R2	caco.2_24h_infected_R1	caco.2_24h_infected_R2	caco.2_48h_control_R1	caco.2_48h_control_R2	caco.2_48h_infected_R1	caco.2_48h_infected_R2
hsa-miR-21-5p	146401	140716	136703	141159	145714	141419	140754	147173	81409.2	79150	90041.6	79280.7	69044.4	68408	75764.8	66790.9
hsa-miR-27b-3p	31984.5	31271.6	31493	30823.5	33375.3	32861.1	33370.1	33547.3	7313.05	7321.02	7993.76	7822.72	7516.77	7822.8	7682.15	8277.57
hsa-miR-30a-5p	31954.4	32057.8	31029.9	31800.5	32120.7	31522.6	31639.6	32367.3	907.802	960.025	945.904	1020.98	1022.94	1178.41	883.434	1232.09
hsa-miR-100-5p	23692.9	22900.3	24608.6	24477.9	22761.3	23659.1	23563.9	24125.7	108.243	101.339	88.6872	101.781	98.2484	107.206	83.4154	103.698
hsa-let-7a-5p	22566.1	21786.3	21272.7	21842.8	22292.7	21849.6	22005.5	22958.4	7094.31	7117.14	7079.45	6897.97	6955.99	7016.25	6893.43	7110.41
hsa-miR-125a-5p	18358.7	17765.8	18775.9	18968.6	19453.9	19693.4	20226.1	20465.6	4671.11	4612.24	4803.24	4768.28	4986.78	5066.58	4890.98	5337.62
hsa-miR-23a-3p	21930	20862.8	21560.7	21273.4	19447.1	19579	18954.1	19589.8	8484.82	8455.54	7263.75	9154.39	8003.78	8055.1	8718.72	8409.32
hsa-miR-23b-3p	19241	17932.8	18516.4	18581.7	19682.1	19706.6	19138.1	19511.9	5221.55	5333.41	4504.75	5442.14	5694.36	5532.4	5783.55	5564.71
hsa-miR-99b-5p	17476.7	16954.9	18397.7	18335.4	18263.1	18284.2	18656.1	18576.7	4870.72	5036.19	4732.85	5044.92	5392.1	5339.5	4946.27	5409.17
hsa-miR-29a-3p	20004.2	19487.8	19878.3	19160.9	19244.5	19113.3	18001.7	18413.7	5751.96	5821.72	5024.13	6095.6	5263.61	5557.01	5500.13	5466.37
hsa-miR-192-5p	16502.6	16885.5	17098.6	16034.3	18314.8	18519.8	18329.2	18020.5	34863.1	33968.9	33894.6	35163.9	34513.3	35764.3	33816.9	36638.4
hsa-let-7i-5p	16733.8	17132.2	16301.9	16565.9	17066.8	17110.1	17251.5	17269.7	874.496	881.073	1144.62	930.687	922.379	978.796	990.649	1091.82
hsa-miR-221-3p	17945.7	18516.2	17350	17865.5	16771.8	16845.3	17132.8	17111.8	8663.5	8616.44	9525.28	8667.07	8103.18	8022.58	8242.02	8609.47
hsa-miR-320a-3p	15693.4	16636.2	15251.4	15833.9	15483.7	14292.8	15332.2	15688.2	14330.6	15471.1	14016.4	15430.4	16250.1	15979.1	14719.1	16435.4
hsa-miR-92a-3p	16302.4	15879.6	16073.6	16126.4	15159.3	14952.7	15150.5	15475.7	33426.2	33890.1	33886.3	33668.5	32930.4	31864.4	33133	32551.3
hsa-let-7b-5p	14740.1	14304	13774.9	14253.5	14550.7	14508.1	14747.9	15187.5	1261.56	1309.22	1184.8	1335.44	1374.9	1424.66	1139.45	1517.81
hsa-miR-26a-5p	13116.2	12707.2	12798.3	12729.8	13673.4	13713.3	13560.6	13922.5	19900.5	19643.2	19510.3	20149.2	19256.1	19126.4	19958.4	19779.2
hsa-miR-224-5p	13293.3	14371.2	14032.8	13740.2	13948.2	14044.9	13627.1	13783.7	3642.24	3733.57	3617.33	3963.14	3985.8	4409.4	3663.79	4436.01
hsa-miR-222-3p	15064.8	15118.6	14493.6	14823.8	13446.8	13574.4	13493.5	13450.2	8750.37	8030.99	8649.77	8194.99	7778	7976.98	7332.39	7458.7
hsa-miR-101-3p	12162.8	11936.8	12766.4	12367.1	12185.6	13100.4	13214.8	12785.9	5965.75	6019	4420.5	5808.48	6328.16	6358.73	5428.49	6027.73
hsa-miR-31-5p	13212.3	12489	13038.9	13226.8	12897.9	12727.9	12662.3	12561.6	1505.28	1516.49	1510.18	1577.22	1522.08	1522.4	1678.65	1668.78
hsa-miR-93-5p	11590.8	11708.7	11841	11946.1	11608.6	12125.9	11932.3	11843.2	13983.2	14081	14004.8	12525.1	14497.6	13741.5	14485.2	12690.9
hsa-let-7f-5p	11556.6	11298.7	11633.8	11627.9	11326.8	11343.2	11456.2	11678	5031.39	5037.78	5036.6	4759.18	5040.53	4888.82	4915.5	4847.34
hsa-miR-27a-3p	12368.6	12106.7	12417.1	11896.3	11142.8	11412.3	11314	11546.5	3479.53	3554.07	3953.51	4165.91	3150.5	3542.28	3713.55	3974.41
hsa-miR-30d-5p	10507.5	10944.7	10939.4	10820.5	11277.1	11459.2	11664.5	11269.7	33394	32794	36211.2	32254.4	32659.3	31815.7	33636.4	30963
hsa-miR-24-3p	11733.8	11015	11606.1	11385.6	11187.5	11426.7	10954.5	11141.4	2846.28	2909.26	2662	3195.42	2927.8	2931.23	3101.52	3197.31
hsa-miR-21-3p	10468.4	9905.71	10538	11349.1	10218.7	11129.8	11426.9	11036.7	3775.01	3698.79	3659.18	3802.94	3041.08	2953.94	3455.85	2734.45
hsa-miR-125b-5p	10496.6	10120.2	10882.2	10799.1	10176.9	10579.7	10377.2	10660.2	473.479	500.5	351.977	503.363	492.398	549.454	439.193	491.227
hsa-miR-181a-5p	10280.2	10955.9	10959	11331.2	10341.6	10599.1	10500	10540.9	5994.33	6178.9	6070.91	5449.27	5639.65	5942.64	5681.14	5454.24
hsa-let-7e-5p	9519.31	9496.84	9195.41	9214.73	10426.8	10095.1	10321.6	10382.1	2100.5	2142.12	2203.32	2199.99	2280.52	2356.99	1987.31	2519.8
hsa-miR-103a-3p	9961.82	10075.3	9947.19	9836.09	9691.45	10029.5	9690.37	9779.66	10243.5	10310.8	9934.9	9790.23	10338.2	10342.6	10066.8	10092.9
hsa-miR-103b	9961.82	10075.3	9947.19	9836.09	9691.45	10029.5	9690.37	9779.66	10243.5	10310.8	9934.9	9790.23	10338.2	10342.6	10066.8	10092.9
hsa-miR-423-3p	9249.66	9081.17	9183.02	9666.68	9460.08	9241.64	9888.02	9424.08	9131.8	9487.92	9067.15	9660.33	9631.62	9488.19	9319.93	9921.61
hsa-miR-3184-5p	9249.66	9081.17	9183.02	9666.68	9460.08	9241.64	9888.02	9424.08	9131.8	9487.92	9067.15	9660.33	9631.62	9488.19	9319.93	9921.61
hsa-miR-30e-5p	8506.31	9184.63	8717.63	8483.29	9292.88	9122.37	9133.05	8954.51	8479.65	8307.43	8775.87	8711.23	8722.34	9302.17	8644.44	9716.11
hsa-miR-25-3p	8667.42	8632.54	8329.18	8339.83	8988.72	9051.14	8889.78	8856.24	9182.89	9414.16	8362.64	9462.91	9345.54	9221.98	9049.01	9812.4
hsa-miR-10a-5p	6517.28	6840.06	7219.73	6543.47	8532.94	9048.27	8976.2	8404.34	9873.98	10116.7	9220.69	10193.8	10135.2	10472.5	9043.48	10327.3
hsa-miR-30c-5p	7758.69	8014	7645.5	7759.86	8308.9	8056.55	7934.83	7759.99	3248.19	2937.84	3475.7	3199.98	3238.15	3509.59	3546.24	3567.5
hsa-miR-191-5p	7424.52	7503.88	7840.44	7686.41	7561.06	7660.51	7437.79	7249.44	7987.94	7846.9	7294.52	7835	8372.5	8471.71	8449.96	8141.72
hsa-let-7g-5p	6893.12	7436.88	7029.4	6985.5	7177.88	7139.44	7104.43	7008.44	4080.61	4074.76	4705.68	4220.37	4141.27	4223.04	4248.9	4413.16
hsa-miR-182-5p	6402.97	7078.82	6763.71	6373.29	6970.53	7261.42	6911.44	6646.46	7525.26	8056.58	7950.25	8689.84	8351.31	9417.12	7035.74	9391.93
hsa-miR-106b-5p	6149.99	6183.77	6347.67	6241.85	6287.59	6490.82	6483.34	6602.57	6121.25	6204.69	6027.4	5815.21	6244.55	6283.53	6104.23	6036.4
hsa-miR-181b-5p	6341.65	6888.65	6880.1	7027.09	6235.71	6649.34	6471.18	6535.18	2813.65	3008.6	2739.32	2642.36	2818.96	2969.77	2651.02	2756.35
hsa-miR-99a-5p	5443.18	5454.22	6108.34	5905.51	5820.81	6334.67	6191.28	6179.8	997.592	987.409	883.823	948.905	953.973	1078.6	877.184	897.824
hsa-miR-194-5p	5740.17	5779.51	5941.88	5661.89	6328.84	6383.9	6512.48	6133.19	18935.6	17991	20954	18431	18190	18831.7	19541.1	19085.7
hsa-miR-423-5p	5827.35	6218.2	5745.71	6166.68	5936.5	5232.65	6193.61	6042.89	4829.31	6055.18	5475.6	5768.28	6268.44	6297.13	5952.55	6255.14
hsa-miR-3184-3p	5827.35	6218.2	5745.71	6166.68	5936.5	5232.65	6193.61	6042.89	4829.31	6055.18	5475.6	5768.28	6268.44	6297.13	5952.55	6255.14
hsa-miR-183-5p	5431.21	5758.53	6363.59	5862.2	5911.02	6181.39	6578.42	5973.36	9539.35	9804.13	9641.4	9706.67	9669.38	10242.4	8873.05	9787.34
hsa-miR-3074-5p	6084.18	5724.65	5910.04	5891.39	5714.66	5807.51	5584.84	5754.89	1478.05	1502.3	1366.34	1639.2	1498.77	1518.96	1614.7	1675.56
hsa-miR-26b-5p	5425.66	5470.61	5409.98	5152.51	5643.71	5535.81	5400.51	5372.12	7803.41	7725.18	7020.42	7731.43	7914.78	7933.96	7876.39	8170.72
hsa-miR-22-3p	4987	4810.09	5521.6	5468.82	4553.03	4939.63	5200.19	5059.85	4816.03	4832.51	5423.22	4841.35	4586.85	4559.63	5649.17	4613.46
hsa-miR-193b-3p	5183.36	5198.71	4713.57	4934.64	5189.03	4641.03	4657.69	4789.53	521.862	581.252	605.013	697.421	580.436	664.576	648.814	697.204
hsa-miR-148b-3p	4653.25	4895.33	4975.89	4665.46	4909.8	4930.84	4957.42	4747	3351.26	3411.96	3519.22	3555.22	3490.9	3569.65	3359.7	3597.6
hsa-miR-34a-5p	4247.71	4183.45	4348.29	4640.47	4168.93	4608.89	4714.97	4607.76	1450.59	1381.37	1403.75	1146.13	1622.83	1533.41	1611.82	1444.84
hsa-miR-92b-3p	4664.79	4621.95	4699.59	4569.5	4690.16	4357.83	4640.38	4564.26	1225.11	1450.33	1196.17	1548.9	1318.26	1361.85	1203.63	1478.09
hsa-miR-151a-3p	4858.16	5184.35	5229.2	4835.82	4962.24	4862.32	4693.49	4467.93	2678.4	2812.52	2575.81	3233.44	2755.19	3068.89	2502.22	3287.29
hsa-miR-30a-3p	4234.67	4467.5	4212.44	4156.65	4481.71	4414.34	4493.84	4267.33	101.492	108.535	123.885	121.781	120.21	123.726	108.416	144.358
hsa-miR-140-3p	4059.25	4181.06	4336.08	4029.21	4466.31	4489.62	4498.34	4249.65	2050.09	2145.12	2019.02	2267.71	2048.58	2112.46	1775.76	2277.73
hsa-miR-138-5p	3799.65	3816.37	4171.4	4331.98	3558.42	3961.96	3624.15	3737.16	233.589	261.643	189.846	222.573	275.288	277.738	283.661	253.257
hsa-miR-374a-5p	3630.21	3396.28	3410.95	3519.08	3879.44	3693.47	3649.13	3710.17	2289.98	2254.05	2172.84	2178.8	2236.21	2219.33	2424.58	2221.63
hsa-miR-16-5p	3425.09	3357.62	3345.33	3301.4	3531.47	3588.42	3512.75	3426.25	3382.54	3313.22	3872.58	3336.41	3305.77	3287.26	3858.51	3435.75
hsa-miR-128-3p	3105.23	3142.79	3226.28	3053.58	3157.09	3183.57	3193.38	3145.83	2765.94	2785.33	2779.51	2934.83	2808.94	2877.19	2777.71	3016.39
hsa-miR-452-5p	2717.42	3214.77	2991.73	2735.17	3287.99	3305.21	3069.99	2932.4	705.493	761.144	700.628	779.005	812.765	923.558	752.903	946.364
hsa-miR-1307-3p	3459.06	3533.43	3552.29	3500.57	3204.94	3062.61	3108.46	2919.78	5268.36	5524.09	4911.61	5529.67	5498.83	5301.81	4668.38	5158.27
hsa-miR-484	3102.45	2904.39	2994.91	2986.43	2938.73	2934.88	2818.56	2867.73	2016.56	2051.77	1708.61	2185.93	2214.44	2122.62	2332.99	2286.87
hsa-miR-19b-3p	3144.12	2989.81	3116.08	3073.23	2989.33	3008.81	2857.19	2817.63	6218.02	6014	5874.97	5603.13	5947.11	5888.78	6958.82	5460.86
hsa-miR-20a-5p	2929.81	2951.52	3012.07	3101.85	2731.38	2901.22	2899.15	2816.66	8236.83	7896.27	8189.7	6531.64	7798.23	7342.35	8706.94	6468.53
hsa-miR-106b-3p	2563.37	2749.02	2691.55	2585.79	2621.01	2652.02	2843.04	2602.85	2749.74	2781.93	2810.55	3002.95	2839.19	2968.74	2481.79	3142.46
hsa-let-7d-5p	2649.69	2793.02	2596.91	2659.63	2619.91	2581.64	2531.49	2543.81	453.001	492.905	427.084	485.343	532.468	528.116	462.271	521.327
hsa-miR-151a-5p	2565.29	2610.21	2531.46	2496.13	2494.5	2427.35	2232.6	2316.79	1468.37	1573.66	1266.56	1704.94	1551.55	1569.21	1438.01	1635.69
hsa-miR-425-5p	2391.15	2435.7	2440.19	2423.82	2398.07	2405.19	2350.16	2300.29	2811.4	2806.92	3128.72	2718.99	2936.09	2878.4	2946.22	2886.05
hsa-miR-4521	2903.74	3367.19	3213.72	4112.78	2009.21	2658.79	1886.59	2209.01	3455.23	3959.23	3968.2	2829.49	3429.83	3233.05	3167.38	2131.96
hsa-miR-152-3p	2131.97	2462.57	2401.98	2221.98	2265.15	2279.66	2370.47	2189.98	548.642	540.077	657.394	641.976	585.638	634.978	539.196	743.538
hsa-miR-28-3p	2153.55	2369.79	2265.95	2038.84	2456.55	2333.12	2296.38	2179.11	1946.8	2068.76	2022.07	2358.4	1966.51	2116.25	1763.74	2370.56
hsa-miR-503-5p	2765.28	2697.11	2899.92	2905.35	2066.04	2115.56	2113.21	2170.75	616.378	644.814	563.995	589.897	636.881	639.108	647.852	565.454
hsa-miR-186-5p	2224.92	2415.08	2292.84	2153.49	2367.08	2269.51	2234.77	2132.69	1878.84	1879.87	2144.29	1990.48	1902.74	2012.49	1904.13	2141.26
hsa-miR-19a-3p	2209.75	2164.9	2220.84	2198.71	2119.21	2146.01	2060.26	2051.52	4843.94	4622.83	4144.18	4314.23	4797.03	4695.91	5358.54	4333.89
hsa-let-7c-5p	1864.68	2003.82	1893.42	1892.7	2101.79	2127.91	2079.58	2041.03	222.112	224.666	193.726	228.909	217.11	228.695	169.475	234.503
hsa-miR-7-5p	2158.04	2499.76	2534.82	2414.09	1972.91	2038.08	2243.93	1998.31	3220.06	3377.18	3355.42	2933.45	3396.31	3356.09	3490.71	3293.91
hsa-miR-374b-5p	1870.44	1802.98	1888.47	1871.14	2049.72	2082.74	2075.41	1986.46	1369.35	1307.02	1211.97	1338.8	1335.41	1376.47	1503.88	1340.83
hsa-miR-374c-3p	1870.44	1802.98	1888.47	1871.14	2049.72	2082.74	2075.41	1986.46	1369.35	1307.02	1211.97	1338.8	1335.41	1376.47	1503.88	1340.83
hsa-miR-27b-5p	2185.39	2180.92	2097.02	2089.39	2330.6	2245.15	2064.59	1963.74	401.917	439.537	373.317	417.621	494.71	520.717	353.133	451.197
hsa-miR-210-3p	1320.68	1287.71	1426.43	1457.73	1687.81	1875.67	2096.39	1907.42	2704.73	2648.81	2217.46	2324.74	2786.98	2742.8	2351.5	2433.75
hsa-miR-15b-5p	1897.58	1851.03	1817.71	1858.36	1980.61	1998.15	1913.73	1895.77	1379.48	1369.58	1471.65	1455.83	1399.37	1450.99	1646.91	1456.19
hsa-miR-29b-3p	1872.58	1711.67	1758.63	1984.85	1725.03	1838.11	1828.31	1851.88	516.912	490.706	363.063	505.937	538.055	586.968	639.919	599.495
hsa-miR-17-5p	1897.79	2126.43	1942.24	1940.97	1915.52	1940.8	1886.42	1806.83	4622.05	4486.91	5891.32	4366.31	4600.53	4713.81	5358.06	4666.57
hsa-miR-1307-5p	1662.97	1551.51	1334.63	1719.86	1509.79	1616.66	1623.83	1634.57	2643.52	2346.2	1670.37	2241.57	2558.31	2155.66	2609.92	2902.76
hsa-miR-320b	1615.33	1731.55	1630.03	1700.97	1509.98	1441.73	1552.23	1602.53	1363.28	1428.74	1090.57	1431.08	1567.54	1445.13	1339.94	1684.54
hsa-miR-98-5p	1620.45	1767.63	1677.97	1664.15	1623.46	1638.31	1648.14	1583.11	281.297	278.433	271.604	276.236	289.737	292.882	273.564	323.072
hsa-miR-17-3p	1694.17	1622.39	1798.61	1840.43	1494.21	1660.47	1672.95	1580	5665.1	5617.64	4358.7	4974.42	5789.14	5733.05	5545.56	4838.51
hsa-miR-582-5p	1640.11	1645.4	1578.91	1594.9	1710.73	1679.08	1683.61	1551.84	20.9285	21.787	17.4603	17.2276	27.1628	21.8543	23.0775	22.5362
hsa-miR-196a-5p	1448.45	1551.7	1485.87	1491.69	1525.93	1541.37	1478.13	1472.03	1186.4	1168.5	1082.81	1112.07	1246.6	1281.83	1052.43	1385.11
hsa-miR-361-5p	1504.43	1610.42	1514.88	1398.21	1675.35	1577.91	1495.28	1461.93	1374.08	1374.98	1336.96	1555.83	1435.78	1489.02	1394.5	1721.11
hsa-miR-30b-5p	1386.92	1402.03	1402.73	1405.65	1490.36	1495.02	1512.6	1452.41	3718.97	3423.35	4586.79	3816.01	3531.74	3681.33	4528.95	3857.32
hsa-miR-28-5p	1478.79	1465.91	1487.28	1460.78	1525.74	1487.07	1468.64	1435.13	1747.19	1644.42	1529.58	1714.25	1638.24	1723.73	1590.42	1644.83
hsa-miR-339-5p	1412.13	1476.77	1524.25	1530.03	1426.74	1470.32	1503.94	1423.87	1194.73	1144.32	1132.15	1087.91	1110.01	1053.13	1139.21	1032.88
hsa-miR-1180-3p	1477.08	1511.38	1460.93	1535.38	1399.79	1384.88	1497.28	1403.48	667.462	727.365	620.533	674.451	700.068	673.008	663.958	693.107
hsa-miR-10b-5p	1336.28	1420.26	1510.81	1355.66	1485.04	1569.12	1518.6	1391.43	1471.52	1507.5	1258.8	1523.95	1451.38	1547.01	1203.15	1569.81
hsa-miR-455-3p	1550.58	1600.85	1645.25	1566.66	1466.89	1525.3	1379.72	1372.21	933.906	974.017	707.28	1007.12	1054.73	1030.08	1053.15	1201.51
hsa-miR-107	1328.16	1360.79	1368.77	1343.45	1343.87	1399.09	1365.74	1344.44	1235.23	1271.44	1233.58	1317.42	1338.88	1352.21	1375.99	1499.05
hsa-miR-29c-3p	1199.1	1143.2	1190.82	1105.94	1341.67	1312.81	1230.03	1208.11	740.599	738.958	553.463	767.322	775.97	812.91	885.117	858.268
hsa-miR-127-3p	1434.99	1524.08	1578.21	1483.1	1145.68	1200.31	1242.85	1197.62	2.92549	3.39797	1.66288	2.37622	2.11908	2.23705	1.20195	3.15192
hsa-miR-331-3p	1224.74	1234.51	1240.7	1230.89	1236.62	1212.83	1221.7	1186.75	664.761	669.199	663.214	730.688	664.429	662.683	656.746	769.699
hsa-miR-137-3p	1309.57	1371.29	1362.22	1272.48	1238.45	1280.16	1198.72	1180.92	0	0	0	0.198018	0.192644	0	0.24039	0.315192
hsa-miR-9-5p	1136.92	1292.5	1209.04	1025.81	1333.6	1325.67	1257.84	1178.2	1004.12	1034.58	1014.36	1067.52	912.169	994.111	816.606	1146.35
hsa-miR-378a-3p	1300.38	1484.32	1377.44	1312.55	1278.6	1260.54	1219.54	1173.54	4543.96	4492.51	5056	4585.71	4246.26	4385.82	4064.76	4503.93
hsa-miR-132-3p	1214.27	1189.96	1171.54	1186.44	1025.23	1069.03	1185.74	1127.32	581.047	601.24	643.536	637.025	511.47	500.755	554.1	611.945
hsa-miR-652-3p	1256.15	1276.67	1286.69	1218.49	1189.13	1163.26	1175.08	1123.83	956.185	974.816	854.168	1067.91	1093.45	1136.08	1083.44	1198.83
hsa-miR-374a-3p	947.615	1034.4	1001.02	953.314	1149.35	1153.45	1186.9	1121.11	500.934	496.703	381.355	526.927	574.079	581.289	528.138	638.421
hsa-miR-99b-3p	1101.24	1212.42	1165.17	1112.04	1222.13	1200.65	1218.37	1107.9	249.117	268.04	257.747	268.513	293.975	294.258	249.766	309.991
hsa-let-7a-3p	1162.78	1223.83	1185.69	1105.55	1231.67	1176.8	1165.76	1072.17	203.434	177.894	215.621	199.009	193.607	204.948	179.091	219.846
hsa-miR-381-3p	1376.23	1451.37	1521.6	1397.06	1111.03	1125.7	1073.84	1065.57	1.8003	2.19868	0.831442	1.18811	1.7338	2.40913	1.44234	1.41836
hsa-miR-486-5p	1042.91	1111.35	1064.7	1109.56	1158.7	1051.44	1107.98	1054.69	133.447	139.317	122.222	158.217	168.756	182.922	116.589	198.728
hsa-miR-486-3p	1042.91	1111.54	1064.7	1109.56	1158.7	1051.44	1108.14	1054.69	133.447	139.516	122.222	158.217	168.756	182.922	116.83	198.728
hsa-miR-455-5p	1036.07	1023.91	1192.76	1140.28	1021.56	1093.22	1064.02	1014.3	960.461	985.01	802.342	891.677	1087.86	986.539	1002.67	998.37
hsa-miR-130a-3p	1126.88	1109.7	1223.54	1233.57	1104.61	1115.38	1112.14	978.762	639.107	636.419	515.494	603.362	616.268	617.598	681.026	587.833
hsa-miR-18a-5p	1075.82	1068.64	1124.13	1082.47	987.094	1044.5	1002.57	965.557	3576.3	3582.26	3413.9	3207.11	3613.81	3428.19	4053.22	3165.79
hsa-miR-30e-3p	917.061	990.221	921.239	880.437	1023.58	989.178	1046.87	963.421	1157.37	1185.89	1164.02	1227.52	1269.14	1285.1	1163.25	1473.36
hsa-miR-340-5p	966.418	985.987	1020.65	904.666	1022.48	1018.62	959.28	953.322	700.092	701.38	552.078	683.362	744.569	757.844	727.662	765.128
hsa-miR-769-5p	859.584	952.667	934.682	881.2	974.444	1011.17	1030.21	939.922	321.579	322.007	328.697	355.443	345.989	342.269	290.392	380.594
hsa-miR-369-3p	1045.26	1023.17	1086.98	1046.6	845.007	889.533	905.496	925.163	15.7526	23.5859	23.2804	20.3959	11.5586	9.29237	10.8176	10.0861
hsa-miR-34c-5p	962.572	978.439	1117.23	1097.16	818.606	954.497	940.797	920.114	385.039	374.576	296.271	332.473	402.433	405.767	364.191	361.84
hsa-miR-342-3p	1021.33	1178.36	1079.02	977.352	1089.03	1013.88	936.967	915.842	209.06	202.079	241.118	249.107	212.486	253.303	208.659	286.037
hsa-miR-505-3p	970.905	1048.58	1017.11	995.857	957.943	957.711	970.769	914.288	937.732	883.271	918.743	897.816	856.688	902.908	822.856	967.797
hsa-miR-421	839.713	845.526	869.764	835.795	926.043	991.885	972.601	913.706	847.717	856.487	735.549	820.589	926.232	898.09	834.876	943.054
hsa-miR-582-3p	864.712	975.862	950.072	852.202	979.577	959.742	961.111	906.52	9.67662	8.99462	10.8087	9.30687	10.9807	13.5944	9.61561	13.5533
hsa-miR-494-3p	1059.58	1064.23	1132.44	1065.68	918.342	934.534	923.979	893.703	4.50075	3.99761	4.7115	5.74254	2.69702	1.54873	1.92312	3.46711
hsa-miR-22-5p	967.272	945.303	977.313	972.391	907.342	895.793	899.835	873.506	805.86	811.114	667.648	940.786	797.931	830.29	847.616	881.749
hsa-miR-542-3p	931.804	983.594	1028.79	892.837	933.926	948.576	856.375	862.437	78.9882	82.1508	59.0324	86.3361	93.047	94.1282	87.2617	99.443
hsa-miR-149-5p	971.973	961.871	1030.91	974.299	857.291	860.604	830.565	836.22	492.833	468.52	483.899	553.264	477.179	503.336	510.349	557.417
hsa-miR-589-5p	779.459	797.847	831.733	851.248	845.924	827.614	838.058	805.343	380.539	465.122	356.966	487.719	512.433	481.654	439.674	537.402
hsa-let-7d-3p	802.107	833.376	777.782	791.344	760.305	712.743	804.256	798.546	119.045	125.525	114.739	137.623	138.896	140.418	117.31	146.407
hsa-miR-532-5p	846.55	884.553	913.102	822.25	829.607	829.644	867.032	795.439	3840.72	3951.23	3759.5	3999.18	3866.36	3890.23	3627.73	3916.57
hsa-miR-181c-5p	804.244	852.522	897.536	859.07	785.605	845.209	834.562	783.204	284.448	296.023	261.627	250.097	276.829	294.258	270.92	250.893
hsa-miR-16-2-3p	742.708	827.117	767.522	728.578	808.523	799.193	787.106	782.621	740.824	771.138	774.35	856.232	798.317	813.254	788	981.35
hsa-miR-224-3p	769.416	819.938	835.271	724	855.641	865.848	771.62	770.193	94.0658	103.138	83.6985	128.316	112.889	146.441	104.81	144.673
hsa-miR-450a-5p	808.945	794.901	832.264	784.476	782.122	789.549	763.294	768.833	111.169	111.533	80.6499	109.504	113.082	122.349	124.763	127.653
hsa-miR-361-3p	704.675	739.49	802.369	762.155	741.971	785.828	813.748	763.978	449.175	458.126	448.147	430.294	451.75	463.93	391.355	452.3
hsa-miR-126-3p	733.734	784.776	815.813	762.918	817.506	823.385	798.262	749.996	295.925	293.624	306.802	309.701	307.845	327.298	315.152	350.336
hsa-miR-365a-3p	761.297	774.283	749.303	750.899	764.521	770.602	770.787	735.043	167.428	192.885	212.849	191.286	172.416	187.052	210.101	189.746
hsa-miR-362-5p	735.016	763.79	864.811	843.045	740.137	788.873	723.997	734.46	3919.48	4237.26	3788.6	3635.22	4487.64	4500.43	4471.98	3937.38
hsa-miR-1301-3p	844.841	857.308	882.146	889.213	750.954	764.68	758.132	733.101	394.266	425.945	306.525	380.393	412.643	424.696	353.614	414.005
hsa-miR-185-5p	773.049	817.729	788.572	751.471	799.356	759.774	722.832	731.741	623.129	610.035	510.505	662.174	644.779	646.336	625.976	695.944
hsa-miR-424-3p	826.038	934.994	855.082	831.216	749.671	698.701	688.363	707.272	106.443	112.932	140.791	158.019	108.266	130.609	138.224	169.731
hsa-miR-671-5p	837.576	795.086	802.9	865.747	774.422	744.041	757.466	707.078	820.037	813.313	688.157	807.519	813.728	781.763	817.808	780.73
hsa-miR-1296-5p	719.632	678.004	712.156	696.146	742.337	810.358	759.464	704.165	1565.59	1623.43	1329.75	1582.37	1555.41	1472.84	1701.96	1618.51
hsa-miR-365b-3p	734.802	726.236	745.234	720.756	795.872	756.56	749.474	689.989	180.93	189.287	221.441	205.147	179.737	189.805	200.726	206.135
hsa-miR-487b-3p	874.968	922.844	940.343	895.127	716.12	713.927	737.984	688.823	0.675113	0.19988	0.277147	0.198018	0.385288	0.344162	0.721171	0.630384
hsa-miR-424-5p	828.389	925.974	858.62	822.822	816.773	776.523	727.827	687.464	69.9867	68.3591	70.3954	81.5836	66.2695	78.2968	81.9731	98.8127
hsa-miR-218-5p	721.768	772.995	767.699	730.295	687.336	694.979	692.859	681.444	193.307	188.887	190.4	214.85	212.486	237.127	197.12	244.746
hsa-miR-660-5p	670.275	710.588	744.703	684.509	692.653	739.135	743.646	679.113	3299.28	3323.41	3701.86	3185.52	3388.03	3283.13	3482.53	3272.32
hsa-miR-200b-3p	812.791	885.106	871.533	829.309	728.954	727.969	678.206	670.957	8099.33	8018.4	7736.85	7723.71	8191.22	8172.46	8034.09	7946.46
hsa-miR-3074-3p	613.653	619.648	597.709	620.217	779.188	717.142	677.041	663.772	92.2655	100.74	77.047	100.593	118.283	123.038	83.1751	111.263
hsa-miR-3529-3p	701.897	815.335	832.971	795.923	636.551	654.546	735.82	648.042	1072.98	1130.12	1102.49	955.439	1120.03	1155.87	1150.51	1106.95
hsa-miR-454-3p	603.824	680.213	631.141	632.808	676.152	698.701	652.73	642.992	879.222	906.058	913.201	812.866	956.863	957.63	977.667	930.289
hsa-miR-15a-5p	578.611	596.452	642.285	614.875	644.068	688.72	664.053	627.068	877.197	860.285	805.39	779.995	907.353	931.474	986.081	851.806
hsa-miR-200a-3p	782.023	785.513	772.298	806.034	618.951	643.719	653.396	620.66	9547.45	9283.64	8954.63	9153.01	9690.76	9777.29	10325.5	9778.67
hsa-miR-27a-5p	486.521	517.109	569.229	562.03	402.795	385.385	636.245	617.941	189.707	190.886	214.789	271.087	150.648	171.048	228.371	297.226
hsa-miR-181a-2-3p	679.462	709.484	704.019	679.548	664.419	658.099	659.557	608.231	150.1	161.503	156.311	172.672	143.905	153.324	127.888	166.421
hsa-miR-9-3p	554.467	543.987	568.522	541.998	595.85	593.304	575.801	573.081	561.694	567.66	524.363	606.135	530.734	528.804	563.475	566.4
hsa-miR-409-3p	805.099	892.837	827.134	783.713	631.601	655.054	645.736	565.701	0.900151	0	0	0.198018	0.192644	0.172081	0.480781	0.472788
hsa-miR-376c-3p	695.915	694.94	672.533	624.986	574.033	556.762	540.334	549.389	1.12519	1.19928	1.38574	3.76235	1.54115	2.23705	2.16351	2.20634
hsa-miR-379-5p	649.976	710.036	717.286	633.38	561.932	588.567	583.627	545.505	0.675113	1.19928	0	0.594055	0.770576	0.516243	0.721171	0.78798
hsa-miR-181d-5p	584.38	656.65	626.011	571.569	560.832	576.048	566.809	539.484	127.146	140.716	126.102	131.484	135.429	151.775	130.772	149.716
hsa-miR-339-3p	531.177	549.877	583.204	562.602	539.748	567.42	570.139	534.629	541.891	538.678	540.714	564.353	533.431	528.46	535.59	561.514
hsa-miR-221-5p	659.591	791.956	693.582	612.013	671.019	655.223	557.318	533.27	189.257	213.472	180.423	238.81	214.027	271.544	176.927	253.729
hsa-miR-502-3p	553.612	562.764	632.909	554.208	546.899	569.281	551.99	514.044	2882.73	3009.6	2472.43	3119.19	3058.99	3139.96	2803.43	3051.22
hsa-miR-196b-5p	489.512	551.534	486.445	490.679	513.531	552.363	551.49	512.685	187.681	190.286	197.883	192.474	200.157	200.818	203.611	230.72
hsa-miR-96-5p	532.887	514.348	518.816	489.725	544.699	520.727	537.003	509.578	520.962	503.299	482.791	546.531	521.487	536.204	575.735	584.839
hsa-miR-654-3p	657.241	709.852	677.662	630.9	497.947	516.836	500.87	502.392	1.57526	0.599641	0.554295	0.594055	1.15586	0.688323	0.24039	0.630384
hsa-miR-335-5p	517.289	571.232	570.114	519.296	542.315	545.934	526.846	492.877	1185.72	1215.67	1214.46	1284.35	1215.97	1310.74	1307	1330.58
hsa-miR-23a-5p	408.532	384.564	420.466	441.84	338.076	297.244	483.886	487.245	159.327	197.482	211.741	227.721	177.232	169.5	200.966	210.706
hsa-miR-130b-3p	502.118	513.428	534.382	517.769	494.83	522.419	508.197	477.535	2023.76	2051.97	1774.57	2084.54	2131.8	2163.4	2282.27	2156.39
hsa-miR-450b-5p	526.049	550.246	549.595	500.981	555.149	536.461	496.208	476.37	53.1089	61.1634	50.9951	71.6827	61.4534	69.6927	58.8956	85.417
hsa-miR-744-5p	517.289	458.2	448.945	491.633	495.197	482.324	479.723	464.135	185.206	192.685	144.394	199.801	218.651	206.669	208.418	237.812
hsa-miR-500a-3p	442.505	464.828	515.632	468.93	446.062	482.493	496.208	462.97	1902.02	2086.35	1725.52	2192.06	2140.27	2243.93	1861.58	2323.28
hsa-miR-193b-5p	476.478	480.659	432.317	470.647	480.53	422.774	434.931	461.999	46.3578	49.9701	36.5834	56.2372	39.2994	45.2573	29.8084	42.3933
hsa-miR-3613-5p	405.754	385.669	407.553	429.058	436.529	465.914	519.52	457.144	466.278	396.762	365.557	437.027	506.654	542.915	440.876	595.555
hsa-miR-324-5p	487.162	472.744	490.16	508.803	453.213	463.884	462.073	455.202	306.501	301.22	273.544	315.839	338.668	334.353	358.422	346.553
hsa-miR-320c	462.163	479.187	449.299	470.457	457.429	416.514	458.243	452.678	326.53	372.377	291.005	383.364	384.71	364.123	343.999	442.687
hsa-miR-501-3p	444.856	466.669	547.472	474.463	469.713	480.801	490.047	451.512	2692.13	2864.69	2591.88	2934.24	2941.67	3004.36	2676.03	3010.56
hsa-miR-30c-2-3p	491.221	536.439	556.847	519.105	478.147	497.719	481.388	450.541	2.25038	4.39737	3.60292	4.35641	5.20139	3.44162	1.44234	4.25509
hsa-miR-33a-5p	339.09	305.037	297.881	407.691	392.528	344.614	454.08	449.182	675.563	533.081	369.16	657.223	835.882	849.735	723.335	909.171
hsa-miR-345-5p	378.619	398.003	414.982	406.165	437.446	456.609	458.576	431.898	313.703	329.003	292.113	349.701	353.116	367.393	354.335	386.11
hsa-miR-15b-3p	428.617	467.221	413.213	400.441	502.347	474.88	439.427	424.324	426.446	458.925	452.582	496.63	494.517	498.69	450.972	581.687
hsa-miR-452-3p	416.865	472.928	447.53	417.421	449.913	455.086	426.273	420.635	146.725	135.919	140.791	156.831	158.931	175.522	155.773	170.834
hsa-miR-136-3p	484.598	534.23	549.772	504.033	395.461	424.127	426.439	411.507	1.35023	1.39916	1.66288	1.58415	0.96322	0.172081	1.44234	1.26077
hsa-miR-33b-5p	445.924	456.175	325.83	541.998	496.297	447.643	530.842	408.206	252.942	200.08	147.165	196.236	255.446	212.348	200.726	365.307
hsa-miR-143-3p	503.4	578.595	594.701	500.218	388.494	408.224	398.631	396.36	152.125	159.305	139.405	187.523	119.247	143.515	117.07	145.461
hsa-miR-148a-3p	432.463	453.782	483.438	435.163	397.478	436.646	404.626	388.592	12490	12638.8	11697.6	12610	13836.1	13573.9	12803.9	13135.3
hsa-miR-335-3p	405.327	435.557	443.992	407.691	398.211	399.427	396.633	385.873	1812	1830.3	1889.31	1867.71	1844.18	1812.18	1837.54	2021.8
hsa-miR-561-5p	317.51	342.408	356.432	336.913	391.244	387.754	396.134	381.601	367.262	351.789	315.671	364.948	316.321	348.98	313.709	349.39
hsa-miR-24-2-5p	431.394	458.016	465.395	445.083	395.644	403.657	394.802	379.076	97.4413	103.538	93.9529	113.267	96.5146	97.3978	99.2812	105.747
hsa-miR-376a-3p	534.596	533.862	564.1	522.73	375.844	378.787	396.3	377.328	0.225038	1.79892	1.38574	1.78217	1.7338	2.40913	2.16351	2.67913
hsa-miR-31-3p	404.045	398.555	391.102	403.494	407.928	412.961	402.128	372.279	23.4039	25.1849	23.8347	24.3563	25.2364	27.705	26.9237	26.6337
hsa-miR-93-3p	347.423	400.028	347.057	363.049	376.394	380.31	367.66	364.511	363.436	325.605	429.856	382.968	335.778	384.429	347.364	411.641
hsa-miR-590-3p	368.576	366.339	363.33	338.82	381.161	365.761	361.166	360.045	304.476	304.418	259.687	314.651	334.43	325.921	371.643	343.086
hsa-miR-29b-1-5p	375.2	418.989	362.269	391.093	394.728	401.796	366.661	358.879	101.492	98.9408	94.7844	112.276	88.2309	98.7744	88.704	110.002
hsa-miR-323a-3p	423.275	461.146	446.468	422.762	354.577	364.238	368.493	354.607	0.900151	0.599641	0.554295	0.792074	0.385288	0.688323	0.721171	0.472788
hsa-miR-493-5p	477.76	491.521	464.511	459.392	371.26	365.084	366.328	351.888	0.450075	0.399761	0.277147	0.594055	0.577932	0.688323	0.24039	1.10317
hsa-miR-1908-5p	296.784	294.728	261.265	294.178	364.66	282.357	350.509	350.335	109.593	148.911	128.319	146.138	189.176	175.006	163.946	201.565
hsa-miR-3615	270.503	289.574	298.943	318.598	338.443	323.805	384.644	345.868	378.963	383.77	351.977	358.809	412.836	374.276	394.721	385.795
hsa-miR-181a-3p	293.365	323.262	310.441	280.633	352.927	351.212	371.823	345.48	255.193	262.043	294.885	304.156	222.504	245.215	251.929	284.145
hsa-miR-126-5p	343.577	366.708	373.413	342.064	376.027	370.159	339.353	345.091	158.652	148.711	129.428	143.365	169.334	167.091	159.138	181.551
hsa-miR-222-5p	443.787	484.709	449.122	446.609	380.611	381.494	327.697	333.051	257.218	264.242	243.335	291.087	268.546	262.94	198.322	266.022
hsa-miR-29a-5p	353.406	351.428	359.085	368.772	327.626	359.332	332.359	329.944	95.416	92.7445	80.0956	87.3261	81.681	91.3749	88.4636	88.8841
hsa-miR-382-5p	411.096	441.264	430.371	404.638	340.826	360.009	349.843	328.779	0.450075	0	0.554295	0.396037	0.192644	0.172081	0	0.315192
hsa-miR-331-5p	362.166	386.405	381.373	341.873	363.193	377.096	340.518	328.584	197.358	211.873	180.977	251.483	210.753	238.504	199.524	280.521
hsa-miR-543	474.128	498.7	492.813	469.121	329.643	330.064	332.859	320.234	1.57526	1.39916	0.831442	1.18811	0.385288	1.03249	0.24039	0.945576
hsa-miR-7977	391.652	383.46	337.858	392.62	332.209	304.688	329.196	319.457	583.073	644.614	580.901	705.144	663.658	614.501	663.718	706.187
hsa-miR-92a-1-5p	299.348	355.294	329.368	330.045	330.376	288.109	327.197	304.31	1747.87	1764.54	1698.64	1622.56	1930.49	1924.21	1577.68	1651.29
hsa-miR-550a-3p	370.072	355.294	326.184	348.932	316.992	311.117	306.55	301.202	59.41	58.5649	50.9951	68.1184	57.6005	61.777	71.3959	78.798
hsa-miR-758-3p	404.686	413.282	434.617	405.974	321.576	329.049	326.198	299.066	0.450075	0	1.10859	0.396037	0.385288	0.688323	0	0.630384
hsa-miR-328-3p	299.775	326.576	301.065	314.782	286.008	279.988	305.551	289.745	54.009	59.7642	45.7293	66.3362	68.3886	60.5725	56.4917	62.2504
hsa-miR-941	296.357	309.087	343.165	340.347	294.992	293.015	284.903	288.579	699.417	725.566	646.308	735.243	752.66	731.344	657.227	794.441
hsa-miR-301a-3p	328.193	341.303	332.905	297.422	312.959	329.219	299.723	287.609	650.359	655.608	589.492	653.659	706.425	765.416	766.124	776.16
hsa-miR-23b-5p	356.397	349.219	349.887	345.688	343.576	323.128	310.38	285.667	67.0612	69.5584	39.9092	66.5342	69.9298	72.274	52.8859	62.8808
hsa-miR-2355-5p	304.903	323.815	360.5	309.631	290.041	308.071	289.233	275.762	9.45158	10.3938	8.86872	9.90092	11.366	9.46445	6.73093	7.7222
hsa-miR-655-3p	317.937	313.322	319.462	336.913	271.708	269.837	270.916	271.684	0.225038	0	0.554295	0.396037	0.385288	0.516243	0.24039	0.472788
hsa-let-7f-2-3p	280.545	297.858	302.127	281.015	281.425	295.383	303.386	271.684	131.647	122.127	106.702	105.544	125.989	125.275	107.214	118.67
hsa-miR-550a-5p	329.902	330.81	337.328	321.65	298.475	289.462	299.223	271.296	54.009	53.3681	53.7666	60.7917	52.5918	49.9034	56.4917	80.6891
hsa-miR-550b-3p	329.902	330.994	337.328	321.65	298.475	289.462	299.223	271.296	54.009	53.3681	53.7666	60.7917	52.5918	49.9034	56.4917	80.6891
hsa-miR-130b-5p	283.75	300.619	286.207	298.948	259.791	297.921	297.725	270.713	1536.78	1545.27	1403.75	1566.13	1627.84	1627.2	1410.37	1711.02
hsa-miR-329-3p	317.723	338.726	350.771	338.439	262.357	280.157	275.412	265.664	0.450075	0.799521	1.38574	0.396037	0.770576	0.516243	0.480781	0.315192
hsa-miR-92b-5p	280.973	297.674	304.78	303.527	283.075	230.081	287.234	264.499	92.9406	119.928	95.6158	100.197	136.777	133.018	115.868	114.73
hsa-miR-376b-3p	379.473	375.544	389.864	385.179	265.107	276.266	279.242	262.168	1.12519	0.399761	0.554295	0.792074	0.577932	0.516243	0.24039	0.630384
hsa-miR-574-3p	326.484	313.874	301.065	304.099	297.742	262.394	260.259	259.644	180.705	205.277	155.203	233.266	195.919	223.361	203.37	249.159
hsa-miR-409-5p	334.817	348.299	358.554	361.904	288.758	282.526	275.079	258.479	0	0.19988	0	0.198018	0.192644	0	0.24039	0.157596
hsa-miR-190a-5p	263.666	284.603	289.921	280.443	269.324	279.988	258.594	256.731	1131.71	1134.92	1035.15	982.766	1250.64	1171.87	1309.65	1145.88
hsa-miR-125a-3p	280.118	273.558	265.511	276.055	271.341	270.345	276.578	255.566	45.4576	57.5655	43.5121	54.4551	49.3169	50.4197	53.3667	63.196
hsa-miR-1247-5p	184.181	220.908	198.647	234.465	220.74	192.524	247.271	254.4	257.218	273.636	250.541	299.008	262.381	260.702	257.218	333.315
hsa-miR-330-3p	296.57	323.815	315.57	281.969	281.058	271.698	269.251	250.322	191.057	219.669	202.872	210.296	229.246	223.533	187.024	236.079
hsa-miR-495-3p	360.243	362.105	346.703	330.045	248.607	241.585	264.922	249.157	0.675113	0.19988	0	0.198018	0	0.516243	1.20195	0.315192
hsa-miR-25-5p	212.385	227.904	217.927	209.473	235.04	221.791	238.946	249.157	424.421	441.736	393.826	470.096	502.03	489.742	499.05	531.886
hsa-miR-200c-3p	226.701	237.476	231.725	205.849	260.341	271.36	257.762	246.827	17362.3	17045.2	16813.7	16508	17243.4	17033.4	16911	16938.3
hsa-miR-375-3p	244.863	264.906	237.739	232.557	248.24	252.92	272.415	241.583	1250.31	1307.82	773.795	1271.28	1542.31	1472.5	1156.28	1727.57
hsa-miR-193a-5p	274.563	280.185	260.204	270.522	235.773	242.262	220.296	241.195	630.781	662.803	489.719	700.787	663.466	680.064	562.513	731.245
hsa-miR-12136	183.754	176.911	192.986	197.073	205.156	217.9	243.775	238.088	326.755	439.337	475.862	421.383	395.498	358.272	472.848	349.233
hsa-miR-362-3p	239.094	243.92	240.569	232.748	239.257	236.51	237.447	235.369	692.666	655.008	627.462	720.391	685.042	759.049	748.816	778.524
hsa-miR-146b-5p	198.497	202.499	212.621	191.35	213.039	220.269	255.264	231.873	1850.71	1864.88	1813.1	1824.74	1981.54	2071.85	1678.41	2186.96
hsa-let-7e-3p	277.981	284.972	274.886	252.589	275.741	261.886	247.438	230.32	41.1819	43.5739	30.2091	48.3165	40.0699	44.9131	36.0586	44.1269
hsa-miR-2355-3p	277.127	284.972	299.12	270.141	234.49	252.412	247.438	229.543	5.85098	4.79713	5.82009	7.5247	6.16461	9.12028	6.97132	6.14624
hsa-miR-197-3p	220.291	215.201	209.437	228.36	210.289	199.121	207.308	225.076	200.734	178.693	211.463	223.167	207.092	201.679	213.467	228.987
hsa-miR-874-3p	223.496	211.151	261.973	241.524	216.889	217.393	219.63	224.3	48.8332	46.5721	34.0891	52.6729	68.5813	64.1862	67.3093	72.6517
hsa-miR-629-5p	239.948	254.781	256.843	241.142	219.089	244.63	240.777	222.163	476.405	465.521	441.496	496.828	479.491	495.765	435.828	587.36
hsa-miR-134-5p	308.749	327.496	312.033	293.988	225.69	238.709	246.272	221.192	0	0	0.277147	0.198018	0	0.172081	0	0.472788
hsa-miR-485-3p	301.698	304.301	279.485	285.593	204.239	199.629	215.634	218.474	0	0.599641	0.277147	0.594055	0.96322	0.688323	0.961561	1.41836
hsa-miR-125b-2-3p	210.249	237.845	244.992	246.866	235.04	257.488	240.944	212.065	27.4546	26.5841	21.3403	30.4948	24.8511	29.9421	18.5101	31.3616
hsa-miR-194-3p	224.992	242.815	213.859	223.782	233.94	239.216	242.776	206.822	842.766	831.103	802.064	829.697	937.598	946.789	700.257	887.58
hsa-miR-34b-5p	221.787	213.361	250.298	252.589	191.589	209.949	217.965	206.822	83.489	92.5446	69.8411	67.9203	93.625	90.8587	82.2135	68.7118
hsa-miR-432-5p	276.913	306.878	274.001	274.91	210.839	211.133	213.136	201.578	0.225038	0.399761	0.277147	0.396037	0.770576	0.172081	0	0.945576
hsa-miR-192-3p	183.54	190.902	193.694	203.178	210.473	219.254	206.143	200.413	490.807	501.7	403.527	462.967	516.286	538.441	551.936	528.734
hsa-miR-132-5p	108.97	125.365	120.638	111.795	101.936	93.3858	219.797	198.083	42.9822	41.9749	67.9011	64.356	43.5375	44.9131	87.7425	121.506
hsa-miR-32-3p	204.693	217.226	220.227	203.178	205.889	202.505	187.66	197.5	492.608	505.697	408.515	502.373	522.643	516.07	505.3	464.12
hsa-miR-641	217.727	238.397	243.753	212.907	225.323	216.039	210.805	196.723	86.6395	82.9503	82.5899	80.9896	83.8001	93.7841	81.0115	96.1335
hsa-miR-877-5p	231.402	242.079	217.927	226.643	212.306	166.639	205.31	196.335	557.868	815.312	612.218	850.885	868.246	873.654	725.738	911.062
hsa-let-7b-3p	221.787	214.649	203.423	209.473	213.406	195.738	195.819	194.781	12.152	11.5931	11.9173	12.6732	11.366	13.2502	11.2983	14.1836
hsa-miR-628-3p	163.456	186.852	171.759	144.418	223.306	219.761	204.478	194.199	34.8808	41.775	25.4976	42.772	41.2258	50.9359	48.0781	49.0123
hsa-miR-550b-2-5p	243.795	245.024	220.05	233.321	217.806	211.471	208.64	193.034	38.9315	43.1742	35.1977	44.3561	38.5288	39.7507	45.4338	55.001
hsa-miR-411-5p	223.069	227.72	245.876	241.524	190.122	208.595	211.971	192.257	0	0	0.554295	0.792074	0.385288	0	0.24039	0
hsa-miR-942-5p	191.019	202.867	205.191	197.073	206.989	201.997	185.162	191.674	83.714	106.536	92.0129	96.831	93.2397	92.9237	90.6272	112.051
hsa-miR-10a-3p	161.746	180.961	164.507	146.708	216.706	205.212	186.328	190.897	243.716	252.849	224.212	277.82	225.586	251.582	222.121	285.249
hsa-miR-425-3p	223.069	228.272	234.201	216.914	211.939	218.577	212.137	190.315	217.386	218.069	214.512	235.444	232.907	233.858	202.409	249.002
hsa-miR-615-3p	183.968	179.304	184.849	176.66	185.722	209.441	210.805	184.683	496.883	521.688	481.128	534.65	630.716	587.656	559.869	645.198
hsa-miR-935	179.267	175.622	173.882	183.718	206.439	189.478	193.821	182.353	0.675113	1.19928	1.38574	1.58415	2.11908	0.860404	0.961561	2.36394
hsa-miR-4326	194.651	222.381	214.92	207.375	191.772	189.478	196.318	182.353	272.521	252.849	271.604	248.315	267.775	268.618	240.871	256.093
hsa-miR-585-3p	220.291	235.267	229.779	218.821	192.322	196.584	182.165	177.692	1.12519	1.19928	1.10859	1.18811	3.0823	2.92537	1.44234	1.89115
hsa-miR-365a-5p	198.497	211.336	179.896	210.046	178.938	163.763	166.846	172.254	27.9047	21.9868	21.0632	22.5741	29.6672	27.8771	15.385	17.178
hsa-miR-378a-5p	202.557	200.106	213.505	216.914	171.238	178.482	172.008	168.37	701.217	719.769	686.771	666.53	685.042	676.966	689.68	700.987
hsa-miR-889-3p	205.121	214.649	227.303	206.993	175.822	176.452	182.831	165.652	0	0	0	0.198018	0	0	0.24039	0.315192
hsa-miR-151b	177.344	174.517	180.25	181.238	162.071	178.143	174.672	162.739	87.9897	96.7421	73.7212	100.395	94.9735	102.216	102.406	111.105
hsa-miR-219a-5p	163.883	157.029	156.37	176.087	139.887	152.598	169.843	160.602	156.626	127.923	101.99	120.197	152.959	156.766	163.706	131.75
hsa-miR-154-3p	245.718	247.601	245.522	226.834	171.055	160.38	161.351	157.689	0.675113	0.399761	0	0	0.192644	0.688323	0	0.630384
hsa-miR-140-5p	142.943	145.799	146.641	144.418	154.921	160.38	158.853	153.223	52.2087	55.7666	53.4894	62.7719	55.4815	59.54	60.0976	63.8264
hsa-miR-324-3p	154.054	148.745	180.073	174.37	148.321	154.797	166.18	148.756	84.3891	82.3507	78.7098	80.5935	96.1293	84.3196	101.204	87.7809
hsa-miR-125b-1-3p	156.832	171.756	162.738	158.536	145.204	152.429	149.029	144.678	0.675113	0.399761	0.554295	0.594055	0.577932	0.516243	0.24039	0.78798
hsa-miR-215-5p	127.987	140.461	140.096	129.156	146.671	150.229	155.523	143.901	7285.37	7265.65	6484.14	7632.23	6983.54	7301.91	6198.95	7816.76
hsa-miR-320d	138.884	134.57	134.436	138.313	122.837	122.653	140.204	142.154	112.519	119.728	87.8557	130.89	120.98	120.457	122.599	146.879
hsa-miR-671-3p	148.072	146.536	148.233	138.695	152.904	150.398	152.359	141.571	135.473	143.714	136.356	140.197	157.197	151.087	120.676	143.412
hsa-miR-127-5p	180.335	175.99	212.09	187.916	130.904	148.707	137.706	139.046	0	0.399761	0.277147	0.396037	0.192644	0.344162	0	0.157596
hsa-miR-32-5p	131.192	117.081	118.693	144.8	132.92	125.529	136.374	138.464	171.029	148.111	107.81	168.712	202.469	209.939	219.957	215.749
hsa-miR-1249-3p	113.457	111.743	114.447	125.15	113.303	109.627	136.54	138.075	44.3324	49.9701	32.1491	55.0491	50.858	52.3126	53.1263	59.5713
hsa-miR-378c	146.362	145.984	165.922	153.766	127.054	146.338	143.867	137.881	494.633	515.491	383.018	515.442	488.16	478.041	437.03	494.378
hsa-miR-299-3p	181.831	191.27	198.647	185.817	127.054	141.094	158.021	137.104	0	0.399761	0.554295	0.396037	0.192644	0	0.721171	0.945576
hsa-miR-29c-5p	124.995	119.29	121.523	123.051	142.087	151.583	143.034	135.939	104.868	103.938	93.1215	94.6528	110.77	123.554	116.589	119.143
hsa-miR-105-5p	123.072	130.888	133.021	136.978	149.054	158.35	162.849	135.162	147.4	129.722	116.402	121.583	150.84	136.632	114.185	124.816
hsa-miR-429	186.318	193.847	178.658	156.056	150.521	134.157	128.215	133.026	2315.86	2304.42	2532.3	2542.56	2420.96	2548.52	2512.08	2823.65
hsa-miR-576-5p	134.61	130.704	143.988	135.643	142.637	148.707	141.203	129.531	128.947	129.922	130.536	123.762	130.035	131.47	117.791	124.343
hsa-miR-411-3p	172.857	162.736	183.08	166.549	132.004	127.729	121.388	125.258	0	0.599641	0	0.198018	0.385288	0.172081	0	0.472788
hsa-miR-340-3p	116.662	137.147	127.891	124.005	128.52	147.861	133.876	125.258	110.944	95.143	108.087	105.544	108.459	121.833	89.1848	104.801
hsa-miR-34a-3p	141.234	135.49	143.103	151.859	151.988	142.616	135.874	125.064	44.5575	41.9749	31.8719	38.0195	48.7389	51.4522	43.2703	55.6314
hsa-miR-500b-5p	118.585	117.818	140.273	127.821	132.554	127.56	121.554	121.957	524.563	584.05	511.891	506.729	632.643	654.423	680.545	575.856
hsa-miR-183-3p	142.089	147.272	151.771	130.492	131.637	132.804	129.214	120.209	189.032	207.876	138.019	232.474	216.339	227.147	204.572	234.503
hsa-miR-542-5p	125.85	122.972	139.919	123.624	114.037	133.142	120.722	119.821	13.0522	10.5937	8.59157	11.8811	13.8704	15.8314	13.2215	16.0748
hsa-miR-3173-5p	114.526	110.822	121.523	134.879	121.187	110.98	122.886	118.073	50.6335	59.7642	52.1037	54.2571	48.161	53.6892	47.8377	56.7345
hsa-miR-500a-5p	117.303	119.843	143.988	132.59	117.52	123.161	125.384	117.685	549.092	571.058	498.311	533.066	637.652	636.355	682.949	577.747
hsa-miR-370-3p	172.002	159.054	187.679	176.087	107.436	111.319	122.387	117.296	0.225038	0	0	0	0.192644	0.172081	0	0.315192
hsa-miR-501-5p	123.286	123.893	122.938	131.064	114.953	105.228	114.228	116.908	1054.08	1189.69	1103.88	1106.73	1284.74	1264.11	1221.18	1246.27
hsa-miR-589-3p	130.978	123.525	130.014	125.15	120.637	122.823	122.387	115.937	77.1879	96.3423	74.2755	92.2766	96.322	101.7	92.0695	112.208
hsa-miR-532-3p	133.969	138.804	123.115	130.492	139.521	120.792	116.392	115.937	540.316	561.464	447.039	696.035	586.794	613.64	594.966	720.844
hsa-miR-323b-3p	151.063	148.193	151.063	139.649	124.12	119.777	118.89	115.16	0	0	0.277147	0	0.385288	0.172081	0	0.157596
hsa-miR-382-3p	134.61	143.959	147.172	137.55	116.42	118.593	120.888	110.888	0	0.399761	0	0	0.192644	0.344162	0.480781	0.472788
hsa-miR-106a-5p	102.347	116.713	111.617	121.907	108.72	122.146	128.548	110.888	361.636	376.575	453.413	313.067	366.794	362.746	400.731	341.826
hsa-miR-410-3p	149.995	151.506	172.29	150.332	108.536	128.405	118.557	110.305	0.450075	0.599641	0.277147	0.396037	0.577932	0.344162	0.24039	0.157596
hsa-miR-374c-5p	105.979	108.797	99.9424	107.598	125.587	114.533	110.398	110.111	62.1104	55.5667	54.0437	60.5937	63.1872	68.144	58.8956	70.603
hsa-miR-374b-3p	104.911	108.429	98.8811	106.835	125.037	114.364	110.065	109.334	61.8854	55.5667	53.4894	60.3956	62.8019	67.9719	58.8956	70.2878
hsa-miR-2116-3p	98.928	121.684	107.726	104.546	103.77	104.044	115.726	108.363	24.3041	29.3824	26.6061	35.8413	30.4377	34.4162	23.3179	37.3502
hsa-miR-767-5p	96.5777	104.195	109.494	108.552	118.437	123.33	119.556	108.363	117.695	125.925	111.413	119.999	130.805	130.093	109.618	119.3
hsa-miR-656-3p	152.559	134.754	147.172	129.347	120.637	119.439	110.231	107.975	0	0	0	0	0	0	0	0.157596
hsa-miR-1304-3p	116.021	127.022	118.87	118.663	114.403	109.627	117.225	106.421	205.909	216.67	211.186	236.434	221.733	228.179	176.206	241.595
hsa-let-7i-3p	108.329	107.325	119.4	130.492	112.936	115.04	118.391	105.838	2.92549	1.9988	1.94003	1.78217	2.69702	2.75329	2.4039	2.52154
hsa-miR-33b-3p	139.097	140.093	148.41	138.123	135.487	128.236	106.402	105.838	44.3324	42.1748	37.4149	50.2967	60.4902	61.6049	54.0878	59.4137
hsa-miR-378d	98.928	100.881	123.999	110.269	85.069	94.0625	98.409	104.285	396.066	406.157	255.253	419.601	420.927	411.273	345.922	413.374
hsa-miR-30d-3p	86.9626	95.7269	92.513	107.408	106.52	114.533	114.727	103.896	425.771	431.542	391.886	445.146	468.51	488.538	455.78	471.842
hsa-miR-769-3p	117.517	112.295	121.877	119.427	119.72	116.394	116.226	103.314	34.6558	33.9797	35.1977	34.4552	40.4552	39.7507	39.1836	34.9863
hsa-miR-590-5p	101.492	111.006	102.242	107.789	104.503	102.86	113.229	100.789	103.967	94.9432	79.5413	83.5638	117.128	109.788	98.3196	93.2968
hsa-miR-24-1-5p	98.287	96.0951	100.827	103.783	110.553	107.766	101.073	99.8182	19.5783	14.7911	14.6888	17.2276	20.6129	26.5005	21.6351	21.9058
hsa-miR-3940-3p	105.124	106.036	101.711	116.565	104.87	95.5851	102.905	97.682	63.2356	76.3543	54.8752	72.8708	81.4884	78.2968	61.5399	82.4227
hsa-miR-138-1-3p	140.593	143.222	123.999	129.347	109.636	112.503	108.4	97.0994	4.27572	4.79713	6.65154	5.74254	5.77932	4.4741	4.32703	7.24941
hsa-miR-99a-3p	93.159	98.1201	108.079	106.835	98.8194	113.518	105.569	96.711	9.45158	8.59486	7.48298	8.31678	9.43955	12.0457	8.17327	8.35258
hsa-miR-1260b	101.492	91.6769	88.2677	99.7765	96.6194	92.2015	91.7485	96.1284	65.711	76.3543	69.564	86.5341	66.4622	64.7024	73.0787	105.589
hsa-miR-337-3p	122.218	129.784	130.544	131.827	104.87	107.597	98.742	93.0213	0.675113	0.19988	0	0.396037	0	0.172081	0	0
hsa-miR-103a-2-5p	93.8	91.4928	101.181	96.5333	94.4193	103.029	95.2453	92.0503	105.543	115.531	105.593	112.276	121.751	129.921	138.465	126.234
hsa-miR-497-5p	107.261	106.772	104.188	99.5857	103.77	109.458	105.736	91.6619	6.52609	5.99641	8.31442	6.73263	5.20139	6.88323	8.89444	9.45576
hsa-miR-7-1-3p	115.38	118.922	102.596	96.1517	103.403	101.506	89.5838	91.6619	47.0329	55.167	38.8006	59.2075	49.8948	60.7445	57.4533	60.0441
hsa-miR-539-3p	123.5	120.947	144.165	128.775	86.3524	102.183	100.907	90.4967	0	0	0	0	0	0.344162	0	0.157596
hsa-miR-10401-3p	106.834	106.404	98.5273	120.38	94.236	81.3742	87.0861	89.1373	60.5351	99.9402	76.7698	101.187	88.4236	84.6638	81.0115	89.9873
hsa-miR-195-5p	88.4583	98.8564	93.2206	91.5731	99.3694	96.2618	92.9141	83.6997	6.97617	3.79773	6.37439	5.14848	5.00874	8.9482	11.058	11.9773
hsa-miR-1269b	76.0656	69.9543	67.9254	71.7322	85.2524	86.957	83.0898	83.5055	0	0	0	0	0	0	0	0
hsa-miR-330-5p	84.6123	96.8314	95.697	103.21	80.8523	85.942	89.0843	83.3113	61.4353	59.3645	57.9238	56.2372	59.7196	58.1633	60.0976	64.1415
hsa-miR-18a-3p	92.0907	93.3337	80.6615	83.1789	87.2691	82.0509	89.2508	80.7867	302.901	320.208	293.499	333.265	314.395	343.818	330.296	373.345
hsa-miR-181c-3p	68.1599	87.6269	90.3904	78.4094	70.2186	83.5735	76.9289	80.0099	19.3532	22.1867	21.6175	21.584	21.1908	22.7147	21.8755	26.1609
hsa-miR-1268b	60.8952	71.2429	56.0739	73.64	55.0015	51.2607	82.9233	79.0389	51.3086	98.9408	78.1556	116.435	145.061	130.093	125.484	129.859
hsa-miR-539-5p	107.688	106.956	105.957	107.789	78.6522	80.8666	78.261	78.6505	0.225038	0	0	0	0	0	0	0.315192
hsa-miR-493-3p	96.1503	100.145	102.773	91.9546	66.1852	81.205	77.7614	77.8737	0	0	0	0	0	0.172081	0	0.157596
hsa-miR-548e-3p	79.6979	81.3679	85.6144	75.5478	87.2691	84.4194	85.754	77.6795	31.0552	31.5811	33.2577	40.1977	34.098	45.4293	31.0104	45.5452
hsa-miR-212-5p	64.5276	70.8747	86.4988	79.3633	54.8182	65.1332	87.2527	77.6795	36.006	39.3764	32.9805	33.6631	29.8598	38.0299	41.8279	43.1813
hsa-miR-34b-3p	107.688	95.7269	88.4446	96.1517	83.7857	86.2803	75.0972	77.0969	22.9538	25.9844	16.6288	35.0493	27.3554	29.9421	25.241	34.6711
hsa-miR-491-5p	91.0223	89.4678	78.7157	81.2711	86.7191	90.1714	81.7577	76.7085	31.5053	29.1825	31.8719	34.0592	32.5568	36.9974	36.0586	34.8287
hsa-miR-7974	102.133	107.877	112.678	109.697	99.9195	99.8145	89.4173	76.5143	127.596	144.314	112.799	138.811	150.455	135.944	115.147	114.572
hsa-miR-148b-5p	84.3986	87.6269	89.5059	84.8959	77.9188	88.6488	86.7531	75.5434	49.5083	52.1688	49.0551	50.4947	52.2065	56.4425	47.3569	55.001
hsa-miR-379-3p	107.475	104.747	112.502	99.2042	80.1189	82.8968	74.4312	74.5724	0.675113	0	0	0	0	0.172081	0.24039	0
hsa-miR-579-3p	90.595	97.7519	94.105	76.8832	100.286	88.9871	78.261	74.3782	46.8078	48.9707	47.3922	59.0095	49.8948	48.6989	59.8572	59.5713
hsa-miR-3065-5p	67.5189	79.1588	73.9397	77.6463	68.0186	72.2386	72.433	73.0188	2048.29	2107.94	1736.05	1888.7	2202.31	2212.96	2587.32	2113.2
hsa-miR-338-3p	67.5189	79.1588	73.9397	77.6463	68.0186	72.2386	72.433	73.0188	2048.29	2107.94	1736.05	1888.7	2202.31	2212.96	2587.32	2113.2
hsa-miR-26a-2-3p	50.4255	46.5748	50.5903	53.6084	62.3351	68.6859	67.9372	72.4362	90.4652	83.1502	77.8784	101.187	92.4691	87.4171	143.032	165.633
hsa-miR-1292-5p	75.2109	82.1042	84.3761	79.3633	75.7188	73.0845	68.1037	72.4362	99.6917	105.937	80.3727	96.039	102.487	112.713	97.1177	111.105
hsa-miR-7706	77.7749	92.2292	80.1308	83.942	83.0523	82.8968	79.5931	71.4652	56.9345	57.7654	57.3695	58.4154	73.59	75.1993	55.5302	78.3252
hsa-miR-20a-3p	64.3139	82.8406	69.1637	75.1662	71.1353	76.8064	66.4386	70.8826	320.454	306.217	280.196	321.582	311.313	351.217	280.776	317.241
hsa-miR-29b-2-5p	70.9376	68.4816	65.0952	63.9104	75.5354	71.9003	74.2647	70.6884	64.8109	64.1616	52.1037	67.7223	69.9298	79.6734	69.9536	86.5202
hsa-miR-625-3p	71.7922	71.2429	74.6472	79.3633	70.402	74.6071	73.0991	69.1348	154.151	141.315	131.645	168.118	136.585	137.837	122.599	161.221
hsa-miR-1185-1-3p	97.8597	91.4928	98.7042	98.0595	61.6017	65.3024	73.4321	69.1348	0.225038	0	0	0	0	0.172081	0	0
hsa-miR-1306-5p	70.7239	75.1088	68.8099	79.3633	77.5522	68.5167	73.4321	69.1348	116.119	119.728	104.762	141.187	125.026	131.986	117.07	147.983
hsa-miR-16-1-3p	60.0405	68.2975	58.7272	73.4492	64.3518	69.3626	68.1037	67.7754	156.401	149.71	102.822	137.029	174.343	192.558	151.927	146.879
hsa-miR-548k	67.9462	80.2633	77.6544	77.2648	73.8854	72.9153	74.0982	65.6392	89.1149	91.945	97.5559	95.0489	97.4778	101.184	89.4252	92.036
hsa-miR-185-3p	77.3476	78.2383	83.4917	75.9293	66.7352	66.8249	76.4293	65.6392	78.9882	89.1466	64.2982	78.8114	83.6075	72.1019	70.6748	72.6517
hsa-miR-625-5p	67.7326	83.761	69.3406	73.8308	74.9854	67.5017	66.6051	65.2508	153.026	154.907	129.428	158.811	134.465	141.45	130.532	168.312
hsa-miR-597-5p	65.1686	67.9293	75.7086	76.5017	58.1183	63.2722	68.2702	63.6972	59.1849	57.3657	50.4408	48.9106	52.2065	63.1537	56.9725	42.2357
hsa-miR-4454	44.2292	68.4816	64.0339	56.4701	56.2849	53.9675	59.2785	63.3088	140.198	119.329	219.778	151.286	103.065	112.197	93.0311	121.034
hsa-miR-3129-3p	64.3139	61.1179	65.8028	59.3317	56.6516	64.2873	57.7799	62.7262	19.5783	21.787	21.8946	24.3563	26.3922	29.0817	24.7602	33.4103
hsa-miR-483-5p	63.6729	65.5361	59.9654	64.1011	55.5516	47.5388	57.2804	62.3378	9435.61	10681.6	10796.3	9859.74	13844.2	13376.9	11314	12371.1
hsa-miR-937-3p	67.9462	66.2725	72.1708	70.3968	62.8851	59.3812	74.2647	60.7842	25.6543	22.1867	21.0632	28.3166	25.8143	22.3705	18.9908	25.3729
hsa-miR-212-3p	91.236	89.2837	84.9068	80.508	59.9517	59.3812	65.606	60.59	29.93	30.9815	29.6548	33.6631	24.2731	25.1238	19.712	28.6825
hsa-miR-12135	39.3148	38.6589	49.3521	40.254	68.3852	77.9906	61.9427	60.3958	28.1297	23.386	15.5203	31.2869	33.1348	33.3837	26.4429	24.9002
hsa-miR-3200-3p	57.4765	68.2975	71.1095	66.9628	63.6184	63.9489	61.6097	59.8132	75.8377	79.7523	64.2982	78.2173	83.6075	89.31	77.6461	83.5258
hsa-miR-483-3p	66.8779	65.5361	64.5646	68.1075	60.685	53.1216	62.1092	59.2307	5962.37	6144.52	4775.25	6440.95	7480.56	7142.73	7400.9	7433.33
hsa-miR-141-3p	47.0068	40.1317	47.0525	51.1283	50.7848	55.4901	62.7753	58.0655	5433.99	5128.53	4240.91	4814.42	5651.4	5791.21	6428.52	5352.27
hsa-miR-135b-5p	58.9722	66.6406	65.2721	59.7133	67.2852	62.5955	66.4386	57.8713	328.555	319.409	369.992	335.641	329.614	352.422	367.076	363.889
hsa-miR-100-3p	63.6729	72.1634	69.5174	68.489	70.2186	65.9791	57.7799	57.4829	0.225038	0.399761	0.277147	0	0.192644	0	0.24039	0.157596
hsa-miR-3144-3p	48.7162	54.3066	65.6259	48.4574	59.7683	54.8134	67.6042	57.0945	35.556	38.377	34.0891	31.2869	34.6759	31.6629	26.4429	39.7142
hsa-miR-431-5p	97.646	95.3587	101.181	100.73	59.4017	58.5353	62.7753	55.9293	0	0.19988	0	0.198018	0	0.516243	0.721171	0.315192
hsa-miR-628-5p	42.9471	51.9134	47.7601	51.5098	62.3351	71.9003	64.4404	55.5409	15.5276	16.5901	12.1945	11.8811	17.9159	17.5522	19.9524	20.8027
hsa-miR-1287-5p	53.8442	56.8839	57.489	47.8851	52.9848	59.0428	56.1148	54.5699	11.927	10.9934	9.70016	14.0593	12.1366	11.8736	11.058	13.5533
hsa-miR-139-5p	72.0059	72.1634	77.8312	72.8769	57.5683	55.4901	55.4487	54.3757	39.8317	35.3788	32.4262	47.1284	43.9228	39.7507	38.9432	47.594
hsa-miR-186-3p	55.1262	59.277	56.7814	73.8308	53.3515	53.7983	58.9455	53.7931	53.784	41.775	39.0778	48.3165	53.9403	61.0887	43.751	50.1155
hsa-miR-1260a	52.9895	48.5998	49.529	57.8055	55.7349	49.0614	48.2887	53.7931	70.6618	75.9545	77.8784	98.6132	77.6355	77.9526	90.8675	117.251
hsa-miR-154-5p	80.5526	76.7656	74.6472	80.508	57.5683	63.4414	58.779	53.0163	0	0	0	0.198018	0	0	0	0.315192
hsa-miR-136-5p	51.9212	53.2021	44.9299	63.1473	41.6178	41.6176	50.9529	50.4917	0	0	0	0	0	0	0	0.157596
hsa-miR-98-3p	65.5959	67.7452	60.8499	59.904	58.8516	56.8435	58.779	50.1033	4.27572	5.79653	4.15721	6.13857	6.74254	6.19491	7.21171	8.03739
hsa-miR-550a-3-5p	57.6902	54.4907	61.0268	59.7133	47.4847	51.599	55.6152	49.9091	6.30106	6.59605	5.2658	6.13857	4.8161	6.53907	6.00976	8.19499
hsa-miR-19b-1-5p	49.1435	51.7293	48.2907	50.556	48.4014	52.9524	48.2887	48.3555	163.827	154.308	163.24	155.048	156.62	165.198	160.821	152.71
hsa-miR-487a-3p	73.2879	76.0292	77.4775	69.4429	52.2515	52.9524	49.7873	48.3555	0	0	0	0.198018	0	0	0	0.315192
hsa-miR-654-5p	74.3563	71.7952	72.8783	74.5939	54.6349	58.1969	56.1148	47.7729	0	0	0	0.198018	0	0.172081	0	0.157596
hsa-miR-561-3p	41.6651	42.3407	48.8214	44.4511	49.1347	45.1703	51.2859	46.8019	43.6573	48.7708	39.9092	43.168	42.189	46.806	39.6644	37.9806
hsa-miR-2110	46.7932	50.2566	48.9983	53.0361	53.7182	47.8771	53.6171	46.6077	85.5143	97.7415	71.7812	97.029	104.413	100.667	90.8675	102.28
hsa-miR-5001-3p	39.5285	45.4703	46.8756	44.6419	41.2512	41.11	51.2859	46.0251	28.1297	27.7834	24.389	31.881	28.5113	24.2634	24.2794	29.1552
hsa-miR-548v	33.9731	36.4499	30.248	31.669	55.0015	54.3058	50.4533	46.0251	5.17587	2.59844	2.49433	3.96037	4.43081	3.95786	4.32703	3.30951
hsa-miR-23c	48.5025	41.0521	53.2436	44.6419	50.2347	46.1853	51.7854	46.0251	6.75113	8.79474	7.76013	10.693	8.09105	7.57156	6.00976	11.1893
hsa-miR-145-5p	66.2369	70.3225	73.409	64.4827	47.668	52.7833	49.2878	45.0541	11.0268	15.7905	13.0259	14.2573	11.1734	12.734	16.1062	11.0317
hsa-miR-1277-3p	36.1098	36.6339	36.2623	47.6943	30.9842	38.234	44.9584	44.0831	50.6335	41.5751	23.2804	36.4354	52.9771	56.2704	56.9725	44.1269
hsa-miR-585-5p	51.9212	57.6202	61.9112	57.9963	55.7349	54.8134	44.6254	43.8889	0.900151	0	0.831442	0.594055	1.15586	0.860404	0.961561	1.26077
hsa-miR-30b-3p	38.8875	38.843	40.8614	41.2079	41.8012	40.095	44.6254	43.8889	207.71	210.274	212.849	226.929	189.754	198.237	198.322	216.537
hsa-miR-182-3p	39.7421	42.5248	45.4605	38.3462	45.1013	44.1552	43.6263	43.3063	43.6573	51.9689	46.2836	50.6927	46.4272	56.0984	46.1549	47.2788
hsa-miR-191-3p	67.0916	62.4066	62.0881	53.6084	55.5516	49.7381	47.4561	42.9179	98.7915	100.14	100.604	111.286	112.889	103.593	94.9542	99.1278
hsa-miR-2277-5p	42.5198	44.7339	48.2907	45.9773	50.4181	51.7682	52.1185	42.3353	25.4293	23.386	22.1718	24.1583	26.3922	25.8121	18.9908	28.3673
hsa-miR-2277-3p	29.6998	33.3203	36.2623	33.386	41.9845	30.7902	41.6282	41.3644	17.3279	23.1861	18.0146	21.188	18.1085	23.2309	19.9524	23.009
hsa-miR-5100	41.4515	37.7385	32.0169	45.5958	43.4512	33.8354	35.4672	40.976	54.6842	62.1628	46.2836	74.0589	53.9403	48.0106	54.809	82.1075
hsa-miR-744-3p	49.9982	41.9726	45.9912	46.9312	45.8346	51.9374	49.1212	40.976	18.6781	21.787	19.4003	21.9801	16.76	18.5847	13.9426	21.2755
hsa-miR-454-5p	34.6141	42.3407	41.9227	45.2142	40.5178	40.6025	38.2979	40.976	89.1149	72.5566	76.7698	80.5935	82.4516	95.1607	71.3959	95.0304
hsa-miR-1197	51.9212	46.3907	50.2365	48.4574	31.9009	43.4785	43.1268	40.7818	0	0	0	0	0	0	0	0
hsa-miR-377-5p	50.8528	57.8043	59.2579	62.0026	45.2846	42.2943	39.963	40.1992	0.225038	0	0	0	0	0.172081	0.24039	0
hsa-miR-940	44.8702	44.5498	45.1067	48.839	44.7346	38.5724	48.1222	39.6166	49.7333	56.5661	47.9465	55.0491	58.9491	56.6146	65.1458	68.5542
hsa-miR-651-5p	43.5882	40.1317	43.8685	44.8326	45.1013	46.1853	42.9603	39.6166	143.574	148.311	110.305	141.385	150.07	149.882	151.686	153.026
hsa-let-7a-2-3p	43.5882	45.8385	36.4392	37.2016	37.0344	42.4634	34.1351	39.4224	0	0	0	0	0.192644	0.172081	0	0.157596
hsa-miR-380-3p	54.0579	49.3362	54.4819	47.6943	43.4512	45.3395	37.9649	38.8398	0	0.19988	0	0	0	0	0	0.157596
hsa-miR-193a-3p	37.8191	34.9771	46.6987	46.7404	35.751	39.4183	38.1314	38.6456	99.2416	85.5488	73.7212	96.831	94.5882	106.518	117.07	111.736
hsa-miR-485-5p	49.1435	56.8839	55.0125	51.8914	39.7844	36.5423	37.6319	37.4804	0.225038	0	0	0.198018	0	0.172081	0	0.157596
hsa-miR-584-5p	33.7595	42.3407	37.1467	32.4321	34.4676	39.0799	35.4672	37.4804	443.999	468.919	367.22	503.561	429.018	459.628	402.173	433.546
hsa-miR-1915-3p	58.5449	54.3066	49.7059	53.2268	42.7179	32.9895	40.1296	37.2862	15.5276	15.1909	12.4716	14.6534	17.5306	15.6594	12.7407	17.178
hsa-miR-2682-3p	44.0155	40.868	46.345	39.3001	35.5677	38.9107	37.9649	36.8978	0	0	0	0	0.192644	0	0	0
hsa-miR-301a-5p	39.5285	51.5453	37.8543	37.3923	37.401	37.5573	42.7938	36.7036	120.17	114.931	123.331	128.514	108.073	123.726	110.82	122.925
hsa-miR-660-3p	30.9818	32.9521	35.9085	39.6817	31.7176	34.8505	34.4681	36.7036	178.68	181.092	150.491	171.484	179.737	174.49	171.158	163.269
hsa-miR-188-5p	46.3658	39.2112	42.4534	42.5433	40.8845	41.11	39.297	36.5094	248.217	255.047	207.861	258.216	268.16	262.94	295.199	279.102
hsa-miR-377-3p	45.5112	40.4998	53.7743	54.1807	36.6677	46.0162	39.297	36.3152	0	0	0	0	0	0	0.24039	0
hsa-miR-1268a	25.4264	27.4294	27.4178	30.3336	24.5674	19.4554	34.3016	35.9268	31.7303	50.9695	42.9578	51.2868	61.2608	65.907	66.5881	60.9896
hsa-miR-574-5p	43.8018	43.0771	40.6845	41.971	28.7841	42.6326	35.4672	35.9268	34.8808	39.3764	32.7034	32.475	46.4272	38.5461	31.2507	39.7142
hsa-miR-3187-3p	38.6738	46.2066	36.6161	35.6753	39.2344	34.6813	35.6337	35.5384	63.6857	59.7642	50.1637	65.5441	61.8387	54.7217	57.4533	68.239
hsa-miR-34c-3p	47.4342	41.4203	41.2152	43.3064	30.4342	38.9107	39.297	34.9558	16.4278	14.991	11.363	19.6038	14.8336	14.799	12.0195	15.4444
hsa-miR-652-5p	41.4515	37.5544	51.121	42.1618	40.1511	42.4634	40.7956	34.179	24.7541	26.9838	23.2804	24.1583	27.9334	27.1888	30.77	33.0951
hsa-miR-1304-5p	37.6055	43.2612	38.385	36.2477	39.0511	32.8204	34.9677	33.4022	63.9107	62.9623	55.1523	74.0589	67.0401	73.8227	56.2513	68.3966
hsa-miR-363-3p	33.7595	34.0567	44.0454	35.2938	37.2177	42.8018	36.7993	33.4022	3.82564	3.19809	2.21718	2.37622	3.46759	3.6137	1.92312	2.67913
hsa-miR-944	22.6487	23.7476	22.6418	17.3607	27.8674	32.8204	31.6374	33.0138	36.4561	36.778	39.0778	42.1779	35.6391	41.8156	27.4045	43.0237
hsa-miR-2116-5p	31.8364	38.6589	31.8401	34.9122	29.5175	33.4971	30.1388	32.0428	6.52609	6.79593	8.03727	8.11876	6.16461	6.53907	11.2983	8.98297
hsa-miR-146a-5p	42.3061	51.1771	52.5361	38.7278	30.6175	31.4669	34.6346	32.0428	511.736	535.879	560.392	620.788	469.281	524.33	420.443	538.505
hsa-miR-433-3p	35.6825	38.6589	47.5832	40.254	26.5841	29.606	29.4727	31.6544	0	0.399761	0	0.198018	0.192644	0.172081	0	0
hsa-miR-181b-3p	38.8875	39.3953	30.4249	29.3797	41.9845	37.219	33.3025	31.4602	18.4531	18.389	24.1118	27.7226	16.3747	23.5751	15.385	25.6881
hsa-miR-873-5p	24.7854	24.2999	32.9014	28.4258	37.9511	41.6176	37.9649	31.4602	4.50075	5.79653	5.82009	4.35641	7.12783	4.4741	6.73093	6.93422
hsa-miR-3177-3p	38.2465	36.4499	42.4534	40.6355	36.6677	34.8505	36.9658	31.266	39.3816	60.164	43.235	61.7818	57.9858	55.238	46.3953	52.3219
hsa-miR-1180-5p	43.8018	39.3953	35.2009	31.669	31.1675	29.9443	30.1388	30.4892	19.8033	22.9862	17.4603	23.9602	23.3099	24.6076	25.0006	25.5305
hsa-miR-149-3p	40.1695	39.9476	35.0241	42.5433	36.4844	24.0231	33.8021	30.1008	27.0045	44.7732	48.5008	46.3363	54.133	54.0334	35.097	34.8287
hsa-miR-210-5p	13.6747	20.9863	18.9271	22.5117	22.184	23.1773	31.3044	29.324	49.7333	57.3657	44.6207	48.3165	64.5357	61.6049	55.5302	55.9466
hsa-miR-6840-5p	29.9134	29.2703	32.1938	33.0045	22.3673	20.3013	26.8085	28.7414	2.25038	1.9988	1.66288	3.76235	2.88966	2.58121	1.68273	2.83673
hsa-miR-3158-3p	33.1184	31.8476	37.1467	38.1554	30.6175	30.1135	34.6346	28.1588	11.702	13.392	13.3031	11.8811	13.0998	12.3898	12.0195	13.2381
hsa-miR-3158-5p	33.1184	31.8476	37.1467	38.1554	30.6175	29.9443	34.6346	28.1588	11.702	13.1921	13.3031	11.8811	13.0998	12.3898	12.0195	13.2381
hsa-miR-3909	28.6314	31.4794	30.6018	29.952	30.9842	27.0683	30.6383	28.1588	48.6081	48.7708	40.7407	53.861	50.858	51.2801	42.7895	53.2674
hsa-miR-573	36.9645	38.843	36.6161	37.5831	26.9508	34.5121	31.6374	28.1588	16.4278	15.5907	12.1945	17.4256	18.4938	19.2731	14.6638	15.2868
hsa-miR-4473	40.5968	39.0271	41.7458	32.6229	40.3345	39.5874	31.8039	27.7704	11.4769	7.79533	6.92868	13.0692	10.0175	10.3249	8.41366	11.9773
hsa-miR-3065-3p	13.0337	16.9363	23.7032	18.6962	19.8006	21.3163	23.6448	27.5762	716.97	743.555	631.342	788.51	745.34	818.417	741.845	809.413
hsa-let-7c-3p	27.7768	31.6635	35.7316	31.0967	35.9343	41.11	29.1397	27.5762	2.25038	2.59844	1.10859	2.37622	3.66024	2.75329	2.16351	2.04875
hsa-miR-548n	28.6314	21.7226	28.3023	24.4195	26.7674	28.7601	29.3062	27.5762	3.6006	5.39677	4.98865	4.55442	5.77932	5.33451	3.36546	4.41269
hsa-miR-128-1-5p	36.7508	43.9976	43.161	39.4909	35.5677	36.3731	32.803	27.382	45.6827	62.7624	46.8379	63.1679	57.0226	62.2933	46.1549	50.9035
hsa-miR-760	34.4005	39.2112	30.6018	32.6229	28.7841	27.745	30.1388	27.1878	47.0329	50.7696	45.4522	47.7225	47.5831	43.3644	50.7224	51.5339
hsa-miR-502-5p	31.6228	31.4794	32.1938	32.6229	23.6507	25.5457	31.1379	27.1878	224.588	247.252	228.369	211.286	269.894	274.985	265.151	255.621
hsa-miR-1343-3p	25.6401	28.7181	28.1254	29.7612	32.2676	24.1923	28.1406	26.9936	30.6051	37.7774	28.269	40.7918	36.9876	35.2766	33.895	37.6654
hsa-miR-95-3p	20.5121	18.2249	19.9885	17.1699	31.9009	27.0683	29.3062	26.9936	4.05068	3.19809	4.43436	5.14848	3.85288	2.75329	2.4039	4.25509
hsa-miR-3613-3p	31.6228	32.3999	35.2009	34.7215	34.651	36.0347	30.1388	26.7994	32.4054	29.7822	29.1005	35.2473	39.2994	42.1598	42.3087	46.3332
hsa-miR-5699-5p	29.0588	26.8772	31.3094	27.8535	25.6674	25.7149	27.1416	26.411	10.8018	10.1939	11.9173	11.4851	11.7513	9.80861	9.37522	14.1836
hsa-miR-548o-3p	24.7854	27.0613	26.3565	23.2748	28.6008	25.3766	24.8104	26.411	29.93	28.1831	27.1604	33.4651	27.9334	35.4487	29.0872	36.8775
hsa-miR-7976	27.9904	31.8476	38.9156	29.7612	32.4509	30.2827	29.3062	26.411	19.5783	22.5865	14.966	24.1583	21.5761	22.5426	18.5101	23.3242
hsa-miR-579-5p	35.4688	29.6385	33.7858	30.1428	27.6841	30.4519	31.8039	26.411	17.778	13.9916	12.4716	19.0098	17.5306	17.2081	22.1159	17.4931
hsa-miR-3664-3p	30.9818	28.1658	29.8943	30.1428	26.9508	25.7149	25.3099	26.0226	38.0314	35.7786	37.4149	39.9997	41.2258	46.1177	45.6742	42.8661
hsa-miR-2278	22.0077	32.2158	22.4649	22.8933	26.0341	25.7149	27.4746	26.0226	9.90166	11.1933	13.3031	9.10885	14.2557	11.3573	11.058	12.1349
hsa-miR-942-3p	32.9048	32.0317	32.1938	29.952	31.1675	28.9293	25.4764	25.44	17.3279	19.988	14.1345	21.188	19.457	19.2731	14.6638	19.0691
hsa-miR-643	23.9307	27.7976	27.064	25.7549	23.4673	28.5909	27.6411	25.44	11.0268	8.39497	8.86872	8.71281	9.24691	10.1528	10.5772	11.5045
hsa-miR-887-3p	28.6314	27.0613	30.9556	24.4195	28.4175	25.0382	26.309	25.44	0.450075	0.399761	0.277147	0.396037	0.770576	0.516243	0.480781	0.630384
hsa-miR-320a-5p	25.8538	23.3795	29.1867	34.5307	28.2341	28.0834	24.1443	24.8575	43.2072	49.5703	24.1118	47.1284	70.1224	55.7542	56.4917	51.2187
hsa-miR-548e-5p	29.0588	23.1954	26.8872	24.6103	24.0173	24.0231	23.9778	24.2749	12.6021	11.5931	11.0859	11.6831	12.3292	14.971	16.3465	14.3412
hsa-miR-3167	31.4091	35.5294	29.8943	30.9059	23.834	26.3916	23.4783	24.0807	0	0	0	0	0	0.172081	0	0
hsa-miR-338-5p	13.0337	16.7522	23.3494	17.3607	19.2505	20.978	20.3145	24.0807	684.34	704.178	592.818	750.292	699.105	772.987	702.661	750.945
hsa-miR-342-5p	18.5891	18.409	21.7574	25.5641	19.0672	18.7787	21.3136	23.8865	7.20121	7.99521	8.31442	8.11876	8.28369	8.25988	8.17327	9.61335
hsa-miR-299-5p	27.3494	28.7181	29.5405	26.7088	23.4673	25.0382	22.3127	23.8865	0	0	0	0	0	0	0	0
hsa-miR-130a-5p	24.7854	22.6431	23.7032	21.7486	21.4506	21.993	21.9797	23.6923	15.3026	18.5889	24.9433	19.2078	20.9982	19.7893	18.7504	19.0691
hsa-miR-3130-3p	32.9048	37.0021	38.2081	36.0569	26.5841	30.6211	31.3044	23.6923	30.1551	36.1783	21.6175	30.4948	28.3187	34.072	30.0488	36.2471
hsa-miR-3130-5p	32.9048	37.0021	38.2081	36.0569	26.5841	30.6211	31.3044	23.6923	29.93	36.1783	21.6175	30.2968	28.126	33.8999	29.8084	35.7743
hsa-miR-9903	19.4437	23.7476	22.1111	18.3146	28.6008	25.3766	24.6439	23.6923	9.00151	11.7929	9.14586	12.4752	10.7881	13.2502	11.058	11.5045
hsa-miR-1294	26.2811	28.7181	26.1796	22.5117	21.0839	27.4067	27.9741	23.4981	2.25038	3.79773	4.7115	2.77226	3.27495	3.78578	2.16351	3.62471
hsa-miR-496	31.8364	36.4499	35.5547	29.952	29.5175	30.1135	23.6448	23.3039	0	0	0	0	0	0	0	0
hsa-miR-26b-3p	27.5631	24.6681	29.8943	29.5705	29.5175	30.1135	29.3062	23.1097	62.3354	66.3603	51.8266	58.6135	63.1872	55.9263	52.4051	56.2618
hsa-miR-1908-3p	23.0761	23.5635	20.1654	23.4656	22.5506	17.2561	21.8132	22.9155	6.07602	9.79414	6.92868	9.50489	11.1734	11.0132	10.0964	11.5045
hsa-let-7f-1-3p	29.9134	32.2158	31.6632	35.4846	30.0675	28.0834	26.4755	22.9155	0.900151	1.19928	3.32577	1.18811	1.34851	1.37665	2.64429	1.41836
hsa-miR-30c-1-3p	26.2811	23.1954	25.1183	27.0904	22.3673	26.73	26.642	22.7213	41.1819	39.7762	40.1864	41.5839	42.9596	37.5136	44.2318	45.7028
hsa-miR-326	21.1531	15.4636	23.5263	25.7549	25.3007	23.0081	32.3035	22.7213	94.5158	120.928	75.3841	100.989	127.723	119.94	100.724	125.131
hsa-miR-4802-5p	17.9481	15.4636	20.8729	20.6039	17.4172	20.3013	25.4764	22.5271	23.854	16.5901	14.1345	17.2276	19.2644	19.7893	16.1062	17.178
hsa-miR-369-5p	29.4861	28.9022	24.0569	27.8535	25.8507	24.1923	23.3118	22.3329	0	0	0	0	0	0.172081	0	0.157596
hsa-miR-450a-2-3p	26.9221	27.7976	25.472	25.3734	22.9173	22.5006	24.1443	22.1387	4.27572	4.79713	3.60292	4.15839	3.66024	5.33451	3.36546	5.98865
hsa-miR-4677-3p	24.9991	22.2749	23.3494	22.5117	28.6008	29.0985	27.9741	21.7503	17.3279	19.988	17.1831	23.3662	21.5761	23.0588	21.1543	28.8401
hsa-miR-4517	18.8027	19.6977	23.88	23.2748	18.5172	20.8088	19.6485	21.7503	19.8033	21.1873	15.5203	18.6137	23.8879	27.0167	20.914	21.2755
hsa-miR-2682-5p	24.1444	24.2999	24.7645	23.4656	22.0006	24.0231	24.1443	21.5561	0	0	0	0	0	0	0	0
hsa-miR-1277-5p	25.4264	20.2499	21.2267	22.3209	19.4339	22.3314	25.1434	21.5561	19.3532	17.1897	11.363	17.0296	19.0718	18.5847	27.4045	20.3299
hsa-miR-491-3p	26.4948	22.459	25.2952	22.3209	24.934	25.7149	23.3118	21.1677	9.67662	10.3938	10.8087	12.8712	11.366	12.734	10.3368	10.7165
hsa-miR-1910-5p	25.2128	22.0908	20.5191	23.8472	19.4339	17.4252	17.9834	20.9735	13.2772	13.9916	11.6402	14.0593	18.1085	15.3152	16.1062	16.5476
hsa-miR-3176	24.7854	21.9067	21.7574	22.7025	22.5506	22.5006	21.8132	20.7793	39.6066	45.173	32.1491	46.5343	49.7021	43.3644	43.0299	53.7402
hsa-miR-1226-3p	20.9394	26.6931	26.0027	25.9457	25.1174	21.8238	19.3155	20.7793	226.388	230.262	210.909	247.523	226.742	221.812	218.515	229.617
hsa-miR-147b-3p	27.9904	31.1112	34.6703	33.0045	24.7507	24.0231	27.4746	20.3909	6.97617	4.19749	6.92868	7.12866	7.8984	7.74364	7.69249	7.56461
hsa-miR-33a-3p	20.2984	23.5635	22.9956	21.9394	28.6008	27.2375	20.9806	20.3909	33.0805	31.1813	19.1232	34.8513	34.8686	29.9421	33.895	36.8775
hsa-miR-1185-2-3p	30.9818	32.2158	30.7787	30.5244	19.8006	23.5156	23.1453	20.1967	0	0.399761	0	0	0	0	0	0
hsa-miR-548a-3p	22.6487	21.5386	21.5805	17.7423	19.8006	18.2711	18.9824	20.1967	2.25038	0.399761	0.831442	1.58415	1.15586	1.37665	1.92312	2.83673
hsa-miR-5699-3p	20.5121	18.2249	20.1654	23.8472	19.2505	15.7335	17.9834	19.6141	6.30106	9.59426	6.09724	9.50489	6.74254	9.12028	7.21171	9.14056
hsa-let-7g-3p	20.0847	19.1454	18.0427	19.8408	21.4506	23.3464	20.8141	19.6141	10.3517	8.59486	8.59157	11.4851	13.0998	10.4969	9.856	11.6621
hsa-miR-3934-5p	14.5294	20.0658	16.9814	19.4593	15.2171	16.4102	15.4857	19.6141	27.0045	25.7846	19.1232	19.9999	20.2276	23.9192	18.2697	21.7482
hsa-miR-337-5p	25.6401	25.9567	27.7716	25.3734	21.2673	19.2862	21.9797	19.4199	0	0	0	0.198018	0.192644	0	0	0
hsa-miR-449a	16.0251	17.1204	15.2125	17.7423	21.2673	20.978	24.9769	19.4199	16.2027	16.5901	17.7374	18.0197	17.7232	32.3512	16.8273	24.4274
hsa-miR-1266-5p	18.5891	16.7522	19.8116	20.6039	21.4506	17.9328	22.9788	19.2257	8.55143	9.59426	6.92868	9.30687	10.5954	9.80861	7.69249	9.29816
hsa-miR-190b-5p	16.6661	23.9317	22.1111	18.1238	16.6838	19.6245	18.3164	19.0315	12.8271	10.9934	9.9773	9.50489	13.8704	13.0781	12.7407	13.8684
hsa-miR-124-3p	21.5804	18.5931	20.1654	19.4593	15.5838	18.4403	18.1499	19.0315	2.47541	3.39797	2.21718	3.56433	3.27495	2.58121	4.56742	3.30951
hsa-miR-196a-1-3p	24.3581	24.1158	26.1796	22.3209	22.184	21.4855	17.3173	18.8373	4.95083	4.59725	8.59157	6.53461	6.16461	7.91572	7.4521	8.19499
hsa-miR-200b-5p	18.8027	26.6931	22.9956	17.3607	19.4339	16.241	19.9815	18.6431	350.384	364.382	304.031	393.661	351.768	377.029	293.757	403.288
hsa-miR-4659a-3p	20.9394	22.2749	27.064	20.7947	21.8173	16.9177	18.3164	18.6431	10.1267	9.1945	8.31442	12.2771	8.09105	13.5944	11.5387	10.0861
hsa-miR-4659b-5p	20.9394	22.2749	27.064	20.7947	21.8173	16.9177	18.3164	18.6431	10.1267	9.1945	8.31442	12.2771	8.09105	13.5944	11.5387	10.0861
hsa-miR-4768-5p	20.5121	20.8022	18.7503	20.9855	15.5838	18.6095	18.1499	18.6431	1.35023	0.999402	0.831442	1.58415	0.96322	0.516243	0.24039	0.945576
hsa-miR-10527-5p	16.6661	20.0658	17.1583	14.3083	15.7671	20.978	15.8187	18.4489	1.12519	1.19928	1.10859	1.58415	1.15586	2.40913	2.16351	2.20634
hsa-miR-4758-3p	17.5207	18.409	16.6276	21.9394	13.9337	10.6582	14.8196	18.2547	30.1551	28.383	21.8946	39.8017	28.704	29.5979	36.5393	38.611
hsa-miR-152-5p	23.0761	27.9817	31.8401	25.1826	20.9006	23.5156	20.3145	18.0605	9.00151	10.7935	12.1945	11.089	10.7881	9.29237	15.385	19.3843
hsa-miR-155-5p	27.7768	33.1362	26.1796	30.5244	21.2673	22.5006	23.4783	18.0605	987.69	1008.4	879.666	918.212	936.635	936.12	845.934	894.515
hsa-miR-3928-3p	19.4437	16.9363	15.3894	18.6962	17.7838	15.9026	18.3164	17.8663	22.0537	18.9886	19.1232	22.1781	21.1908	23.0588	21.3947	23.797
hsa-miR-3140-3p	14.102	19.3295	19.4578	19.0777	17.2338	14.3801	15.6522	17.6721	14.4024	17.5895	12.4716	16.2375	15.9894	13.9385	13.9426	14.026
hsa-miR-195-3p	12.3927	14.359	11.4978	11.2559	12.6504	12.0116	18.3164	17.4779	1.35023	0.999402	1.66288	1.78217	2.31173	2.58121	16.3465	30.1008
hsa-miR-3913-5p	15.1704	14.7272	17.6889	14.4991	14.4837	18.1019	18.6494	17.2837	8.10136	15.1909	7.76013	11.2871	11.7513	14.1106	12.9811	11.6621
hsa-miR-3913-3p	15.1704	14.7272	17.6889	14.4991	14.4837	18.1019	18.6494	17.2837	8.10136	15.1909	7.76013	11.2871	11.7513	14.1106	12.9811	11.6621
hsa-miR-365b-5p	13.6747	19.6977	21.4036	20.0316	16.5005	13.5342	17.4838	17.2837	78.9882	87.5476	58.7552	84.3559	83.9928	89.6541	73.3191	88.5689
hsa-miR-26a-1-3p	22.4351	20.8022	19.6347	18.6962	22.3673	22.6697	21.4801	17.2837	58.9599	59.1646	57.9238	62.5738	55.0962	56.9588	54.0878	53.5826
hsa-miR-664a-5p	16.2387	17.3045	15.7431	16.0253	17.6005	18.9478	21.9797	16.8953	10.1267	11.5931	9.42301	12.6732	8.47633	12.3898	12.0195	17.8083
hsa-miR-181b-2-3p	20.2984	23.5635	19.6347	20.0316	21.2673	18.1019	14.8196	16.8953	4.27572	2.19868	1.66288	3.76235	2.31173	2.92537	1.92312	6.14624
hsa-miR-5094	18.8027	15.8318	19.9885	16.5976	18.8839	15.9026	23.9778	16.7011	5.62594	6.39617	6.09724	8.11876	6.93518	6.02283	4.80781	5.98865
hsa-miR-3118	16.4524	13.4386	18.5734	20.2224	19.4339	16.9177	18.8159	16.5069	0	0	0	0	0	0	0	0
hsa-miR-1468-5p	12.179	12.5181	14.6818	13.5452	17.7838	16.4102	17.8169	16.3127	2.70045	4.19749	4.15721	2.77226	2.31173	5.16243	3.12507	4.88547
hsa-miR-1843	20.0847	19.6977	21.4036	18.5054	21.6339	21.6547	20.3145	16.1185	19.5783	23.1861	22.1718	22.1781	24.0805	24.7796	16.5869	23.9546
hsa-miR-642a-3p	9.40137	14.9113	14.1511	15.6437	13.2004	16.0718	17.3173	16.1185	4.50075	5.59665	4.7115	5.74254	5.00874	6.02283	13.7022	15.4444
hsa-miR-642b-5p	9.40137	14.9113	14.1511	15.6437	13.2004	16.0718	17.3173	16.1185	4.50075	5.59665	4.7115	5.74254	5.00874	6.02283	13.7022	15.4444
hsa-miR-6747-3p	18.1617	16.384	16.0969	21.1763	20.3506	14.5492	18.9824	15.9243	64.3608	66.9599	51.8266	72.6728	69.1592	68.144	57.4533	67.2935
hsa-miR-10399-3p	12.82	13.0704	13.7974	13.1636	16.5005	14.3801	17.1508	15.9243	8.32639	7.39557	11.0859	9.50489	10.4028	11.3573	13.9426	20.6451
hsa-miR-15a-3p	14.5294	15.2795	12.2054	12.9729	15.2171	14.8876	16.3182	15.7301	22.5038	24.7852	19.1232	22.9701	25.8143	24.4355	29.0872	32.6224
hsa-miR-1275	9.8287	12.5181	14.328	14.3083	13.2004	11.6732	14.8196	15.3417	42.9822	61.763	57.3695	72.2767	62.224	58.6796	52.8859	78.4828
hsa-miR-4676-3p	15.1704	15.2795	13.0898	14.8806	14.8504	16.7485	15.3192	15.1475	5.62594	6.19629	8.86872	9.30687	5.97196	7.2274	7.4521	8.51018
hsa-miR-629-3p	18.5891	19.1454	18.0427	16.5976	16.8671	17.2561	15.4857	15.1475	29.0299	30.7816	34.6434	35.2473	32.5568	31.6629	40.1452	50.9035
hsa-miR-3129-5p	12.6064	16.7522	14.8587	12.5913	12.467	14.7184	10.8233	15.1475	4.27572	5.59665	3.32577	5.74254	6.74254	5.85075	4.80781	8.82537
hsa-miR-450a-1-3p	20.7257	20.0658	20.3423	18.5054	17.4172	17.0869	16.3182	14.9533	2.70045	4.19749	3.88006	3.56433	4.62346	2.92537	3.36546	2.83673
hsa-miR-624-5p	12.6064	14.359	13.7974	12.7821	11.7337	13.8725	13.654	14.7591	9.67662	9.79414	7.48298	8.91083	6.74254	11.3573	14.183	10.8741
hsa-miR-10b-3p	14.9567	15.8318	16.6276	12.7821	16.1338	16.7485	15.6522	14.7591	9.90166	13.1921	13.3031	16.6336	17.338	15.1431	14.183	16.8628
hsa-miR-200a-5p	16.8797	19.1454	16.8045	18.5054	14.4837	12.3499	14.6531	14.5649	545.491	514.092	365.557	525.937	540.752	561.672	407.942	501.313
hsa-miR-1291	3.84601	7.36361	11.3209	12.9729	11.367	12.5191	13.8206	14.3707	9.45158	5.39677	85.6385	5.74254	10.2101	8.0878	6.25015	7.40701
hsa-miR-378i	12.3927	15.6477	15.0356	12.2097	17.2338	16.0718	12.8215	14.1765	36.6811	36.5781	41.8492	40.9898	28.3187	42.3319	34.6162	41.2901
hsa-miR-545-5p	15.5977	17.1204	15.3894	13.736	22.3673	17.7636	14.9861	14.1765	6.30106	7.99521	2.49433	6.33659	6.93518	7.05531	8.41366	8.82537
hsa-miR-548l	14.7431	11.2295	13.7974	13.3544	15.9504	14.0417	14.6531	13.7881	22.0537	27.5835	15.2431	24.1583	24.2731	18.4127	17.5485	23.1666
hsa-miR-196a-3p	11.538	12.8863	14.8587	13.3544	12.1003	13.8725	17.8169	13.7881	24.079	19.7882	12.1945	15.2474	27.5481	30.9746	25.7218	29.1552
hsa-miR-627-3p	13.0337	19.5136	14.5049	15.2622	16.5005	12.5191	18.8159	13.7881	7.42624	3.99761	7.76013	7.72272	5.58668	9.98069	6.25015	10.2437
hsa-miR-4731-5p	17.9481	19.6977	17.512	18.8869	19.0672	14.3801	13.9871	13.7881	3.15053	2.19868	2.21718	2.97028	2.69702	2.58121	2.88468	2.67913
hsa-miR-3679-5p	14.102	12.8863	10.6134	14.1175	12.467	12.6883	13.1545	13.7881	18.2281	25.9844	17.7374	21.9801	26.5849	23.7472	25.4814	25.5305
hsa-miR-576-3p	15.8114	15.4636	13.6205	13.1636	18.1505	13.8725	15.1527	13.7881	18.2281	15.1909	16.906	16.0395	15.6042	10.1528	12.0195	14.026
hsa-miR-668-3p	14.5294	11.9659	16.0969	14.4991	13.2004	13.8725	12.3219	13.5939	0	0	0	0	0	0	0	0
hsa-miR-4714-3p	14.3157	16.7522	15.7431	17.5515	14.8504	16.241	14.9861	13.5939	2.47541	0.799521	0.831442	1.58415	2.50437	2.40913	1.92312	1.73356
hsa-miR-4796-3p	11.538	16.1999	16.8045	10.1112	14.6671	11.8424	12.988	13.5939	2.25038	2.79832	3.04862	3.96037	3.66024	3.78578	2.4039	4.57028
hsa-miR-190a-3p	10.6834	13.8068	12.3822	11.4466	13.567	13.0266	9.49122	13.3997	22.2787	24.5853	15.5203	25.5444	26.3922	27.8771	30.77	28.6825
hsa-miR-4484	11.7517	11.4136	12.2054	12.5913	16.3171	19.4554	16.8178	13.2055	10.3517	7.59545	8.03727	8.11876	14.2557	11.3573	8.17327	11.1893
hsa-miR-876-5p	11.538	11.5977	11.144	14.1175	14.1171	15.2259	14.4866	13.2055	0.225038	1.59904	1.10859	1.78217	1.7338	2.40913	1.44234	1.41836
hsa-miR-758-5p	16.4524	13.4386	14.328	13.3544	8.25023	13.0266	11.9889	13.0113	0	0	0	0	0	0	0	0
hsa-miR-3677-3p	15.5977	15.0954	18.0427	17.7423	16.5005	14.2109	12.655	13.0113	13.5023	14.1915	11.363	12.8712	12.5219	12.0457	13.4619	15.602
hsa-miR-6511a-3p	12.82	11.4136	12.2054	12.2097	12.2837	10.489	13.321	13.0113	17.778	16.7899	9.14586	17.8217	15.0262	22.1984	14.4234	18.7539
hsa-miR-4746-5p	11.1107	11.5977	15.0356	10.6835	10.4503	13.8725	13.654	13.0113	4.27572	3.39797	2.49433	2.97028	6.35725	4.81826	6.25015	5.04307
hsa-miR-431-3p	23.2897	25.2204	26.8872	23.084	13.567	13.7033	15.4857	12.8171	0	0	0	0.198018	0	0	0.24039	0.157596
hsa-miR-376a-5p	15.5977	18.0408	16.4507	15.6437	13.3837	14.5492	13.321	12.8171	0	0	0	0.198018	0.192644	0	0	0
hsa-miR-1306-3p	10.256	14.359	14.8587	14.6898	14.6671	15.3951	12.988	12.8171	17.1029	19.5883	16.3517	19.2078	21.1908	24.2634	15.6254	27.4217
hsa-miR-873-3p	7.05102	9.20451	9.7289	7.82187	13.3837	13.1958	14.4866	12.8171	2.25038	2.59844	2.21718	2.57424	2.50437	2.23705	1.68273	4.41269
hsa-miR-203a-3p	12.3927	13.8068	15.2125	11.8282	15.5838	10.1506	16.3182	12.6229	6622.86	6883.48	6062.32	6979.95	6351.66	6410.18	6222.02	6548.74
hsa-miR-203b-5p	12.3927	13.8068	15.2125	11.8282	15.5838	10.1506	16.3182	12.6229	6622.86	6883.48	6062.32	6979.95	6351.66	6410.18	6222.02	6548.74
hsa-miR-3179	14.102	14.7272	13.6205	9.15731	14.8504	12.3499	13.8206	12.6229	5.17587	4.19749	6.92868	6.13857	4.23817	4.64618	4.56742	3.62471
hsa-miR-6803-3p	18.8027	16.7522	17.512	19.6501	18.3338	14.7184	16.6513	12.6229	28.5798	32.7804	18.5689	37.0295	28.5113	37.6857	32.4527	37.823
hsa-miR-3619-5p	15.8114	16.7522	11.8516	11.0651	15.4004	13.365	13.9871	12.6229	7.42624	7.39557	6.09724	8.51479	7.51311	6.36699	8.17327	8.82537
hsa-miR-500b-3p	15.1704	15.2795	15.3894	16.2161	11.7337	12.0116	15.3192	12.6229	73.5873	67.9593	62.6353	84.1578	71.0856	86.0404	67.3093	78.798
hsa-miR-3605-3p	14.102	12.8863	15.92	13.9267	12.8337	12.3499	13.8206	12.4287	10.5768	9.79414	9.14586	10.495	10.0175	12.734	8.89444	12.4501
hsa-miR-1278	7.90569	9.57269	9.7289	10.1112	9.90028	7.78215	8.65866	12.4287	4.50075	3.39797	3.04862	5.94055	3.0823	5.85075	4.56742	3.62471
hsa-miR-664a-3p	12.82	9.94087	10.6134	12.7821	13.7504	12.1808	9.49122	12.4287	4.95083	7.19569	9.14586	7.32668	6.16461	8.77612	6.73093	9.45576
hsa-miR-4664-5p	13.6747	16.1999	13.6205	15.2622	12.6504	13.7033	12.988	12.4287	12.152	13.392	13.8574	13.4653	16.5674	13.5944	15.8658	13.8684
hsa-miR-101-5p	8.76036	12.5181	13.4436	11.8282	15.4004	12.5191	13.9871	12.2345	4.05068	8.19509	3.04862	7.12866	4.43081	5.85075	8.17327	5.20067
hsa-miR-4671-3p	9.61503	11.5977	14.5049	11.4466	10.267	10.9965	11.3229	12.0403	0.450075	0	0	0	0.192644	0	0.24039	0.315192
hsa-miR-3611	12.82	10.125	13.4436	10.4927	10.4503	12.5191	13.9871	12.0403	9.67662	6.39617	4.98865	9.90092	9.43955	11.1853	11.058	10.2437
hsa-miR-1293	14.5294	20.8022	17.512	17.5515	15.5838	15.2259	15.8187	12.0403	4.05068	2.59844	3.32577	3.36631	2.31173	2.40913	1.68273	2.52154
hsa-miR-4443	2.13667	2.57726	2.29956	4.00632	1.28337	1.86095	10.3238	12.0403	2.02534	1.19928	1.94003	2.77226	2.50437	1.20457	2.4039	4.72788
hsa-miR-103a-1-5p	13.461	14.359	19.4578	15.8345	13.3837	17.2561	15.8187	12.0403	22.7288	21.1873	17.4603	21.188	24.4658	23.7472	24.039	23.9546
hsa-miR-616-5p	18.3754	20.8022	17.1583	16.7884	11.7337	13.365	10.8233	11.8461	11.702	12.5925	13.8574	12.2771	12.1366	15.6594	10.8176	14.026
hsa-miR-6724-5p	17.9481	12.334	17.1583	15.2622	15.2171	13.8725	16.4848	11.8461	38.7065	35.9785	33.5348	39.0096	36.795	38.5461	46.3953	40.9749
hsa-miR-301b-3p	10.897	11.4136	11.6747	10.6835	9.35026	12.3499	10.8233	11.4577	105.318	106.536	94.7844	113.267	118.091	129.749	125.243	131.12
hsa-miR-1284	8.76036	11.4136	11.4978	8.58497	12.467	12.8575	9.65774	11.4577	4.95083	4.79713	5.54295	7.92074	8.86162	9.98069	6.25015	9.45576
hsa-miR-487a-5p	13.0337	15.4636	14.5049	15.0714	13.567	11.6732	11.1564	11.2635	0	0	0	0	0	0	0	0
hsa-miR-6720-5p	12.6064	11.5977	12.3822	15.0714	13.017	13.8725	11.8224	11.2635	0	0	0	0	0	0	0	0
hsa-miR-143-5p	19.0164	15.4636	20.1654	15.0714	8.80025	9.81227	10.3238	11.0693	4.50075	2.99821	3.88006	2.97028	2.88966	3.09746	2.88468	3.46711
hsa-miR-1237-3p	10.4697	8.83633	12.736	6.6772	9.16692	7.95132	10.4903	10.6809	17.5529	26.5841	16.3517	32.475	20.8055	26.5005	21.1543	33.4103
hsa-miR-4804-5p	13.0337	13.4386	12.9129	14.4991	13.2004	12.5191	9.82425	10.6809	12.3771	10.1939	8.03727	9.7029	8.28369	10.669	7.93288	11.3469
hsa-miR-9898	13.0337	10.3091	9.19824	12.4005	13.017	9.98145	9.49122	10.4867	34.4308	37.9773	26.0519	45.3462	39.492	53.5171	38.2221	52.637
hsa-miR-6511b-3p	10.6834	14.9113	13.6205	12.5913	14.6671	13.365	11.8224	10.4867	16.2027	14.1915	8.31442	11.8811	12.3292	16.8639	11.7791	13.5533
hsa-miR-142-3p	6.41002	4.23407	6.01423	5.15098	9.5336	10.8273	9.82425	10.4867	49.5083	53.3681	47.6693	49.5046	61.0681	59.3679	63.463	57.9953
hsa-miR-503-3p	16.4524	13.9909	16.4507	17.7423	11.5503	11.6732	10.3238	10.4867	3.15053	3.79773	3.04862	4.35641	2.69702	3.6137	3.36546	3.7823
hsa-miR-146b-3p	0.85467	1.8409	3.36089	2.67088	2.56674	1.35342	12.655	10.2925	17.5529	20.1879	19.1232	20.99	21.9614	25.1238	21.8755	27.8945
hsa-miR-1247-3p	9.40137	8.83633	7.42935	6.29565	10.267	6.93626	8.99169	10.2925	8.32639	7.99521	8.31442	9.7029	8.09105	11.1853	6.00976	10.4013
hsa-miR-6775-3p	11.1107	12.15	10.7902	9.92042	11.5503	8.62803	8.65866	10.2925	2.92549	4.19749	3.04862	2.57424	3.0823	4.12994	3.12507	3.7823
hsa-miR-570-3p	11.9654	10.4931	8.84446	7.05876	12.1003	8.62803	8.82517	10.2925	5.4009	6.39617	4.15721	7.92074	6.35725	7.91572	8.89444	8.66778
hsa-miR-122-3p	6.83736	8.09997	7.42935	5.72332	6.78352	7.44379	9.65774	10.0983	13.0522	12.9922	11.9173	12.4752	13.4851	13.5944	13.7022	16.8628
hsa-miR-122b-5p	6.83736	8.09997	7.42935	5.72332	6.78352	7.44379	9.65774	10.0983	13.0522	12.9922	11.9173	12.4752	13.4851	13.5944	13.7022	16.8628
hsa-miR-4485-3p	10.0424	11.0454	13.6205	10.8743	11.917	13.0266	11.1564	9.90414	25.4293	35.9785	28.5462	35.6433	22.9246	18.9289	24.2794	27.8945
hsa-miR-1228-3p	11.538	13.4386	9.37513	9.15731	8.61691	6.93626	7.32656	9.90414	84.8392	100.94	61.5267	95.6429	98.0558	95.677	80.2904	101.177
hsa-miR-19a-5p	17.0934	11.4136	13.7974	14.4991	9.71694	11.1657	12.988	9.90414	42.3071	42.1748	24.9433	39.9997	52.2065	50.5918	49.5204	50.1155
hsa-miR-499b-3p	10.256	12.334	11.4978	10.6835	10.0836	13.0266	14.4866	9.90414	40.5068	35.1789	25.2204	34.4552	35.6391	37.6857	40.626	47.7516
hsa-miR-3136-5p	10.897	10.8613	9.90579	10.1112	10.817	8.62803	8.65866	9.90414	8.10136	12.7923	8.86872	10.0989	9.82484	11.8736	11.058	10.8741
hsa-miR-4466	10.0424	11.2295	10.9671	10.1112	10.4503	6.25955	7.65958	9.70994	9.00151	17.7894	12.7488	19.9999	17.338	14.2827	16.1062	21.1179
hsa-miR-101-2-5p	9.61503	8.09997	9.55202	9.15731	8.80025	9.47392	6.66051	9.70994	6.97617	8.39497	5.54295	5.14848	8.86162	8.25988	7.4521	7.09182
hsa-miR-219b-3p	7.05102	5.15453	8.84446	10.1112	5.68349	6.09038	10.9898	9.70994	7.65128	6.39617	6.09724	6.13857	7.8984	8.60404	10.3368	8.19499
hsa-miR-7851-3p	7.69203	6.99543	7.60623	6.6772	5.86683	6.59791	4.66236	9.51574	11.927	8.39497	6.37439	6.73263	9.05427	8.25988	6.97132	7.7222
hsa-miR-1224-5p	6.62369	7.5477	6.89868	9.34808	7.33354	5.58284	10.3238	9.51574	0.900151	1.39916	1.10859	0.792074	1.15586	1.37665	1.68273	1.57596
hsa-miR-105-3p	7.26469	8.46815	8.49068	9.34808	10.817	9.81227	6.16097	9.51574	8.55143	9.1945	5.82009	9.90092	10.2101	10.669	10.0964	6.93422
hsa-miR-346	8.33303	9.75678	10.4365	11.4466	11.5503	9.64309	10.4903	9.32154	97.8914	107.336	87.0243	116.237	114.431	120.973	111.782	131.12
hsa-miR-129-5p	18.1617	18.0408	19.2809	15.0714	13.3837	12.6883	14.9861	9.32154	9.67662	8.99462	8.03727	11.6831	11.7513	11.1853	11.5387	12.1349
hsa-miR-624-3p	9.40137	12.334	9.19824	12.2097	10.4503	8.79721	11.8224	9.32154	6.30106	4.99701	6.92868	8.71281	7.12783	8.77612	10.0964	8.19499
hsa-miR-3126-3p	13.2474	11.2295	10.9671	13.736	9.16692	12.1808	12.1554	9.32154	0.225038	0.19988	0.277147	0.198018	0.385288	0.516243	0	0.157596
hsa-miR-499a-5p	10.256	12.334	11.4978	10.6835	10.0836	13.0266	14.1536	9.32154	40.0567	34.5793	25.2204	33.8612	35.6391	37.5136	40.626	46.4908
hsa-miR-548s	7.26469	9.3886	8.1369	10.302	11.7337	11.6732	8.99169	9.12735	2.25038	3.39797	4.43436	3.1683	1.7338	3.44162	2.64429	2.83673
hsa-miR-580-3p	8.33303	9.94087	9.19824	9.72964	11.1836	8.62803	10.8233	9.12735	9.45158	9.39438	9.9773	9.7029	7.8984	9.63653	8.17327	14.1836
hsa-miR-1303	6.19635	8.46815	6.5449	8.3942	5.13348	7.78215	8.15912	9.12735	8.32639	8.19509	11.363	9.90092	8.28369	8.0878	6.73093	8.82537
hsa-miR-551a	10.256	13.6227	12.0285	15.2622	10.6336	12.6883	8.65866	8.93315	27.0045	21.787	22.4489	26.3365	26.1996	30.1141	36.2989	30.416
hsa-miR-3180-3p	7.69203	8.09997	5.48356	6.48643	8.25023	5.24449	9.65774	8.93315	1.57526	1.59904	2.49433	1.98018	1.92644	2.92537	4.56742	4.25509
hsa-miR-5010-3p	10.4697	7.91588	9.37513	7.44031	11.0003	9.13556	12.1554	8.93315	16.8778	19.1885	18.0146	24.9503	22.9246	24.2634	25.4814	28.3673
hsa-miR-3684	8.11936	9.94087	7.96001	6.48643	7.70022	8.62803	9.82425	8.93315	10.8018	9.79414	8.31442	9.10885	6.74254	7.91572	8.41366	10.0861
hsa-miR-766-3p	12.3927	9.75678	7.96001	12.5913	11.1836	10.1506	12.655	8.93315	3.6006	5.59665	6.65154	5.54452	4.62346	7.2274	8.65405	8.82537
hsa-miR-1915-5p	17.9481	14.359	15.0356	14.1175	9.71694	11.8424	11.9889	8.73895	2.70045	2.59844	0.831442	3.1683	2.69702	3.78578	2.88468	2.36394
hsa-miR-10526-3p	11.9654	13.2545	7.78312	10.302	10.0836	6.76708	9.99076	8.73895	0	0	0	0.198018	0	0	0.24039	0
hsa-miR-3173-3p	10.0424	10.3091	8.66757	11.4466	11.1836	9.98145	8.65866	8.73895	2.70045	3.79773	3.04862	3.36631	3.27495	3.26954	3.60586	3.30951
hsa-miR-3189-3p	5.55535	8.28406	9.19824	5.91409	9.5336	10.6582	9.32471	8.73895	1.35023	1.9988	2.77147	0.990092	2.11908	2.40913	1.20195	2.83673
hsa-miR-6815-5p	6.19635	7.36361	6.36801	4.57865	7.88355	5.9212	9.1582	8.73895	4.72579	3.59785	1.66288	3.36631	4.43081	2.75329	4.56742	4.57028
hsa-miR-4474-3p	6.62369	8.46815	7.78312	8.96653	8.25023	8.96639	8.32563	8.73895	2.92549	3.59785	3.04862	5.94055	4.43081	4.12994	2.88468	3.62471
hsa-miR-20b-5p	10.0424	12.15	11.144	10.302	10.6336	10.6582	7.99261	8.73895	8.55143	4.99701	6.37439	7.32668	9.82484	9.46445	9.61561	8.51018
hsa-miR-4645-3p	7.26469	6.44316	6.89868	6.6772	7.1502	9.47392	8.15912	8.54475	1.12519	0.599641	1.66288	0.396037	1.15586	0.688323	1.20195	1.10317
hsa-miR-5000-3p	6.62369	11.4136	10.9671	10.8743	8.61691	10.3198	8.99169	8.35055	7.20121	9.79414	6.09724	7.32668	3.46759	9.46445	5.28859	8.51018
hsa-miR-4775	11.9654	8.09997	9.19824	11.2559	6.96686	9.98145	11.1564	8.15635	7.65128	10.9934	9.42301	12.8712	8.47633	9.12028	6.73093	10.8741
hsa-miR-1249-5p	11.538	13.4386	13.4436	15.453	11.0003	8.96639	7.8261	8.15635	5.4009	4.59725	4.15721	4.55442	6.54989	8.43196	6.97132	6.61903
hsa-miR-199a-3p	7.26469	7.91588	5.66045	7.63109	6.96686	3.55272	6.32748	7.96215	16.4278	19.5883	16.3517	18.6137	13.8704	18.0685	13.2215	21.1179
hsa-miR-3144-5p	9.1877	6.81134	5.83734	5.15098	6.78352	4.90614	5.66143	7.96215	3.37557	3.19809	2.77147	3.36631	3.85288	2.23705	2.64429	3.15192
hsa-miR-10399-5p	9.1877	8.65224	8.49068	8.3942	11.0003	9.47392	6.99353	7.96215	4.50075	4.19749	4.98865	4.75244	5.97196	4.99034	4.56742	9.14056
hsa-miR-770-5p	11.3244	8.83633	8.49068	9.72964	4.58346	6.93626	7.16005	7.76795	0	0	0	0	0	0	0	0
hsa-miR-147b-5p	9.61503	10.4931	10.6134	8.96653	8.98358	8.45885	8.15912	7.76795	2.70045	2.19868	4.98865	3.56433	4.23817	4.30202	1.68273	4.41269
hsa-miR-548j-5p	7.47836	11.0454	7.60623	6.10487	7.51688	8.96639	9.1582	7.76795	15.0775	14.3914	13.3031	15.8415	13.4851	16.1756	13.9426	15.7596
hsa-miR-4664-3p	8.97403	8.65224	8.49068	7.63109	10.0836	6.59791	8.49215	7.76795	6.75113	8.59486	7.76013	8.31678	7.32047	8.43196	7.21171	10.4013
hsa-miR-5582-3p	10.4697	9.20451	8.1369	7.05876	9.71694	10.6582	9.65774	7.57376	5.85098	4.39737	5.82009	4.55442	6.54989	6.88323	4.80781	7.24941
hsa-miR-142-5p	7.47836	4.23407	6.72179	8.3942	8.43357	7.95132	10.4903	7.57376	43.2072	41.1754	28.269	49.9007	51.0507	51.7963	48.7992	58.3105
hsa-miR-636	9.1877	9.75678	10.2596	11.0651	8.98358	8.1205	10.3238	7.57376	14.4024	18.7888	13.8574	19.9999	20.035	19.9614	19.9524	21.433
hsa-miR-653-5p	7.05102	5.33862	6.72179	6.48643	9.16692	6.25955	8.15912	7.57376	9.45158	6.79593	5.54295	7.72272	10.9807	11.7015	6.73093	10.4013
hsa-miR-449c-5p	6.83736	7.17952	6.19112	6.48643	6.78352	8.96639	9.65774	7.37956	7.87632	8.59486	7.76013	8.51479	8.66898	12.9061	10.0964	7.8798
hsa-miR-135b-3p	12.3927	9.75678	10.4365	11.6374	6.78352	10.3198	9.1582	7.18536	164.503	159.505	105.039	150.494	160.28	153.84	101.926	137.896
hsa-miR-3157-5p	8.97403	8.65224	10.2596	7.44031	8.43357	8.62803	10.1573	7.18536	6.30106	5.59665	4.7115	5.14848	5.00874	4.99034	7.21171	6.46143
hsa-miR-4690-3p	9.1877	7.17952	7.60623	8.77575	6.60018	7.44379	9.49122	7.18536	1.8003	3.39797	3.04862	3.1683	3.0823	2.06497	3.84625	4.72788
hsa-miR-3180	4.91435	3.6818	5.30668	3.24321	4.03345	4.90614	4.82887	7.18536	1.35023	0.999402	1.66288	1.58415	1.92644	1.20457	3.36546	3.15192
hsa-miR-6516-5p	7.69203	9.57269	7.42935	5.91409	6.41685	7.95132	8.65866	7.18536	2.47541	3.99761	2.77147	3.96037	3.66024	3.26954	2.16351	3.30951
hsa-miR-3126-5p	5.98269	6.99543	6.36801	6.6772	5.86683	5.58284	6.66051	7.18536	0	0	0	0	0	0	0.24039	0.157596
hsa-miR-1292-3p	7.05102	5.7068	6.89868	7.24953	6.23351	7.44379	6.32748	7.18536	7.20121	14.1915	6.65154	13.2672	15.7968	13.7665	13.7022	14.6564
hsa-miR-145-3p	17.5207	21.5386	18.0427	17.3607	10.6336	7.95132	8.32563	7.18536	0.900151	1.9988	3.04862	3.1683	1.15586	1.37665	1.68273	1.89115
hsa-miR-1271-5p	8.5467	9.94087	10.9671	8.77575	8.06689	8.28968	9.1582	7.18536	52.8839	58.9647	51.2723	63.7619	54.5182	57.3029	65.6266	69.6574
hsa-miR-196b-3p	8.5467	8.46815	7.78312	10.6835	9.35026	8.28968	8.82517	7.18536	4.72579	2.79832	2.49433	2.77226	4.23817	2.06497	2.88468	3.30951
hsa-miR-18b-5p	8.97403	8.46815	9.02135	9.34808	7.88355	7.44379	10.8233	7.18536	45.0075	42.5745	32.1491	35.8413	48.161	41.2994	47.5973	38.611
hsa-miR-3664-5p	7.90569	6.81134	8.49068	8.77575	7.33354	8.45885	5.99446	6.99116	10.5768	8.79474	9.9773	9.50489	12.5219	11.8736	11.5387	11.8197
hsa-miR-380-5p	8.76036	10.6772	8.66757	9.92042	5.68349	6.42873	7.99261	6.99116	0	0	0	0	0	0	0	0
hsa-miR-1185-5p	8.33303	9.3886	9.37513	9.15731	8.80025	7.27461	6.99353	6.99116	0	0	0	0	0	0	0	0
hsa-miR-5010-5p	7.26469	5.89089	2.65334	4.76943	4.40012	5.07531	6.32748	6.99116	15.5276	17.3896	11.363	16.8316	16.3747	18.0685	12.2599	15.1292
hsa-miR-6720-3p	7.47836	8.09997	7.42935	6.86798	7.33354	4.3986	7.16005	6.99116	0	0	0	0	0	0	0.24039	0.157596
hsa-miR-5008-3p	9.1877	7.91588	7.07557	5.53254	5.13348	5.07531	6.66051	6.79696	1.57526	1.9988	2.49433	4.35641	2.11908	3.78578	2.16351	3.9399
hsa-miR-4446-3p	6.41002	4.04998	4.9529	3.05244	6.05017	5.9212	6.66051	6.79696	6.52609	5.99641	4.7115	7.92074	8.66898	8.43196	4.08664	7.56461
hsa-miR-10523-5p	8.33303	10.3091	11.8516	9.72964	8.80025	10.489	8.82517	6.79696	8.55143	7.79533	6.37439	4.95046	7.12783	9.46445	5.76937	7.40701
hsa-miR-9985	8.33303	10.125	7.25246	5.34176	8.43357	7.44379	7.99261	6.79696	0.450075	0.599641	0.831442	0.198018	0.385288	0.688323	0.961561	0.945576
hsa-miR-4745-3p	6.62369	7.17952	6.36801	7.24953	4.40012	5.41367	4.82887	6.60276	40.7318	40.5757	41.295	51.2868	41.8037	41.9877	37.5009	41.4477
hsa-miR-1537-3p	4.05968	6.44316	6.01423	7.24953	4.21678	5.24449	5.82794	6.40856	0.900151	1.39916	1.66288	0.990092	1.7338	1.89289	1.92312	1.26077
hsa-miR-3944-3p	9.40137	8.46815	7.78312	8.01264	8.98358	8.28968	6.494	6.40856	22.2787	24.7852	18.2917	19.4058	27.5481	25.9842	25.4814	26.4761
hsa-miR-1276	4.70068	4.78634	6.36801	4.57865	5.13348	4.73696	4.16282	6.40856	6.30106	9.79414	9.14586	8.51479	9.6322	8.0878	6.00976	6.30384
hsa-miR-3661	8.76036	7.36361	9.19824	6.6772	6.96686	5.24449	8.99169	6.40856	9.00151	8.99462	11.9173	11.8811	10.5954	10.3249	10.0964	16.2324
hsa-miR-219a-1-3p	8.33303	12.8863	8.49068	7.44031	6.78352	7.44379	10.3238	6.40856	7.87632	9.1945	13.0259	11.6831	12.1366	9.80861	13.4619	11.5045
hsa-miR-548a-5p	7.05102	7.36361	9.90579	6.86798	6.78352	5.58284	4.99538	6.40856	0.900151	0.999402	0.831442	1.58415	0.385288	0.688323	1.44234	1.57596
hsa-miR-939-5p	9.1877	9.75678	10.7902	8.20342	7.88355	6.59791	9.49122	6.40856	11.2519	10.1939	6.92868	12.8712	10.2101	10.8411	8.41366	10.0861
hsa-miR-3620-3p	7.05102	5.15453	5.83734	8.58497	4.95014	4.73696	8.15912	6.21436	63.6857	68.9587	62.3582	72.6728	62.0314	65.0466	65.3862	71.391
hsa-miR-3174	4.70068	7.17952	6.89868	5.53254	6.96686	6.09038	6.66051	6.21436	3.15053	2.79832	3.32577	4.15839	4.62346	4.99034	4.56742	5.04307
hsa-miR-3138	8.33303	7.5477	8.84446	8.3942	6.05017	6.59791	8.32563	6.21436	7.20121	7.19569	5.2658	10.0989	5.77932	4.12994	6.00976	6.93422
hsa-miR-597-3p	5.34169	3.6818	5.83734	7.05876	5.86683	3.89107	5.66143	6.21436	3.6006	3.59785	3.60292	3.56433	3.85288	4.30202	2.4039	5.98865
hsa-miR-3150b-3p	5.76902	3.12953	5.12979	4.76943	7.51688	5.41367	5.82794	6.21436	4.05068	4.59725	4.15721	5.54452	4.43081	3.78578	5.0482	4.88547
hsa-miR-3150a-5p	5.76902	3.12953	5.12979	4.76943	7.51688	5.41367	5.82794	6.21436	4.05068	4.59725	4.15721	5.54452	4.43081	3.78578	5.0482	4.88547
hsa-miR-1976	3.84601	4.78634	3.53778	4.00632	2.56674	3.38354	3.82979	6.02016	10.3517	13.392	9.9773	13.0692	12.5219	12.2177	11.2983	14.6564
hsa-miR-376b-5p	5.98269	4.78634	6.72179	4.1971	4.58346	4.56778	5.99446	6.02016	0	0	0	0	0	0	0	0
hsa-miR-3128	4.91435	6.81134	7.25246	5.15098	6.41685	8.79721	6.16097	5.82597	2.47541	2.39856	3.32577	4.15839	1.92644	3.95786	3.36546	3.15192
hsa-miR-548ay-3p	7.69203	10.6772	10.0827	8.96653	7.88355	6.93626	7.16005	5.82597	3.6006	4.39737	4.7115	3.76235	4.8161	4.30202	2.4039	4.57028
hsa-miR-1248	1.92301	3.49771	3.53778	4.96021	2.75008	4.56778	4.99538	5.82597	9.00151	9.39438	42.1264	8.11876	11.7513	12.734	11.058	12.4501
hsa-miR-3922-3p	9.1877	9.57269	7.42935	9.53886	6.41685	7.10544	5.49492	5.63177	0.450075	0.799521	0.831442	0.990092	0.577932	0.688323	0.24039	0.78798
hsa-miR-2276-3p	5.98269	7.17952	7.07557	5.91409	7.1502	5.58284	5.32841	5.63177	6.30106	7.59545	6.09724	7.72272	9.6322	6.19491	8.41366	6.93422
hsa-miR-665	11.538	10.8613	9.37513	14.1175	7.33354	7.95132	7.16005	5.63177	0	0	0	0	0	0.172081	0	0
hsa-miR-323a-5p	12.6064	9.94087	11.3209	12.7821	8.80025	8.79721	7.16005	5.63177	0	0	0	0	0	0	0	0
hsa-miR-4714-5p	4.91435	4.04998	5.48356	6.10487	3.30009	4.90614	4.32933	5.63177	0.450075	0.19988	0.831442	1.18811	0.192644	0.516243	0	0.472788
hsa-miR-153-3p	5.76902	6.25907	4.06845	6.48643	5.86683	6.25955	5.49492	5.63177	2.70045	1.19928	1.66288	2.37622	3.0823	3.26954	4.56742	3.62471
hsa-miR-1305	5.55535	6.99543	5.66045	4.76943	4.58346	6.09038	3.82979	5.63177	51.0836	46.5721	46.2836	60.3956	56.83	54.3775	64.665	63.6688
hsa-miR-4804-3p	6.62369	6.81134	6.89868	6.48643	5.50015	5.75202	4.66236	5.63177	2.70045	4.19749	3.88006	4.15839	5.58668	4.12994	5.28859	4.88547
hsa-miR-6840-3p	8.97403	8.83633	12.0285	7.05876	6.60018	6.09038	7.49307	5.63177	1.12519	1.79892	1.38574	0.990092	1.34851	0.688323	1.44234	1.73356
hsa-miR-1-3p	3.20501	6.99543	7.42935	7.63109	5.13348	7.44379	4.66236	5.43757	883.723	888.068	771.301	802.173	809.105	863.846	731.508	811.619
hsa-miR-3940-5p	7.05102	4.41816	5.12979	4.57865	6.96686	3.55272	4.49584	5.43757	6.30106	6.99581	4.98865	5.14848	7.51311	7.39948	8.89444	8.03739
hsa-miR-9986	5.76902	6.99543	6.5449	5.91409	7.33354	4.73696	3.9963	5.43757	2.02534	1.79892	2.49433	3.36631	2.50437	4.4741	1.20195	3.15192
hsa-miR-4651	4.70068	3.6818	3.71467	3.43399	7.1502	3.7219	5.32841	5.43757	1.57526	2.79832	2.77147	2.57424	4.04552	1.89289	4.08664	3.46711
hsa-miR-767-3p	7.47836	5.52271	8.49068	8.3942	6.23351	7.95132	5.82794	5.43757	2.70045	3.19809	4.98865	3.96037	3.46759	2.58121	3.36546	3.46711
hsa-miR-3115	5.76902	6.44316	5.48356	5.91409	4.58346	4.3986	5.32841	5.24337	8.32639	8.99462	6.37439	9.50489	9.6322	9.63653	7.93288	11.1893
hsa-miR-3944-5p	6.19635	6.99543	7.25246	8.77575	8.43357	7.61297	6.82702	5.24337	17.5529	19.5883	14.6888	16.0395	16.76	19.4451	17.3081	20.1723
hsa-miR-708-5p	4.05968	3.49771	5.30668	5.72332	5.86683	8.79721	6.99353	5.24337	1.57526	0.599641	1.66288	0.594055	0.770576	1.03249	0.480781	0.630384
hsa-miR-618	4.05968	4.41816	5.12979	4.1971	4.40012	4.90614	5.49492	5.24337	9.45158	10.3938	9.42301	12.2771	12.9071	13.4223	11.5387	11.0317
hsa-miR-1224-3p	1.92301	4.60225	2.12267	5.34176	2.93342	3.89107	4.82887	5.24337	0.225038	0.19988	0.554295	0.594055	0.770576	0.516243	0.961561	0.945576
hsa-miR-1229-3p	5.98269	4.41816	5.12979	4.96021	4.58346	2.53766	4.16282	5.24337	27.4546	32.7804	20.7861	37.4255	36.4097	31.6629	27.6449	36.4047
hsa-miR-4661-5p	6.19635	6.62725	5.66045	4.96021	6.41685	4.90614	6.32748	5.24337	8.77647	7.19569	6.65154	9.90092	8.09105	9.63653	10.0964	11.1893
hsa-miR-556-3p	5.12802	4.97044	4.59912	5.34176	6.41685	4.06025	5.66143	5.04917	15.5276	15.5907	13.5802	16.2375	17.338	12.734	18.7504	16.5476
hsa-miR-199a-5p	5.98269	4.60225	3.89156	5.34176	4.03345	5.07531	5.82794	5.04917	5.17587	4.19749	5.2658	5.54452	5.20139	7.05531	4.08664	6.14624
hsa-miR-1287-3p	3.84601	3.49771	2.12267	4.1971	3.66677	3.55272	3.66328	5.04917	0.675113	0	0.277147	0.396037	0.577932	0.860404	0	0.945576
hsa-miR-10392-5p	5.34169	4.41816	3.53778	4.76943	2.75008	4.22943	2.6642	5.04917	4.27572	5.99641	4.43436	4.75244	6.16461	6.19491	8.41366	6.77663
hsa-miR-370-5p	9.8287	9.94087	8.84446	7.05876	4.58346	3.55272	4.32933	5.04917	0	0	0	0	0.192644	0.172081	0	0
hsa-miR-494-5p	10.256	4.04998	8.1369	5.91409	3.48343	3.7219	3.9963	5.04917	0	0	0	0	0	0	0.24039	0.157596
hsa-miR-627-5p	8.5467	5.7068	5.48356	6.6772	6.05017	8.1205	4.49584	5.04917	2.25038	4.79713	3.60292	2.57424	4.04552	3.78578	4.80781	3.62471
hsa-miR-4436b-3p	4.05968	5.33862	3.18401	3.43399	4.21678	5.24449	3.66328	5.04917	1.8003	0.999402	0.554295	2.1782	1.15586	1.37665	0.480781	1.73356
hsa-miR-7845-5p	3.63235	2.94544	3.53778	5.15098	4.03345	3.38354	4.82887	5.04917	1.35023	2.79832	0.277147	1.58415	2.31173	1.89289	0.721171	2.20634
hsa-miR-3691-5p	5.76902	5.33862	7.42935	6.10487	7.88355	4.90614	5.32841	5.04917	7.42624	5.59665	5.82009	6.33659	6.74254	8.0878	7.21171	6.93422
hsa-miR-3622b-3p	3.63235	2.39317	3.89156	3.43399	4.21678	4.73696	3.16374	5.04917	1.12519	1.19928	1.10859	1.78217	1.15586	2.06497	0.961561	2.04875
hsa-miR-3622a-5p	3.63235	2.39317	3.89156	3.43399	4.21678	4.73696	3.16374	5.04917	1.12519	1.19928	1.10859	1.78217	1.15586	2.06497	0.961561	2.04875
hsa-miR-505-5p	4.91435	5.15453	4.9529	5.53254	5.50015	6.25955	5.16189	5.04917	9.67662	9.59426	4.15721	6.73263	8.66898	7.74364	7.93288	7.40701
hsa-miR-497-3p	3.20501	2.76135	4.77601	3.43399	3.11675	3.04519	2.6642	4.85497	0.900151	0	0	0.396037	0.385288	0.344162	0.480781	0.630384
hsa-miR-451a	5.34169	9.3886	9.7289	6.29565	6.96686	5.41367	7.16005	4.85497	45.2326	45.5727	40.7407	40.1977	46.4272	50.2476	45.4338	55.4738
hsa-miR-4728-3p	5.12802	4.60225	3.89156	4.76943	5.68349	2.53766	5.49492	4.85497	23.629	27.3836	24.9433	35.0493	40.4552	36.137	35.8182	48.382
hsa-miR-548d-3p	3.84601	6.62725	5.66045	3.62477	5.86683	3.89107	3.9963	4.85497	3.82564	2.39856	3.32577	3.96037	1.7338	2.92537	3.36546	2.67913
hsa-miR-181d-3p	7.05102	7.91588	6.01423	4.38788	3.85011	2.87601	3.33025	4.85497	1.12519	0.999402	2.49433	1.78217	0.192644	1.37665	1.44234	2.04875
hsa-miR-449b-5p	3.20501	4.04998	4.06845	3.62477	2.93342	6.59791	3.66328	4.85497	3.82564	7.39557	6.65154	4.15839	9.05427	13.9385	8.89444	5.67345
hsa-miR-219a-2-3p	5.34169	4.41816	4.77601	3.62477	6.05017	7.10544	5.32841	4.85497	3.15053	4.79713	5.2658	6.13857	5.00874	7.05531	4.80781	5.20067
hsa-miR-4423-5p	5.55535	3.49771	4.59912	2.86166	6.05017	5.07531	3.66328	4.66077	0	0	0	0.198018	0.192644	0	0.24039	0.157596
hsa-miR-1252-5p	5.12802	5.89089	7.60623	3.24321	7.1502	4.56778	4.16282	4.66077	0.900151	0.799521	0.554295	0.396037	0.577932	0.516243	0.24039	0.630384
hsa-miR-376c-5p	4.70068	4.60225	6.19112	4.96021	3.48343	3.55272	4.66236	4.66077	0	0	0	0	0	0	0	0
hsa-miR-642b-3p	2.77768	4.23407	4.24534	4.38788	4.21678	4.90614	5.66143	4.66077	1.12519	2.39856	1.66288	1.78217	2.11908	1.72081	2.64429	2.67913
hsa-miR-10401-5p	7.05102	6.62725	6.72179	9.34808	8.80025	5.24449	7.32656	4.66077	11.702	18.389	15.5203	17.6236	12.9071	14.1106	11.7791	12.9229
hsa-miR-4766-3p	3.63235	3.86589	5.12979	3.43399	5.13348	4.3986	2.6642	4.66077	1.12519	2.99821	1.66288	3.1683	2.69702	2.92537	1.92312	3.15192
hsa-miR-4796-5p	5.34169	8.65224	4.9529	5.72332	5.86683	6.93626	7.99261	4.66077	2.25038	1.59904	3.04862	3.1683	1.7338	1.89289	1.44234	2.52154
hsa-miR-219b-5p	5.34169	4.41816	4.77601	3.62477	6.05017	7.10544	5.16189	4.66077	3.15053	4.79713	4.98865	5.74254	5.00874	7.05531	4.80781	5.20067
hsa-miR-487b-5p	6.62369	8.09997	8.31379	5.53254	5.31682	4.56778	6.99353	4.46657	0	0	0	0	0	0	0	0
hsa-miR-412-5p	7.47836	7.73179	6.01423	8.20342	4.21678	5.24449	4.32933	4.46657	0	0.399761	0	0.396037	0.192644	0.172081	0.24039	0
hsa-miR-5587-5p	5.76902	4.23407	4.06845	4.76943	5.13348	4.90614	3.33025	4.46657	18.2281	17.9892	10.8087	17.0296	13.2924	15.3152	14.6638	17.6507
hsa-miR-7854-3p	2.99134	4.97044	5.66045	4.57865	4.7668	4.73696	4.16282	4.46657	4.05068	2.99821	3.04862	2.1782	3.66024	3.95786	2.88468	4.25509
hsa-miR-642a-5p	2.77768	4.23407	4.24534	4.38788	4.21678	4.90614	5.49492	4.46657	1.12519	2.39856	1.66288	1.58415	2.11908	1.72081	2.4039	2.36394
hsa-miR-4429	5.76902	5.89089	4.59912	5.15098	5.68349	3.55272	6.99353	4.46657	6.07602	8.79474	5.2658	7.92074	7.70576	10.8411	7.69249	8.35258
hsa-miR-4802-3p	5.12802	5.33862	3.53778	7.44031	5.68349	4.3986	5.32841	4.46657	7.87632	6.19629	6.65154	5.74254	7.70576	7.74364	5.0482	8.51018
hsa-miR-4676-5p	4.91435	3.6818	4.42223	3.81554	3.66677	3.55272	2.6642	4.27237	1.57526	2.19868	3.88006	2.77226	1.34851	1.89289	3.12507	2.99432
hsa-miR-10395-3p	1.70934	1.65681	4.42223	2.86166	3.11675	3.04519	6.66051	4.27237	2.70045	3.59785	5.82009	2.37622	2.69702	4.30202	4.08664	3.7823
hsa-miR-216a-5p	2.99134	5.15453	4.06845	3.43399	3.11675	4.56778	3.82979	4.27237	1.57526	2.19868	1.66288	2.57424	3.27495	3.26954	4.08664	2.99432
hsa-miR-4787-3p	3.63235	5.15453	3.18401	4.00632	4.21678	2.53766	2.99723	4.27237	1.12519	0.599641	0.554295	0.792074	0.770576	0.860404	0.961561	0.945576
hsa-miR-1262	5.55535	3.31362	4.59912	4.76943	4.03345	4.90614	2.99723	4.07818	17.3279	14.3914	12.7488	14.4553	13.8704	13.9385	15.385	16.5476
hsa-miR-616-3p	3.41868	6.99543	5.12979	5.53254	3.30009	6.09038	4.16282	4.07818	6.97617	4.19749	3.60292	3.1683	5.00874	6.19491	3.84625	6.14624
hsa-miR-1179	3.20501	2.57726	2.83023	3.24321	2.75008	3.21436	3.66328	4.07818	4.95083	6.39617	7.48298	6.53461	8.47633	9.80861	12.2599	15.1292
hsa-miR-4523	2.99134	3.12953	5.48356	3.62477	2.75008	3.21436	4.49584	4.07818	11.0268	11.5931	9.42301	7.5247	11.5586	9.12028	8.41366	9.45576
hsa-miR-6516-3p	2.77768	5.15453	3.00712	2.86166	3.48343	5.75202	2.83072	4.07818	1.8003	2.19868	1.94003	1.78217	2.31173	1.37665	2.4039	1.73356
hsa-miR-489-3p	4.27335	2.76135	4.24534	3.24321	3.66677	3.7219	3.49677	4.07818	2.92549	4.79713	5.82009	5.3465	2.50437	4.4741	4.32703	4.09749
hsa-miR-199b-3p	3.84601	3.12953	3.36089	2.28933	1.83338	2.36848	2.83072	4.07818	6.75113	6.99581	8.86872	8.51479	8.47633	11.5294	7.4521	9.77095
hsa-miR-6730-5p	2.35034	1.65681	3.36089	2.4801	2.3834	3.38354	2.99723	3.88398	1.12519	1.39916	0.831442	1.38613	2.50437	0.860404	1.92312	2.83673
hsa-miR-137-5p	3.84601	5.52271	4.77601	4.57865	3.85011	4.56778	3.82979	3.88398	0	0	0	0	0	0	0	0
hsa-miR-3165	0.85467	3.12953	3.89156	2.09855	1.46671	2.87601	1.83164	3.88398	1.57526	2.19868	1.94003	1.98018	2.11908	2.06497	2.64429	2.36394
hsa-miR-6763-5p	2.35034	1.8409	2.47645	3.05244	3.11675	2.1993	1.66513	3.88398	3.37557	6.99581	4.43436	6.33659	6.35725	4.81826	6.49054	4.88547
hsa-miR-381-5p	7.69203	8.09997	5.48356	5.72332	6.41685	4.56778	4.82887	3.88398	0	0	0	0	0	0	0	0
hsa-miR-3192-5p	2.77768	2.20908	2.29956	1.90777	2.75008	2.53766	2.33118	3.88398	1.57526	0.999402	1.38574	3.56433	2.11908	1.72081	1.68273	2.67913
hsa-miR-3648	4.48702	4.60225	3.89156	4.00632	6.05017	4.3986	6.494	3.88398	8.77647	11.3932	9.70016	10.0989	15.6042	9.46445	10.8176	9.61335
hsa-miR-2115-3p	0	0.552271	0.176889	0.381554	0.183338	0.338354	4.49584	3.88398	2.47541	3.19809	3.32577	3.36631	3.46759	3.95786	5.0482	6.30384
hsa-miR-4798-5p	2.77768	3.86589	4.06845	4.1971	2.3834	3.7219	3.82979	3.88398	1.12519	2.99821	1.38574	2.77226	0.96322	1.72081	1.92312	2.67913
hsa-miR-3912-3p	2.77768	4.78634	4.59912	4.1971	3.30009	4.56778	4.32933	3.88398	5.4009	5.79653	2.77147	5.54452	4.43081	4.64618	5.28859	5.04307
hsa-miR-3143	5.98269	6.44316	4.24534	3.62477	2.56674	3.21436	2.6642	3.88398	2.92549	6.39617	3.32577	4.15839	5.77932	4.99034	3.12507	3.7823
hsa-miR-4665-5p	5.12802	4.97044	5.12979	4.76943	4.40012	3.21436	6.494	3.88398	0.450075	0.599641	0.554295	1.58415	0.770576	0.688323	0.961561	0.472788
hsa-miR-676-3p	2.56401	1.10454	2.47645	2.67088	1.28337	1.52259	3.66328	3.88398	11.927	12.7923	14.4117	11.4851	14.2557	14.6269	13.4619	15.7596
hsa-miR-664b-5p	4.05968	4.04998	3.36089	2.67088	3.85011	2.87601	3.33025	3.88398	2.70045	3.39797	1.38574	1.98018	2.69702	2.92537	3.12507	2.52154
hsa-miR-5581-3p	6.62369	6.62725	9.19824	7.63109	5.31682	4.90614	5.82794	3.68978	3.15053	2.79832	2.21718	4.35641	4.04552	2.75329	3.60586	2.99432
hsa-miR-1296-3p	4.27335	4.04998	3.71467	5.34176	4.40012	5.07531	5.16189	3.68978	7.87632	6.79593	6.09724	7.5247	9.82484	9.80861	8.89444	12.9229
hsa-miR-3657	3.41868	4.04998	5.48356	4.57865	4.40012	4.3986	2.99723	3.68978	3.37557	3.59785	3.32577	4.35641	3.0823	4.81826	6.25015	3.9399
hsa-miR-3064-5p	3.20501	1.10454	3.71467	3.24321	2.75008	4.22943	1.16559	3.68978	2.92549	3.39797	1.66288	5.94055	2.88966	4.64618	2.16351	5.04307
hsa-miR-3131	2.99134	2.94544	3.53778	2.4801	2.93342	2.36848	2.6642	3.68978	37.8063	41.3752	31.0405	39.6037	52.7844	53.5171	55.0494	60.6744
hsa-miR-887-5p	1.49567	2.02499	2.47645	2.09855	2.56674	3.04519	1.83164	3.68978	0	0	0	0	0	0.172081	0	0
hsa-miR-6732-3p	2.77768	4.04998	4.06845	3.05244	5.31682	3.21436	3.49677	3.49558	2.25038	0.599641	2.49433	2.1782	1.15586	1.54873	1.68273	2.36394
hsa-miR-3116	2.56401	2.57726	3.00712	2.67088	2.3834	3.21436	2.99723	3.49558	3.82564	4.59725	2.77147	2.77226	3.66024	3.78578	3.84625	4.25509
hsa-miR-376a-2-5p	4.70068	4.60225	3.36089	4.76943	4.40012	3.21436	4.16282	3.49558	0	0.19988	0	0	0	0	0	0
hsa-miR-10395-5p	2.35034	2.02499	1.41511	1.90777	1.10003	2.70683	3.33025	3.49558	1.35023	0.999402	1.38574	2.37622	1.54115	2.06497	1.92312	1.41836
hsa-miR-1285-3p	2.99134	4.97044	4.59912	3.81554	5.31682	4.73696	3.16374	3.49558	1.35023	3.19809	1.38574	2.57424	1.92644	1.89289	1.92312	2.52154
hsa-miR-876-3p	2.35034	2.76135	1.94578	2.86166	3.11675	3.21436	2.6642	3.49558	0.675113	0.399761	0.831442	0.792074	0.385288	0.344162	0.480781	0.315192
hsa-miR-6877-5p	3.63235	5.15453	3.53778	2.86166	3.30009	3.7219	3.82979	3.49558	6.75113	7.19569	5.82009	8.31678	7.12783	7.57156	6.73093	6.61903
hsa-miR-4425	4.27335	4.23407	2.47645	3.43399	3.85011	4.3986	4.49584	3.30138	0.675113	0.19988	0.554295	0.594055	0.192644	0.344162	0.721171	0
hsa-miR-4742-3p	2.35034	2.02499	3.36089	2.67088	2.01672	3.21436	2.16467	3.30138	6.30106	5.39677	7.48298	5.3465	6.16461	5.50659	6.97132	7.7222
hsa-miR-3929	4.91435	4.78634	4.24534	3.24321	3.66677	2.1993	2.16467	3.30138	0.675113	0.599641	1.38574	0.396037	0.385288	0.688323	0.24039	1.10317
hsa-miR-4783-3p	2.35034	1.28863	1.76889	2.09855	2.56674	1.69177	2.16467	3.30138	2.02534	1.9988	2.49433	0.792074	2.50437	1.54873	2.16351	2.36394
hsa-miR-4440	3.84601	3.49771	2.83023	2.09855	2.20006	2.70683	2.6642	3.30138	1.35023	0.19988	0.277147	0.396037	0.577932	0.344162	0	0
hsa-miR-2467-5p	5.12802	2.76135	4.24534	3.62477	4.03345	4.22943	3.82979	3.30138	2.92549	0.19988	1.66288	2.37622	2.88966	2.40913	2.64429	1.57596
hsa-miR-4762-5p	3.63235	6.44316	3.36089	4.38788	4.95014	5.07531	4.66236	3.30138	2.25038	2.59844	3.60292	2.97028	3.0823	2.06497	0.961561	2.36394
hsa-miR-148a-5p	5.98269	5.33862	7.60623	3.43399	6.23351	5.07531	7.65958	3.30138	475.505	531.282	405.744	532.67	665.97	699.681	443.28	603.12
hsa-miR-653-3p	4.27335	6.99543	3.89156	4.57865	3.30009	3.38354	2.6642	3.30138	4.05068	2.99821	4.43436	3.36631	5.39403	2.23705	1.92312	6.61903
hsa-miR-4286	2.35034	5.15453	4.59912	4.96021	2.20006	3.7219	3.16374	3.30138	6.75113	6.99581	5.2658	6.73263	5.97196	8.77612	6.25015	8.82537
hsa-miR-6726-3p	4.48702	4.41816	3.89156	3.05244	3.66677	2.70683	2.49769	3.10718	4.50075	6.79593	4.98865	8.51479	9.05427	7.05531	7.93288	6.30384
hsa-miR-4753-3p	3.63235	2.76135	3.89156	2.86166	2.93342	3.21436	3.66328	3.10718	2.02534	2.39856	0.554295	2.57424	3.0823	1.54873	1.44234	3.7823
hsa-miR-1252-3p	1.49567	2.39317	1.41511	1.90777	0.733354	2.03013	3.16374	3.10718	0.225038	0.399761	0.554295	0.396037	0	0.516243	0.480781	0.78798
hsa-miR-1538	3.84601	2.76135	2.47645	4.1971	2.93342	1.69177	3.33025	3.10718	0.900151	0.999402	1.10859	1.58415	0.770576	1.54873	0.721171	2.36394
hsa-miR-4725-3p	3.20501	2.57726	2.65334	2.86166	1.83338	3.21436	3.82979	3.10718	13.9523	12.5925	10.8087	11.2871	14.4483	14.1106	12.9811	14.4988
hsa-miR-1250-5p	1.06834	3.49771	1.23822	1.52622	1.65005	3.04519	2.16467	3.10718	35.781	46.3722	35.1977	39.6037	53.7477	45.9456	47.8377	46.806
hsa-miR-3127-5p	2.35034	6.44316	3.36089	5.34176	3.85011	4.90614	2.99723	3.10718	15.5276	14.7911	10.8087	13.4653	15.2189	17.2081	12.2599	16.2324
hsa-miR-1246	0.85467	1.65681	1.94578	1.52622	2.75008	2.53766	4.99538	3.10718	6.75113	8.19509	4.43436	9.7029	5.20139	6.19491	10.3368	14.814
hsa-miR-124-5p	0.427335	0.36818	0.707557	0	0.366677	0.169177	3.33025	3.10718	0	0.399761	0.277147	0.594055	0	0.172081	0	1.73356
hsa-miR-1914-3p	6.41002	4.23407	4.9529	5.34176	4.7668	3.89107	5.49492	3.10718	23.1789	29.5823	24.6661	26.3365	31.7863	25.2959	20.4332	28.3673
hsa-miR-6842-3p	2.13667	2.76135	2.83023	3.43399	3.48343	2.36848	2.33118	3.10718	8.55143	5.19689	6.37439	5.94055	5.77932	5.50659	4.56742	6.14624
hsa-miR-1234-3p	1.92301	1.28863	2.83023	2.09855	1.46671	1.35342	1.3321	3.10718	2.02534	1.79892	1.66288	2.37622	0.770576	2.58121	1.44234	2.04875
hsa-miR-205-5p	2.35034	1.10454	1.94578	0.953886	2.93342	2.03013	3.33025	2.91298	6516.42	6239.86	7249.07	5939.56	6076.57	5791.38	6002.79	5494.58
hsa-miR-6741-3p	1.06834	2.94544	1.41511	1.71699	1.83338	1.35342	0.999076	2.91298	3.37557	2.19868	2.77147	3.76235	3.46759	4.81826	3.84625	4.41269
hsa-miR-3155b	4.70068	3.6818	4.42223	5.15098	3.30009	3.55272	3.33025	2.91298	3.37557	3.59785	4.98865	2.37622	2.69702	1.89289	3.12507	3.46711
hsa-miR-548al	2.13667	4.23407	2.12267	1.90777	2.75008	2.36848	1.99815	2.91298	0.450075	1.39916	0.831442	1.38613	1.34851	1.72081	1.68273	3.30951
hsa-miR-548ar-3p	1.282	1.47272	1.23822	1.33544	2.56674	1.18424	2.33118	2.91298	0.900151	0.19988	1.66288	0.792074	0.96322	0.860404	0.721171	1.10317
hsa-miR-329-5p	2.35034	2.76135	3.36089	3.05244	2.3834	1.86095	1.3321	2.91298	0	0	0	0	0	0	0	0
hsa-miR-544a	3.84601	3.49771	5.30668	4.57865	4.21678	4.73696	2.83072	2.91298	0	0	0	0	0	0	0	0
hsa-miR-5587-3p	2.35034	3.6818	2.47645	4.38788	1.83338	3.04519	1.66513	2.91298	6.30106	5.59665	5.2658	9.30687	8.28369	7.74364	6.73093	9.61335
hsa-miR-1910-3p	4.70068	2.94544	3.89156	3.62477	4.40012	3.04519	2.33118	2.91298	0.675113	0.999402	1.10859	2.1782	2.69702	0.860404	0.961561	1.41836
hsa-miR-6779-5p	2.35034	1.65681	2.29956	1.90777	1.10003	1.52259	0.666051	2.91298	0.900151	0.999402	1.10859	1.38613	1.54115	0.860404	1.92312	2.52154
hsa-miR-3190-3p	4.70068	2.94544	2.29956	4.1971	2.20006	2.53766	3.66328	2.91298	0.900151	1.79892	1.38574	2.37622	2.31173	2.06497	2.64429	1.10317
hsa-miR-1286	2.99134	2.76135	2.47645	1.71699	2.93342	2.70683	2.16467	2.91298	5.85098	2.39856	3.88006	2.77226	3.66024	3.09746	3.36546	5.20067
hsa-miR-659-5p	4.05968	2.02499	2.12267	1.90777	2.01672	1.01506	1.66513	2.91298	5.4009	3.59785	3.88006	4.75244	4.62346	5.33451	3.12507	4.88547
hsa-miR-877-3p	4.48702	3.12953	3.89156	3.81554	3.30009	3.38354	3.9963	2.91298	12.6021	17.7894	13.3031	23.1682	18.4938	18.7568	20.4332	22.221
hsa-miR-3911	4.05968	4.04998	2.83023	4.57865	3.85011	3.7219	2.49769	2.91298	0.225038	1.19928	0.554295	0.990092	1.15586	1.03249	1.20195	0.945576
hsa-miR-3605-5p	3.41868	5.15453	2.47645	4.00632	2.3834	2.87601	3.82979	2.71878	3.37557	3.39797	2.77147	1.58415	3.46759	3.09746	2.88468	2.52154
hsa-miR-3121-3p	1.06834	0.736361	1.592	1.52622	1.65005	2.03013	1.83164	2.71878	1.8003	0.799521	1.38574	0.792074	1.34851	1.20457	1.44234	1.41836
hsa-miR-6766-3p	1.49567	2.57726	3.53778	3.05244	2.20006	2.70683	1.3321	2.71878	1.57526	2.59844	0.831442	2.57424	2.50437	1.72081	2.16351	2.36394
hsa-miR-4733-3p	1.49567	2.76135	2.12267	2.28933	1.10003	0.845885	2.33118	2.71878	1.57526	0.799521	2.49433	1.38613	2.11908	2.75329	3.12507	2.36394
hsa-miR-6783-3p	2.35034	2.39317	2.47645	2.09855	4.03345	2.1993	3.82979	2.71878	4.05068	5.39677	4.98865	6.73263	2.88966	4.64618	5.28859	7.56461
hsa-miR-133a-3p	2.56401	3.49771	3.89156	4.1971	1.83338	2.36848	3.82979	2.71878	531.764	550.87	500.805	542.175	515.323	528.46	525.493	555.053
hsa-miR-320e	4.91435	4.60225	4.42223	5.34176	3.30009	3.7219	3.33025	2.71878	2.02534	4.19749	1.94003	3.1683	2.31173	2.92537	2.64429	4.72788
hsa-miR-3191-5p	4.70068	2.94544	2.29956	4.1971	2.20006	2.53766	3.66328	2.71878	0.900151	1.79892	1.38574	2.37622	2.31173	2.06497	2.64429	1.10317
hsa-miR-4750-5p	2.56401	3.6818	1.592	3.81554	3.30009	2.53766	1.66513	2.71878	4.95083	3.19809	1.66288	4.55442	4.62346	5.67867	2.88468	5.04307
hsa-miR-4436b-5p	2.35034	2.76135	2.83023	3.24321	2.75008	1.52259	3.16374	2.71878	0.450075	0.799521	0.554295	0.594055	0.577932	0	0.24039	0.78798
hsa-miR-6812-3p	1.92301	2.76135	2.83023	2.09855	2.93342	2.1993	2.49769	2.71878	10.3517	10.3938	6.65154	8.91083	9.24691	8.77612	10.8176	11.5045
hsa-miR-6509-5p	3.63235	2.94544	4.42223	2.67088	3.11675	3.38354	3.49677	2.71878	2.25038	1.59904	0.277147	1.18811	2.31173	1.89289	0.480781	1.41836
hsa-miR-6852-5p	1.70934	2.20908	1.06134	1.90777	1.65005	2.1993	3.16374	2.71878	1.12519	1.59904	0.554295	1.18811	1.7338	2.40913	2.16351	1.26077
hsa-miR-1299	2.99134	3.49771	5.12979	4.96021	4.21678	5.41367	2.33118	2.71878	0.675113	0.19988	0	0.396037	0.385288	0.860404	0.24039	0.472788
hsa-miR-199b-5p	2.99134	1.8409	3.00712	2.4801	1.46671	2.1993	2.49769	2.71878	17.778	21.3872	18.2917	21.386	25.0437	24.9517	21.6351	22.221
hsa-miR-188-3p	1.49567	1.47272	2.12267	2.28933	2.3834	2.1993	3.33025	2.71878	8.77647	7.79533	7.76013	8.51479	8.66898	8.77612	7.93288	10.8741
hsa-miR-5008-5p	4.27335	3.86589	4.59912	6.29565	6.05017	5.07531	3.82979	2.52459	2.47541	2.59844	1.94003	3.36631	1.92644	1.72081	1.44234	1.41836
hsa-miR-4677-5p	4.05968	3.86589	3.36089	3.81554	3.66677	3.38354	3.33025	2.52459	0.675113	2.39856	1.94003	2.57424	3.27495	1.89289	1.68273	4.09749
hsa-miR-4688	1.282	0.920451	1.06134	1.52622	1.83338	1.69177	1.49861	2.52459	2.25038	1.39916	0.554295	1.38613	1.7338	0.516243	1.20195	3.30951
hsa-miR-7155-3p	2.13667	2.57726	1.76889	3.43399	4.03345	3.21436	2.6642	2.52459	0.225038	0	0.554295	0.594055	0	0.172081	1.20195	0.945576
hsa-miR-615-5p	3.41868	3.49771	1.76889	2.09855	3.11675	2.87601	2.6642	2.52459	6.52609	7.99521	7.48298	7.5247	9.6322	8.77612	7.93288	10.0861
hsa-miR-541-5p	3.20501	4.97044	3.18401	5.15098	2.56674	2.53766	3.16374	2.52459	0	0	0	0	0	0	0	0
hsa-miR-6882-5p	2.77768	3.49771	1.592	2.86166	2.01672	1.86095	1.83164	2.52459	0.450075	0.799521	0.831442	0.990092	1.15586	1.37665	1.20195	1.73356
hsa-miR-4717-3p	2.99134	1.65681	2.29956	2.28933	2.93342	3.04519	1.83164	2.52459	0.225038	0.799521	1.10859	1.58415	2.11908	1.89289	1.44234	1.89115
hsa-miR-3183	2.35034	2.94544	3.18401	2.4801	2.56674	1.35342	1.49861	2.52459	1.35023	0.599641	1.10859	1.38613	1.7338	0.688323	1.92312	0.630384
hsa-miR-6786-3p	0.641002	2.76135	1.76889	2.09855	1.65005	1.86095	2.49769	2.52459	2.02534	2.59844	1.10859	3.56433	2.50437	3.44162	2.16351	3.9399
hsa-miR-5583-5p	3.63235	2.76135	2.12267	3.24321	3.30009	2.36848	2.16467	2.52459	0.225038	0.399761	1.38574	0.792074	1.15586	0.344162	1.20195	1.10317
hsa-miR-5583-3p	3.63235	2.76135	2.12267	3.24321	3.30009	2.36848	2.16467	2.52459	0.225038	0.399761	1.38574	0.792074	1.15586	0.344162	1.20195	1.10317
hsa-miR-6800-3p	4.48702	2.20908	1.06134	2.28933	1.10003	1.86095	1.49861	2.52459	8.77647	10.3938	6.92868	12.6732	10.7881	9.98069	8.65405	8.82537
hsa-miR-217-5p	3.41868	2.94544	1.592	3.24321	2.75008	2.70683	2.99723	2.52459	1.35023	1.19928	1.10859	0.594055	0.770576	1.89289	0.24039	2.36394
hsa-miR-1914-5p	2.99134	2.76135	2.29956	1.71699	2.56674	2.70683	1.49861	2.52459	11.927	14.991	10.5316	11.4851	10.9807	14.1106	11.5387	15.602
hsa-miR-3619-3p	4.70068	2.76135	3.89156	3.05244	3.66677	2.87601	2.83072	2.52459	2.02534	2.19868	2.77147	1.38613	2.88966	1.37665	2.4039	3.15192
hsa-miR-3140-5p	2.56401	1.8409	2.29956	2.4801	1.46671	2.53766	1.83164	2.52459	0.450075	1.39916	1.38574	1.58415	1.15586	1.37665	1.44234	2.04875
hsa-miR-4640-3p	4.91435	3.12953	2.29956	3.62477	3.30009	2.70683	4.49584	2.52459	7.42624	5.79653	5.2658	9.50489	8.47633	8.43196	4.80781	9.29816
hsa-miR-6876-5p	2.13667	2.39317	1.94578	1.71699	2.01672	1.01506	2.83072	2.52459	0.450075	1.9988	0.554295	1.38613	1.7338	0.860404	0.961561	1.10317
hsa-miR-937-5p	1.70934	2.94544	2.29956	3.24321	1.83338	2.70683	1.99815	2.52459	1.35023	0.799521	0	1.18811	0.577932	0.860404	0.721171	1.41836
hsa-miR-6734-5p	3.20501	3.31362	2.29956	3.05244	2.93342	2.70683	2.16467	2.33039	3.82564	6.79593	6.37439	6.13857	6.35725	6.02283	5.76937	6.77663
hsa-miR-197-5p	4.05968	5.15453	3.18401	3.24321	2.20006	2.70683	3.49677	2.33039	4.05068	7.59545	5.82009	8.31678	9.05427	7.2274	4.32703	7.56461
hsa-miR-3941	1.92301	2.76135	1.94578	1.33544	2.93342	1.01506	0.832563	2.33039	1.35023	0.999402	0.554295	0.792074	0.192644	0.860404	0.721171	0.78798
hsa-miR-3164	1.70934	1.47272	1.41511	1.33544	2.01672	2.1993	1.49861	2.33039	1.57526	1.19928	1.94003	2.97028	3.66024	3.26954	2.16351	1.26077
hsa-miR-4504	2.77768	2.20908	1.94578	1.52622	1.46671	3.04519	2.33118	2.33039	1.57526	0.999402	0	0.594055	1.15586	0.860404	0.24039	0.630384
hsa-miR-4710	1.49567	1.47272	1.41511	0.953886	1.28337	1.69177	1.99815	2.33039	1.35023	1.59904	1.66288	1.18811	2.31173	1.20457	0.961561	1.41836
hsa-miR-3942-5p	4.05968	2.39317	2.65334	2.4801	3.66677	3.21436	2.16467	2.33039	1.35023	2.39856	1.66288	3.76235	1.15586	1.72081	0.480781	2.20634
hsa-miR-548ap-3p	1.70934	1.28863	1.76889	2.09855	2.20006	1.86095	3.33025	2.33039	0.225038	0	0	0	0.192644	0.172081	0	0
hsa-miR-3064-3p	1.49567	2.02499	2.29956	2.4801	2.20006	3.38354	2.6642	2.33039	2.92549	2.19868	1.66288	0.990092	2.31173	1.72081	2.4039	0.945576
hsa-miR-4741	2.56401	3.31362	3.89156	4.1971	3.85011	1.35342	2.99723	2.33039	6.75113	5.99641	7.76013	7.72272	7.51311	8.25988	8.89444	7.40701
hsa-miR-6797-3p	1.282	2.76135	2.12267	2.28933	2.93342	1.35342	1.66513	2.33039	0.675113	1.59904	0.831442	2.57424	1.15586	2.06497	2.16351	2.83673
hsa-miR-3682-3p	2.77768	2.57726	2.12267	1.90777	1.65005	2.03013	1.83164	2.33039	1.35023	1.59904	1.10859	1.38613	0.192644	0.344162	1.20195	1.73356
hsa-miR-3127-3p	1.282	3.31362	1.94578	4.00632	1.65005	2.70683	2.49769	2.33039	6.52609	6.39617	8.31442	5.74254	7.70576	8.77612	7.21171	11.0317
hsa-miR-7704	1.06834	1.28863	0.884446	0.572332	1.28337	0.507531	1.99815	2.33039	2.92549	6.39617	4.98865	3.1683	2.88966	2.23705	2.4039	3.7823
hsa-miR-4755-5p	0.85467	2.39317	1.23822	2.09855	1.65005	1.86095	0.999076	2.33039	2.47541	2.59844	3.32577	2.1782	1.7338	3.44162	1.44234	3.46711
hsa-miR-4755-3p	2.35034	4.41816	3.00712	2.28933	2.75008	2.53766	3.33025	2.33039	4.27572	3.79773	3.60292	4.35641	3.46759	2.75329	3.12507	3.15192
hsa-miR-4758-5p	2.56401	2.20908	3.71467	1.71699	1.10003	1.52259	2.49769	2.33039	13.0522	16.9898	22.7261	15.4454	10.9807	9.80861	13.2215	16.5476
hsa-miR-301b-5p	2.13667	4.41816	2.83023	3.62477	1.46671	2.53766	2.83072	2.33039	57.8347	63.3621	45.4522	57.6234	60.1049	63.3258	54.0878	54.6858
hsa-miR-3200-5p	2.77768	2.76135	3.71467	3.05244	3.11675	3.21436	3.9963	2.33039	7.42624	6.99581	3.04862	8.31678	8.28369	11.1853	7.93288	8.03739
hsa-miR-570-5p	2.56401	2.20908	1.94578	1.33544	2.93342	1.52259	2.33118	2.33039	1.8003	0.999402	0.554295	2.1782	1.7338	1.54873	0.961561	2.99432
hsa-miR-4797-3p	1.282	1.65681	0.884446	1.14466	1.83338	1.69177	1.3321	2.33039	2.70045	1.19928	1.66288	3.36631	1.92644	2.06497	0.721171	1.89115
hsa-miR-449c-3p	0.427335	0.552271	0.353778	0	0.733354	0.507531	2.49769	2.33039	0.450075	0.399761	0	0.792074	0.770576	0.688323	0.961561	2.36394
hsa-miR-96-3p	3.84601	4.04998	2.47645	2.4801	2.3834	4.56778	4.82887	2.33039	2.25038	5.99641	5.82009	5.14848	5.97196	6.53907	3.60586	6.46143
hsa-miR-7705	1.06834	1.10454	0.884446	2.09855	2.3834	1.35342	1.3321	2.33039	0.900151	1.59904	0	0.396037	0.770576	1.20457	1.20195	1.89115
hsa-miR-939-3p	2.56401	1.28863	1.94578	1.71699	1.28337	1.86095	1.3321	2.33039	1.57526	2.59844	1.10859	0.990092	1.54115	1.03249	1.44234	2.36394
hsa-miR-545-3p	2.99134	2.02499	1.94578	4.76943	3.11675	3.21436	2.49769	2.33039	1.35023	0.399761	0	0.198018	0.770576	0.860404	0.961561	1.57596
hsa-miR-766-5p	1.92301	1.47272	2.47645	3.05244	2.56674	2.36848	1.66513	2.33039	2.02534	2.59844	0.554295	2.1782	1.92644	1.72081	0.961561	2.36394
hsa-miR-450b-3p	2.13667	1.47272	1.76889	2.4801	2.56674	1.86095	1.49861	2.33039	0.225038	0	0	0	0.385288	0.172081	0	0.472788
hsa-miR-4684-3p	1.282	2.02499	1.23822	1.71699	1.65005	1.52259	0.832563	2.13619	0.225038	0.399761	0.554295	0.594055	0.96322	0.516243	0.24039	0.157596
hsa-miR-4423-3p	1.70934	2.20908	4.24534	4.1971	3.66677	3.7219	2.33118	2.13619	0	0.19988	0	0	0	0	0	0.315192
hsa-miR-214-5p	1.06834	1.47272	1.06134	0.572332	1.46671	1.69177	1.99815	2.13619	0	0.19988	0	0.198018	0	0.344162	0	0.157596
hsa-miR-3120-3p	1.06834	1.47272	1.06134	0.572332	1.46671	1.69177	1.99815	2.13619	0	0.19988	0	0.198018	0	0.344162	0	0.157596
hsa-miR-4742-5p	2.77768	2.57726	1.592	1.71699	2.56674	1.52259	1.83164	2.13619	3.82564	3.79773	1.66288	3.56433	4.62346	4.4741	4.32703	3.9399
hsa-miR-4687-3p	1.70934	1.8409	2.12267	1.33544	2.56674	1.52259	3.49677	2.13619	1.35023	2.59844	0.831442	3.56433	3.0823	3.44162	2.64429	2.83673
hsa-miR-1228-5p	6.19635	6.99543	4.9529	4.57865	4.40012	2.36848	4.82887	2.13619	13.5023	48.7708	31.3176	39.6037	67.2327	69.5207	54.3282	48.5396
hsa-miR-3922-5p	2.35034	3.49771	2.65334	3.05244	2.01672	2.1993	2.99723	2.13619	0.225038	0.799521	0.277147	0	0	0.688323	0.24039	0
hsa-miR-8072	3.20501	3.31362	3.36089	2.67088	2.56674	1.52259	2.33118	2.13619	5.85098	7.99521	6.65154	6.33659	8.09105	5.85075	9.13483	8.82537
hsa-miR-4706	1.49567	3.12953	1.76889	2.28933	2.20006	2.36848	2.33118	2.13619	2.25038	3.79773	3.32577	3.36631	4.8161	5.67867	2.88468	4.25509
hsa-miR-5009-5p	2.13667	1.28863	1.94578	2.4801	1.65005	2.1993	0.999076	2.13619	0	0.799521	0.831442	0.792074	1.34851	0.516243	0.961561	0.630384
hsa-miR-3677-5p	2.56401	2.57726	2.29956	2.86166	2.93342	4.56778	1.66513	2.13619	5.85098	4.19749	3.88006	4.15839	2.69702	1.72081	2.16351	4.57028
hsa-miR-3180-5p	1.282	2.57726	1.06134	2.28933	3.11675	1.18424	2.33118	2.13619	0.675113	0.599641	0.831442	1.38613	0.385288	0.516243	1.44234	1.26077
hsa-miR-6511a-5p	2.77768	4.78634	2.65334	2.4801	2.75008	3.21436	2.16467	2.13619	4.27572	6.79593	3.88006	2.77226	5.77932	5.50659	7.93288	5.51586
hsa-miR-3680-5p	4.05968	3.6818	2.65334	2.67088	2.56674	2.1993	2.16467	2.13619	3.15053	2.39856	2.21718	3.1683	2.69702	1.89289	2.16351	2.83673
hsa-miR-3189-5p	1.49567	2.02499	1.592	2.28933	1.83338	2.36848	2.33118	2.13619	0.900151	0.399761	0.277147	0.990092	0.96322	0.688323	0.721171	0.78798
hsa-miR-4435	2.35034	2.57726	3.00712	3.24321	2.01672	1.18424	2.16467	2.13619	1.12519	1.19928	1.10859	0.396037	0.770576	1.03249	0.24039	0.630384
hsa-miR-548ab	1.282	1.47272	0.707557	0.381554	0.550015	1.35342	0.832563	2.13619	0	0.799521	0.277147	0.594055	0.192644	0.688323	0.24039	0.472788
hsa-miR-4458	4.27335	2.94544	2.65334	3.05244	3.48343	3.21436	2.16467	2.13619	4.95083	8.59486	5.2658	10.891	9.05427	8.77612	7.21171	9.14056
hsa-miR-10397-5p	1.92301	2.39317	3.00712	1.90777	2.56674	2.87601	3.82979	2.13619	4.72579	6.39617	4.98865	7.5247	8.47633	8.9482	6.49054	9.92854
hsa-miR-10522-5p	2.35034	2.57726	2.12267	2.28933	2.20006	1.35342	2.6642	2.13619	0.225038	0.399761	0	0.198018	0.192644	0.688323	0	0.630384
hsa-miR-581	1.06834	2.57726	2.29956	3.43399	2.20006	2.36848	2.6642	2.13619	6.75113	3.79773	4.7115	5.3465	5.00874	6.88323	5.52898	6.30384
hsa-miR-3936	0.427335	1.47272	1.76889	2.28933	1.65005	0.507531	1.99815	2.13619	0	0.399761	0.277147	0.198018	0.385288	0	0.961561	0.157596
hsa-miR-3662	3.84601	4.97044	3.18401	2.28933	2.01672	3.21436	2.33118	2.13619	4.27572	3.99761	2.77147	3.36631	2.69702	4.81826	4.08664	1.89115
hsa-miR-4467	1.70934	4.23407	4.06845	1.52622	1.83338	2.03013	3.16374	2.13619	0.225038	0	0	0	0	0.172081	0	0.157596
hsa-miR-3150b-5p	2.77768	2.76135	2.65334	3.05244	2.93342	3.38354	3.49677	2.13619	3.6006	2.39856	3.32577	2.37622	1.92644	3.6137	2.64429	1.89115
hsa-miR-3150a-3p	2.77768	2.76135	2.65334	3.05244	2.93342	3.38354	3.49677	2.13619	3.6006	2.39856	3.32577	2.37622	1.92644	3.6137	2.64429	1.89115
hsa-miR-6850-5p	1.282	2.94544	1.41511	1.33544	1.65005	1.69177	1.16559	2.13619	1.12519	0.999402	0.831442	1.58415	1.7338	1.03249	1.68273	1.57596
hsa-miR-4689	2.13667	1.28863	1.592	2.67088	0.550015	0.338354	1.3321	1.94199	0.675113	2.19868	0.831442	1.38613	2.11908	1.37665	1.44234	1.57596
hsa-miR-6740-5p	1.06834	0.736361	0.530668	0.763109	0.366677	0.845885	1.3321	1.94199	0.675113	0.799521	1.38574	0.792074	0.577932	1.54873	1.44234	0.945576
hsa-miR-548x-3p	1.49567	1.47272	1.41511	1.52622	1.28337	1.35342	1.49861	1.94199	0	0	0	0.198018	0	0	0	0
hsa-miR-3935	1.70934	0.920451	1.23822	2.28933	1.28337	1.18424	0.832563	1.94199	0	0.999402	0.277147	0.792074	0.577932	0.688323	0.480781	0.472788
hsa-miR-6772-3p	3.41868	2.94544	3.00712	4.00632	3.85011	3.55272	3.33025	1.94199	0.675113	1.39916	0.277147	1.98018	0.385288	1.72081	0.721171	1.89115
hsa-miR-6777-3p	2.99134	1.8409	2.65334	2.28933	2.01672	2.70683	2.83072	1.94199	3.15053	2.39856	3.60292	2.97028	2.88966	3.09746	3.12507	2.83673
hsa-miR-4733-5p	2.13667	2.02499	2.47645	1.90777	2.20006	1.18424	1.3321	1.94199	2.47541	2.19868	1.94003	2.77226	2.31173	2.23705	4.08664	5.20067
hsa-miR-6784-3p	1.92301	3.86589	3.36089	3.43399	2.75008	2.87601	3.33025	1.94199	2.47541	1.19928	1.10859	1.98018	1.7338	2.06497	0.961561	3.15192
hsa-miR-4748	1.92301	1.10454	1.06134	0.953886	1.10003	1.18424	0.666051	1.94199	1.35023	0.399761	1.66288	1.38613	0.96322	1.54873	1.20195	1.57596
hsa-miR-6798-3p	3.41868	2.76135	2.47645	2.09855	1.65005	0.845885	2.83072	1.94199	2.02534	2.99821	2.49433	4.95046	2.50437	3.26954	1.92312	3.15192
hsa-miR-5001-5p	2.13667	1.47272	1.592	2.09855	1.83338	2.53766	2.83072	1.94199	0.450075	1.39916	3.32577	1.58415	1.7338	2.23705	1.44234	1.10317
hsa-miR-3194-5p	2.35034	2.94544	2.65334	1.14466	2.3834	1.18424	2.16467	1.94199	17.3279	21.787	14.1345	23.5642	20.2276	16.1756	15.1446	21.2755
hsa-miR-3146	1.49567	1.28863	1.94578	1.33544	1.83338	2.36848	1.49861	1.94199	1.8003	1.19928	0.277147	0.396037	1.34851	1.03249	1.20195	1.57596
hsa-miR-6894-3p	2.56401	1.47272	2.12267	2.28933	1.83338	2.36848	0.999076	1.94199	2.70045	2.59844	2.77147	2.77226	2.88966	2.75329	2.88468	2.83673
hsa-miR-4684-5p	1.70934	2.20908	2.12267	1.90777	1.28337	1.69177	1.66513	1.74779	0.225038	0	0.554295	0.990092	0.577932	0.344162	0	0.472788
hsa-miR-6769b-3p	2.13667	1.47272	1.23822	2.4801	1.83338	1.35342	0.832563	1.74779	0.900151	2.39856	2.77147	3.1683	2.11908	3.44162	2.88468	2.99432
hsa-miR-4685-3p	0.85467	3.86589	1.41511	1.71699	2.75008	1.86095	2.83072	1.74779	3.37557	3.39797	5.54295	4.75244	6.16461	4.4741	3.84625	5.35826
hsa-miR-675-5p	2.56401	1.47272	1.41511	2.09855	2.75008	2.70683	3.49677	1.74779	0.900151	1.19928	1.66288	1.78217	2.31173	3.26954	3.36546	3.30951
hsa-miR-7155-5p	1.70934	2.94544	1.41511	1.90777	1.46671	1.52259	1.99815	1.74779	0.225038	0.19988	0.554295	0.396037	0.577932	0.344162	1.20195	1.73356
hsa-miR-708-3p	2.35034	1.47272	3.00712	1.33544	2.20006	1.86095	1.16559	1.74779	0.675113	0.19988	0.277147	0.396037	0.385288	0.516243	0	0.315192
hsa-miR-3652	1.282	1.10454	0.530668	0.763109	1.28337	1.18424	0.166513	1.74779	2.25038	2.59844	2.77147	1.98018	4.23817	1.54873	1.92312	3.15192
hsa-miR-6762-3p	1.06834	1.10454	1.76889	1.52622	2.56674	2.1993	2.16467	1.74779	3.15053	3.79773	3.32577	2.97028	2.69702	2.40913	4.80781	2.99432
hsa-miR-3942-3p	1.92301	2.39317	1.94578	1.52622	2.3834	2.53766	1.99815	1.74779	0.675113	1.39916	0.554295	1.38613	2.11908	1.20457	1.68273	2.04875
hsa-miR-549a-5p	0.641002	1.28863	0.353778	0.953886	1.46671	2.36848	1.3321	1.74779	0.225038	0.799521	0.277147	0.396037	0.192644	0.344162	0.480781	0.472788
hsa-miR-4731-3p	2.77768	1.47272	1.94578	2.09855	1.83338	1.18424	1.83164	1.74779	0.225038	0.399761	0.554295	0.198018	0.385288	0.344162	0.480781	0.157596
hsa-miR-4723-3p	1.49567	1.65681	1.592	1.71699	1.28337	1.01506	0.999076	1.74779	6.07602	7.99521	5.54295	11.8811	7.12783	7.39948	3.60586	9.92854
hsa-miR-5089-3p	1.06834	0.552271	2.12267	0.763109	1.46671	0.507531	1.16559	1.74779	0	0.19988	0	0.396037	0.192644	0	0.480781	0.472788
hsa-miR-4525	1.70934	3.31362	1.76889	1.71699	2.93342	1.01506	2.33118	1.74779	0	0.999402	0.554295	0.990092	0.770576	1.20457	0	0.945576
hsa-miR-187-3p	2.56401	2.02499	2.12267	2.09855	1.46671	3.04519	2.99723	1.74779	0.450075	0.799521	1.10859	0.198018	2.11908	0.860404	1.20195	1.10317
hsa-miR-122-5p	3.20501	3.6818	3.89156	2.67088	2.56674	2.1993	2.16467	1.74779	2186.92	2179.7	2191.96	2189.29	2595.49	2418.94	2355.34	2796.86
hsa-miR-122b-3p	3.20501	3.6818	3.89156	2.67088	2.56674	2.1993	2.16467	1.74779	2186.92	2179.7	2191.96	2189.29	2595.49	2418.94	2355.34	2796.86
hsa-miR-3188	1.70934	2.02499	1.06134	0.953886	1.83338	2.36848	1.66513	1.74779	3.6006	2.39856	3.60292	3.56433	2.88966	3.44162	2.64429	3.62471
hsa-miR-3190-5p	1.06834	1.10454	1.592	1.90777	1.46671	1.52259	1.16559	1.74779	0.675113	1.39916	0.831442	1.18811	0.770576	1.72081	0.480781	0.945576
hsa-miR-3191-3p	1.06834	1.10454	1.592	1.90777	1.46671	1.52259	1.3321	1.74779	0.900151	1.39916	0.831442	1.18811	0.770576	1.72081	0.480781	0.945576
hsa-miR-6805-5p	1.49567	2.20908	1.94578	2.09855	1.28337	3.21436	2.49769	1.74779	2.92549	5.19689	1.66288	3.96037	4.43081	5.67867	4.08664	5.98865
hsa-miR-4779	1.06834	0.552271	1.23822	0.953886	0.550015	0.845885	0.832563	1.74779	0.900151	0.799521	0.277147	0.990092	0.577932	0.344162	0.480781	0.157596
hsa-miR-4785	2.35034	2.39317	2.29956	2.67088	1.46671	1.69177	2.16467	1.74779	2.70045	1.59904	3.32577	1.98018	2.31173	2.23705	2.88468	2.20634
hsa-miR-2467-3p	1.282	1.47272	1.94578	0.381554	2.20006	1.01506	1.49861	1.74779	0.900151	0.599641	0.277147	0.594055	0.770576	0.860404	0.721171	1.10317
hsa-miR-3688-3p	4.48702	2.20908	3.00712	2.67088	2.93342	2.87601	2.49769	1.74779	4.72579	3.99761	4.43436	4.35641	3.66024	4.4741	5.52898	7.7222
hsa-miR-3688-5p	4.48702	2.20908	3.00712	2.67088	2.93342	2.87601	2.49769	1.74779	4.72579	3.99761	4.43436	4.35641	3.66024	4.4741	5.52898	7.7222
hsa-miR-548t-5p	2.99134	4.41816	2.83023	2.09855	2.56674	2.70683	3.82979	1.74779	2.25038	1.9988	4.43436	2.1782	3.27495	2.40913	3.60586	5.35826
hsa-miR-3934-3p	2.99134	3.31362	3.00712	1.52622	3.30009	2.36848	2.33118	1.74779	2.02534	1.39916	1.38574	0.990092	0.96322	1.03249	1.20195	1.10317
hsa-miR-10525-3p	2.13667	2.94544	2.12267	2.28933	3.11675	3.21436	1.83164	1.74779	2.02534	2.59844	2.49433	1.98018	3.85288	4.64618	2.16351	6.14624
hsa-miR-6850-3p	2.99134	2.57726	2.47645	3.43399	1.65005	2.70683	1.3321	1.74779	3.15053	2.59844	2.77147	3.36631	2.11908	1.89289	2.16351	1.57596
hsa-miR-4479	2.99134	1.65681	2.12267	2.4801	1.65005	1.86095	2.33118	1.74779	1.57526	1.9988	2.49433	3.76235	2.11908	2.58121	1.68273	2.83673
hsa-miR-4768-3p	1.70934	2.20908	1.23822	1.52622	2.20006	1.52259	0.999076	1.74779	0	0.19988	0.277147	0	0	0	0.24039	0
hsa-miR-504-5p	2.13667	1.28863	1.76889	2.67088	1.46671	2.36848	1.66513	1.74779	38.0314	38.7768	42.1264	42.772	39.2994	42.3319	34.1354	54.5282
hsa-miR-5697	1.06834	2.39317	1.41511	2.4801	2.01672	1.69177	2.83072	1.55359	1.57526	1.9988	0.831442	1.98018	0.96322	1.20457	0.721171	1.41836
hsa-miR-1295a	1.92301	1.65681	1.06134	2.67088	2.75008	1.69177	1.99815	1.55359	4.95083	7.19569	2.77147	3.76235	9.6322	8.77612	5.76937	8.19499
hsa-miR-1295b-5p	1.92301	1.65681	1.06134	2.67088	2.75008	1.69177	1.99815	1.55359	4.95083	7.19569	2.77147	3.76235	9.6322	8.77612	5.76937	8.19499
hsa-miR-6744-5p	1.282	1.10454	1.06134	0.763109	2.01672	1.69177	3.16374	1.55359	0	0	0	0	0	0	0	0
hsa-miR-6514-5p	0.85467	1.8409	1.23822	1.52622	0.916692	1.86095	1.49861	1.55359	1.8003	1.9988	2.77147	3.36631	3.85288	3.26954	2.88468	4.88547
hsa-miR-345-3p	2.77768	3.31362	3.36089	2.67088	2.01672	2.03013	1.49861	1.55359	1.35023	3.19809	2.77147	2.57424	2.31173	1.03249	2.16351	2.20634
hsa-miR-134-3p	2.35034	2.39317	3.00712	2.4801	2.01672	2.03013	1.49861	1.55359	0	0	0	0	0	0	0	0
hsa-miR-549a-3p	0.427335	0.920451	1.06134	1.33544	2.01672	1.35342	1.3321	1.55359	0.450075	0	0	0.594055	0.385288	0.172081	0.480781	0.157596
hsa-miR-6511b-5p	0.641002	2.02499	1.41511	1.14466	0.366677	2.03013	1.16559	1.55359	2.02534	2.79832	1.66288	1.58415	2.88966	2.92537	3.12507	2.83673
hsa-miR-328-5p	3.63235	4.41816	3.00712	2.67088	2.75008	2.36848	1.99815	1.55359	0.450075	0.399761	0.554295	1.18811	0.192644	0.688323	0.721171	1.41836
hsa-miR-6866-5p	0.641002	1.28863	0.707557	1.52622	1.83338	1.52259	2.33118	1.55359	0.900151	1.79892	2.21718	2.37622	2.11908	2.92537	1.20195	2.04875
hsa-miR-4747-5p	1.06834	0.552271	0.176889	1.33544	1.28337	1.18424	1.49861	1.55359	1.8003	2.19868	1.10859	1.98018	1.34851	2.23705	2.64429	4.09749
hsa-miR-6791-3p	3.41868	2.76135	2.65334	2.67088	3.66677	2.36848	3.66328	1.55359	4.72579	5.19689	2.49433	5.14848	3.46759	5.16243	3.36546	4.41269
hsa-miR-1270	0	0.552271	0.530668	1.52622	0.550015	0.507531	0.499538	1.55359	0	0	0	0	0	0	0	0.157596
hsa-miR-4749-5p	2.35034	1.65681	1.592	1.52622	1.65005	2.03013	1.3321	1.55359	2.70045	2.39856	3.04862	4.15839	2.88966	2.58121	3.84625	2.67913
hsa-miR-10396a-5p	1.282	1.10454	1.23822	2.4801	1.46671	1.52259	1.16559	1.55359	2.70045	3.79773	2.49433	1.98018	2.88966	2.58121	1.92312	2.83673
hsa-miR-548p	0.427335	0.920451	0.530668	1.14466	0.733354	0.845885	0.666051	1.55359	0	0.19988	0.831442	0.396037	0.385288	0.860404	0.24039	0
hsa-miR-3141	0.85467	0.552271	0.884446	0.763109	0.733354	0.507531	1.16559	1.55359	0.225038	0.399761	0.277147	0.198018	0.770576	0.172081	0.721171	0.78798
hsa-miR-548ai	1.70934	3.12953	2.12267	3.43399	2.56674	2.70683	2.99723	1.55359	1.12519	1.9988	0.831442	1.98018	1.54115	3.09746	0.961561	2.67913
hsa-miR-5090	1.92301	1.47272	1.41511	0.953886	1.10003	1.86095	1.66513	1.55359	4.50075	5.59665	6.37439	5.54452	5.20139	6.02283	3.36546	6.30384
hsa-miR-4470	1.06834	2.02499	1.23822	1.71699	1.28337	2.70683	1.3321	1.55359	2.02534	1.79892	0.554295	1.98018	0.96322	0.860404	1.44234	1.41836
hsa-miR-765	0.85467	0.920451	1.23822	1.33544	1.10003	0.845885	0.499538	1.35939	2.02534	1.39916	0.831442	3.96037	2.11908	2.58121	0.480781	1.73356
hsa-miR-3124-5p	0.85467	0.920451	1.06134	0.953886	1.46671	1.35342	0.832563	1.35939	0.675113	0.599641	0.554295	1.58415	0.577932	1.20457	1.44234	0.630384
hsa-miR-548f-3p	3.63235	5.52271	3.00712	4.00632	2.01672	2.87601	3.49677	1.35939	33.0805	30.3818	32.7034	38.6136	32.3642	33.5558	29.8084	33.8831
hsa-miR-3157-3p	2.77768	2.57726	2.65334	1.52622	2.93342	2.53766	4.16282	1.35939	2.02534	2.99821	1.38574	2.1782	3.0823	2.58121	2.4039	1.73356
hsa-miR-4485-5p	1.06834	2.39317	1.592	2.4801	1.46671	2.03013	1.99815	1.35939	8.10136	9.79414	8.59157	9.30687	7.51311	5.85075	9.37522	6.30384
hsa-miR-610	0.85467	1.47272	1.06134	1.52622	0.916692	0.845885	0.666051	1.35939	0.225038	0.19988	0	0.198018	0.385288	0.172081	0.721171	0.945576
hsa-miR-6751-5p	0.213667	0	1.592	1.52622	0.550015	1.35342	0.666051	1.35939	1.35023	2.79832	1.38574	3.56433	3.46759	3.78578	1.92312	2.83673
hsa-miR-7113-5p	1.282	2.20908	1.41511	0.953886	2.01672	1.52259	1.16559	1.35939	4.72579	4.59725	2.77147	2.77226	4.04552	4.81826	3.12507	2.20634
hsa-miR-139-3p	2.77768	2.02499	1.94578	2.09855	1.83338	1.86095	1.3321	1.35939	1.35023	0.799521	1.10859	1.98018	1.7338	1.72081	1.92312	2.52154
hsa-miR-135a-5p	0.85467	2.20908	1.06134	2.09855	2.20006	1.35342	2.16467	1.35939	6.30106	6.79593	5.2658	6.33659	5.39403	6.88323	4.56742	6.77663
hsa-miR-656-5p	1.06834	1.28863	1.592	0.572332	0.550015	0.676708	1.99815	1.35939	0	0	0	0	0	0	0	0
hsa-miR-4511	1.70934	2.57726	1.592	1.71699	1.46671	1.52259	1.99815	1.35939	1.57526	0.599641	0.831442	1.98018	0.96322	1.89289	0.480781	1.89115
hsa-miR-4717-5p	2.56401	2.02499	2.65334	2.4801	1.65005	2.87601	1.83164	1.35939	1.8003	1.39916	1.10859	1.58415	1.7338	1.89289	1.68273	1.57596
hsa-miR-9901	1.70934	1.10454	2.29956	2.28933	1.28337	0.845885	1.16559	1.35939	2.92549	3.39797	1.94003	3.76235	3.27495	3.26954	2.4039	3.46711
hsa-miR-6783-5p	1.92301	2.39317	2.12267	2.28933	4.03345	3.21436	1.99815	1.35939	2.25038	3.39797	1.94003	3.36631	3.46759	3.44162	3.12507	2.36394
hsa-miR-4524b-3p	0.641002	0.552271	0.884446	0	0.550015	0.338354	1.99815	1.35939	0.450075	0.599641	0.277147	1.38613	2.11908	0.516243	3.12507	3.30951
hsa-miR-4524a-5p	0.641002	0.552271	0.884446	0	0.550015	0.338354	1.99815	1.35939	0.450075	0.599641	0.277147	1.38613	2.11908	0.516243	3.12507	3.30951
hsa-miR-4746-3p	0.641002	1.65681	0.707557	0.572332	0.366677	0.676708	0.333025	1.35939	0	0	0	0.198018	0.770576	0	0.480781	0
hsa-miR-4747-3p	1.49567	0.920451	1.76889	1.71699	1.28337	0.338354	1.3321	1.35939	2.25038	2.19868	1.66288	1.58415	2.11908	2.06497	2.4039	2.83673
hsa-miR-6885-5p	0.85467	2.20908	1.76889	0.763109	1.10003	1.01506	0.999076	1.35939	3.15053	2.39856	1.10859	3.56433	3.0823	2.75329	3.12507	2.67913
hsa-miR-150-5p	1.282	1.47272	1.23822	0.953886	0.916692	0.507531	1.49861	1.35939	2.02534	2.59844	0.277147	3.56433	1.92644	1.72081	1.44234	2.36394
hsa-miR-933	0.85467	0.736361	1.23822	1.71699	0.550015	1.52259	1.3321	1.35939	0.450075	0.799521	1.94003	2.37622	0.385288	2.23705	1.44234	2.04875
hsa-miR-6811-5p	2.35034	0.920451	1.41511	1.14466	1.46671	2.03013	1.99815	1.35939	0	0	0	0	0	0	0	0
hsa-miR-10396b-3p	1.282	0.736361	1.23822	1.52622	2.01672	1.69177	1.16559	1.35939	10.1267	12.9922	7.20583	10.297	5.58668	6.53907	6.73093	6.61903
hsa-miR-6816-3p	2.77768	1.65681	0.884446	1.71699	1.83338	1.86095	0.999076	1.35939	6.97617	5.19689	4.98865	4.55442	5.58668	3.6137	3.12507	5.20067
hsa-miR-4797-5p	0.85467	1.8409	1.592	1.33544	0.916692	1.01506	0.999076	1.35939	2.25038	0.999402	0.554295	1.98018	1.15586	2.75329	1.92312	0.78798
hsa-miR-4799-5p	1.70934	2.20908	0.884446	2.28933	2.01672	1.18424	1.49861	1.35939	2.02534	1.59904	3.60292	2.1782	1.54115	1.37665	1.68273	2.20634
hsa-miR-218-2-3p	3.20501	3.6818	4.9529	4.38788	2.93342	3.7219	2.6642	1.35939	0.450075	0.19988	0.277147	0.198018	0.192644	0.172081	0	0.630384
hsa-miR-6721-5p	0.641002	1.8409	0.176889	0.763109	1.83338	1.52259	0.832563	1.35939	2.02534	5.99641	3.88006	3.36631	5.39403	5.85075	3.84625	4.72788
hsa-miR-7111-3p	1.49567	2.76135	1.94578	2.09855	2.3834	1.69177	2.16467	1.35939	18.9032	21.3872	14.6888	22.1781	20.9982	20.9939	22.8371	23.009
hsa-miR-548b-3p	0.641002	0.920451	0.530668	0.572332	0.550015	1.01506	0.666051	1.35939	56.7095	51.9689	58.2009	54.2571	65.3063	66.4232	66.1073	68.239
hsa-miR-588	0.85467	1.10454	1.592	0.763109	0.550015	1.18424	0.499538	1.35939	0.450075	0	0.277147	0.792074	0.385288	0.688323	0	0.472788
hsa-miR-3145-5p	2.35034	3.12953	1.76889	1.71699	2.20006	3.04519	1.99815	1.35939	4.95083	2.79832	2.21718	6.73263	4.23817	2.06497	3.12507	5.67345
hsa-miR-3609	0.427335	0.552271	1.06134	0.763109	0.550015	0.507531	1.83164	1.35939	0.675113	1.39916	2.21718	1.38613	2.31173	1.03249	4.56742	2.83673
hsa-miR-4660	1.282	2.02499	2.12267	1.52622	1.83338	1.52259	1.99815	1.35939	1.35023	1.19928	2.49433	0.792074	2.11908	1.89289	2.16351	1.41836
hsa-miR-891a-5p	2.13667	1.28863	1.592	1.71699	0.916692	0.507531	0.832563	1.35939	2.25038	1.39916	1.94003	3.56433	3.27495	4.30202	3.36546	5.51586
hsa-miR-2114-5p	3.20501	1.10454	0.707557	1.90777	1.10003	2.1993	1.16559	1.35939	0.450075	0	0.277147	0	0	0.172081	0	0.315192
hsa-miR-664b-3p	0.85467	1.10454	2.12267	1.14466	1.46671	1.18424	0.666051	1.35939	0	0.19988	0.277147	1.18811	0.192644	0.860404	0	0.78798
hsa-miR-4254	1.49567	1.8409	2.29956	1.14466	0.733354	2.36848	1.66513	1.16519	0.225038	0	0	0.198018	0.192644	0.172081	0	0
hsa-miR-6733-5p	0.85467	1.10454	1.23822	1.14466	1.10003	0.676708	0.999076	1.16519	0.900151	2.19868	2.21718	1.58415	0.96322	2.06497	0.961561	1.41836
hsa-miR-6735-5p	1.06834	1.47272	1.76889	1.71699	2.3834	0.676708	1.99815	1.16519	2.25038	1.9988	2.21718	0.594055	2.50437	3.78578	0.961561	2.52154
hsa-miR-548ac	0.641002	0.36818	0.884446	0.190777	0.916692	1.18424	0.499538	1.16519	0.225038	0	0.277147	0.198018	0	0.516243	0.24039	0
hsa-miR-6742-3p	1.06834	1.10454	0.707557	2.4801	0.733354	0.507531	0.499538	1.16519	1.12519	1.19928	1.38574	1.18811	1.7338	1.37665	1.68273	2.20634
hsa-miR-4671-5p	1.92301	2.20908	2.29956	2.28933	3.11675	2.87601	0.999076	1.16519	0.675113	0.999402	0	0.198018	0.770576	0.688323	0.480781	0.315192
hsa-miR-3155a	2.77768	1.65681	2.65334	3.24321	1.46671	1.86095	1.66513	1.16519	1.12519	1.9988	1.94003	0.792074	1.34851	2.58121	1.20195	1.89115
hsa-miR-4682	0.85467	1.47272	1.23822	1.33544	1.10003	1.69177	1.66513	1.16519	0	0.19988	0.277147	0.396037	0.192644	0.516243	0.721171	0.157596
hsa-miR-4687-5p	0.85467	1.8409	1.06134	0.953886	1.83338	0.338354	1.16559	1.16519	1.12519	0.599641	0.554295	1.98018	1.15586	1.37665	1.44234	1.41836
hsa-miR-3160-3p	1.49567	1.28863	1.23822	2.4801	1.28337	1.86095	1.99815	1.16519	0.675113	0.599641	0.831442	1.38613	1.15586	1.89289	2.16351	1.73356
hsa-miR-3160-5p	1.49567	1.28863	1.23822	2.4801	1.28337	1.86095	1.99815	1.16519	0.675113	0.599641	0.831442	1.38613	1.15586	1.89289	1.92312	1.57596
hsa-miR-6746-3p	1.06834	0.920451	0.884446	1.14466	0.550015	0.338354	0.666051	1.16519	0.675113	0.799521	0.554295	1.18811	0.96322	1.37665	0.721171	1.41836
hsa-miR-4690-5p	1.282	0.36818	1.06134	0.953886	0.916692	0.676708	0.999076	1.16519	2.02534	0.799521	1.66288	0.594055	0.577932	0.688323	0.480781	0.472788
hsa-miR-141-5p	0.427335	1.10454	0.707557	0.953886	1.46671	0.676708	1.83164	1.16519	194.883	168.299	135.802	168.316	190.718	195.484	165.148	170.204
hsa-miR-3198	1.06834	2.20908	1.06134	0.572332	2.3834	0.338354	1.66513	1.16519	0.225038	0.19988	0.554295	1.18811	0.770576	0.172081	0.721171	1.57596
hsa-miR-6761-5p	0.641002	0.736361	0.884446	1.33544	0.733354	1.01506	0.832563	1.16519	0.675113	0.19988	0	0.594055	1.15586	1.72081	0.480781	1.73356
hsa-miR-5580-3p	0.213667	0.552271	0.353778	0.190777	0.550015	0.507531	0.166513	1.16519	1.8003	2.39856	0.554295	2.37622	2.11908	1.72081	3.12507	2.99432
hsa-miR-6770-3p	0.213667	1.8409	0.884446	0.381554	0.733354	0.676708	1.16559	1.16519	1.35023	0.799521	1.10859	1.18811	0.385288	0.344162	0.24039	0.78798
hsa-miR-144-5p	0.641002	0.920451	1.06134	0.763109	0.916692	1.69177	0.666051	1.16519	16.4278	13.392	15.7974	15.4454	18.4938	17.5522	11.058	16.0748
hsa-miR-4725-5p	1.282	1.8409	0.707557	0.763109	0.733354	0.676708	0.832563	1.16519	3.6006	4.39737	2.21718	4.55442	5.58668	6.02283	6.49054	6.61903
hsa-miR-4726-5p	2.77768	1.47272	1.592	0.953886	1.83338	1.35342	1.83164	1.16519	3.15053	2.39856	2.77147	1.38613	2.50437	1.89289	3.12507	2.99432
hsa-miR-4728-5p	0.641002	1.47272	1.06134	0.953886	2.01672	0.338354	1.99815	1.16519	4.95083	12.1927	6.92868	8.51479	12.9071	13.5944	9.13483	12.2925
hsa-miR-6866-3p	0.641002	1.10454	0.884446	0.763109	0.733354	0.507531	0.333025	1.16519	1.35023	1.19928	0.831442	1.18811	1.15586	0.860404	1.44234	1.89115
hsa-miR-6781-3p	1.282	1.47272	1.41511	2.4801	1.65005	1.69177	1.3321	1.16519	2.02534	2.39856	2.49433	1.78217	2.69702	1.72081	2.4039	2.52154
hsa-miR-3614-3p	0.641002	1.10454	0.884446	0.953886	1.10003	1.18424	0.333025	1.16519	0.900151	0.19988	0.554295	0.792074	0.770576	0.688323	0.24039	0.157596
hsa-miR-6868-3p	0.641002	2.02499	0.707557	1.90777	1.28337	1.18424	1.49861	1.16519	0	0	0	0.198018	0	0	0.24039	0.315192
hsa-miR-4739	0.641002	0.552271	0.530668	0.763109	2.01672	0.676708	1.3321	1.16519	3.15053	5.19689	5.2658	5.54452	6.74254	6.19491	6.49054	5.35826
hsa-miR-4745-5p	5.55535	2.57726	1.76889	3.43399	3.30009	1.69177	2.83072	1.16519	40.7318	32.7804	34.9206	40.5938	37.7582	31.835	34.3758	38.2958
hsa-miR-1909-3p	1.06834	0.736361	0.353778	1.14466	0.550015	0.676708	0.832563	1.16519	1.35023	0.799521	1.38574	1.58415	1.15586	1.37665	1.44234	1.73356
hsa-miR-1227-3p	0.641002	1.8409	1.41511	1.33544	0.916692	1.01506	0.999076	1.16519	8.10136	5.99641	6.65154	9.30687	5.20139	6.88323	8.17327	7.09182
hsa-miR-6789-3p	1.06834	0.920451	2.12267	2.09855	1.65005	2.03013	1.83164	1.16519	9.45158	15.3908	6.65154	11.6831	13.6777	12.0457	14.6638	12.1349
hsa-miR-6885-3p	0.85467	1.28863	0.884446	1.90777	0.366677	0.845885	1.16559	1.16519	2.25038	2.19868	2.21718	2.1782	2.50437	2.75329	1.68273	3.30951
hsa-miR-5589-3p	0.427335	0.736361	0.176889	0.381554	1.46671	1.69177	0.666051	1.16519	1.12519	0.599641	0	0.198018	0.770576	2.06497	0.480781	1.73356
hsa-miR-6886-5p	1.06834	1.47272	2.12267	2.09855	2.20006	1.52259	1.49861	1.16519	11.2519	10.7935	12.1945	13.0692	12.9071	8.9482	9.13483	10.8741
hsa-miR-6802-3p	1.49567	0.736361	0.884446	0.763109	0.550015	0.676708	1.16559	1.16519	1.57526	1.59904	1.94003	1.18811	1.7338	2.23705	0.961561	1.41836
hsa-miR-6513-3p	1.49567	2.02499	2.29956	1.52622	1.83338	0.845885	1.49861	1.16519	1.57526	3.79773	3.32577	2.57424	3.27495	6.19491	4.56742	3.62471
hsa-miR-5703	1.282	1.28863	1.23822	1.14466	0.733354	0.507531	1.66513	1.16519	0.675113	0.399761	1.38574	1.78217	1.15586	0.860404	0.721171	0.78798
hsa-miR-6870-3p	1.06834	0.736361	0.884446	0.381554	1.65005	0.507531	1.3321	1.16519	3.37557	2.39856	3.88006	3.1683	1.7338	2.06497	1.92312	2.67913
hsa-miR-3617-5p	0.85467	0.552271	1.06134	0.381554	0.916692	1.52259	0.832563	1.16519	0	0.599641	0.831442	0.198018	0.770576	0.516243	0.24039	0.472788
hsa-miR-4756-5p	1.282	0.552271	1.06134	1.14466	0.733354	1.18424	1.16559	1.16519	0.225038	0	0.554295	0.198018	0	0	0.480781	0.315192
hsa-miR-1257	1.282	0.736361	1.23822	1.33544	1.65005	1.35342	0.999076	1.16519	11.0268	8.99462	8.59157	11.2871	5.77932	7.39948	6.73093	6.77663
hsa-miR-6815-3p	0.641002	0.36818	0.353778	1.14466	0.550015	1.18424	0.999076	1.16519	0.225038	0.599641	0	0.396037	0.385288	0.860404	0.721171	0.315192
hsa-miR-3199	2.13667	2.02499	3.00712	2.4801	2.20006	2.70683	2.99723	1.16519	2.92549	4.39737	2.49433	4.15839	4.04552	3.26954	4.32703	3.9399
hsa-miR-6818-3p	1.282	0.920451	1.592	1.14466	0.366677	0.676708	0.999076	1.16519	0.675113	1.59904	2.21718	0.990092	2.11908	1.72081	0.961561	1.89115
hsa-miR-4762-3p	0.85467	2.39317	1.76889	1.52622	1.83338	2.70683	0.832563	1.16519	1.35023	0.19988	0.554295	1.18811	0.770576	0.172081	0.721171	1.57596
hsa-miR-4763-3p	0.85467	0.736361	0.707557	1.33544	0.550015	1.35342	0.499538	1.16519	0.675113	0.999402	0	0.396037	0.96322	0.688323	0	0
hsa-miR-4788	0.427335	2.20908	3.53778	1.52622	1.46671	2.03013	0.832563	1.16519	0	0	0	0.396037	0.192644	0.172081	0.480781	0.630384
hsa-miR-4798-3p	1.06834	1.28863	1.23822	0.381554	0.366677	0.507531	0.832563	1.16519	1.12519	0.399761	1.10859	0.198018	0	0.344162	0.24039	0.315192
hsa-miR-4449	2.13667	2.02499	1.23822	1.71699	1.10003	1.01506	0.832563	1.16519	2.70045	3.99761	5.82009	2.37622	3.0823	2.75329	4.08664	3.46711
hsa-miR-577	1.282	1.10454	0.353778	0.572332	0.550015	0.845885	0.499538	1.16519	440.174	440.536	395.489	456.235	464.657	498.69	443.52	500.998
hsa-miR-4803	0.641002	0.736361	0.884446	0.763109	0.366677	0.338354	0.499538	1.16519	0	0	0	0	0	0	0	0
hsa-miR-548u	1.282	1.47272	1.41511	0.763109	1.83338	0.845885	2.6642	1.16519	0.225038	0.19988	0.277147	0.198018	0.385288	0.516243	0.24039	0.630384
hsa-miR-3145-3p	1.06834	0.736361	1.592	1.52622	0.733354	1.18424	1.49861	1.16519	2.47541	3.59785	4.15721	2.57424	3.46759	3.44162	3.12507	2.04875
hsa-miR-4655-5p	1.49567	2.39317	1.94578	1.14466	0.550015	0.845885	1.16559	1.16519	1.12519	0.999402	1.10859	1.38613	1.92644	1.72081	2.4039	2.36394
hsa-miR-6509-3p	1.49567	1.10454	1.76889	1.33544	0.916692	0.507531	1.99815	1.16519	0	0.19988	0	0.198018	0.385288	0.344162	0.961561	0.630384
hsa-miR-4661-3p	1.06834	0.736361	0.884446	1.14466	0.733354	0.338354	0.666051	1.16519	0.675113	0.799521	0.277147	0.594055	0.577932	1.54873	0.24039	0.945576
hsa-miR-4662b	1.282	0.552271	0.707557	0.953886	1.10003	0.676708	0.666051	1.16519	5.4009	4.19749	4.98865	4.95046	5.58668	4.99034	5.0482	8.51018
hsa-miR-4662a-5p	1.282	0.552271	0.707557	0.953886	1.10003	0.676708	0.666051	1.16519	5.4009	4.19749	4.98865	4.95046	5.58668	4.99034	5.0482	8.51018
hsa-miR-6849-3p	0.427335	0.36818	0.707557	0.763109	0.916692	0.845885	0.333025	1.16519	0.675113	0.599641	0	0.594055	0.385288	0.688323	0.480781	0.315192
hsa-miR-6851-5p	1.70934	2.02499	1.41511	1.33544	0.916692	1.01506	1.16559	1.16519	2.02534	3.99761	1.94003	1.38613	1.54115	1.89289	1.44234	1.73356
hsa-miR-204-5p	0.213667	0	0.176889	0.763109	1.28337	1.01506	0.166513	1.16519	2.47541	4.59725	3.04862	3.96037	1.7338	3.44162	2.4039	4.41269
hsa-miR-3651	0.85467	0.552271	1.06134	0.190777	0.733354	1.01506	0.832563	1.16519	0	0.399761	1.66288	0.792074	0.192644	0.172081	0.721171	0.945576
hsa-miR-4421	1.06834	0.36818	0.530668	0.572332	0.733354	2.03013	0.666051	0.970994	0	0	0	0	0	0	0	0
hsa-miR-556-5p	1.06834	0.552271	0.707557	0.953886	0.550015	0.676708	0.999076	0.970994	3.15053	3.59785	1.38574	1.78217	3.27495	2.75329	2.64429	1.57596
hsa-miR-214-3p	2.35034	0.736361	1.592	1.90777	1.10003	1.01506	0.499538	0.970994	1.35023	1.79892	0.554295	1.38613	0.192644	1.37665	0.721171	1.10317
hsa-miR-3120-5p	2.35034	0.736361	1.592	1.90777	1.10003	1.01506	0.499538	0.970994	1.35023	1.79892	0.554295	1.38613	0.192644	1.37665	0.721171	1.10317
hsa-miR-6741-5p	0.641002	0	1.23822	0.381554	0.733354	0.338354	1.66513	0.970994	0.450075	1.19928	1.38574	0.792074	1.34851	0.688323	0.961561	0.945576
hsa-miR-4753-5p	1.49567	1.10454	1.592	1.33544	1.28337	0.845885	1.49861	0.970994	0.900151	1.39916	0.277147	0.396037	1.34851	1.54873	0.721171	1.10317
hsa-miR-1537-5p	1.49567	1.47272	1.41511	0.953886	1.10003	1.01506	1.66513	0.970994	0.675113	0.599641	0	0.594055	0	0.516243	0	0.630384
hsa-miR-548q	0.427335	1.47272	1.76889	1.52622	0.366677	1.18424	0.999076	0.970994	0.450075	0.799521	1.66288	1.78217	0.770576	1.03249	0.24039	2.04875
hsa-miR-3663-3p	1.06834	2.02499	2.65334	2.67088	0.733354	1.18424	2.6642	0.970994	0.900151	0.19988	0	0.198018	0.577932	0.516243	0.721171	0.472788
hsa-miR-202-3p	0	0	0	0	0	0	0.166513	0.970994	0.225038	0.599641	0	0.198018	0.385288	0.172081	1.20195	2.20634
hsa-miR-4488	0.641002	0.736361	1.592	0.381554	0	0.676708	1.66513	0.970994	2.02534	4.19749	3.88006	4.95046	2.11908	1.37665	0.961561	2.36394
hsa-miR-1237-5p	1.49567	1.65681	1.76889	1.52622	1.65005	1.18424	0.499538	0.970994	2.92549	4.39737	3.60292	6.33659	5.58668	5.50659	5.52898	6.61903
hsa-miR-6753-5p	1.06834	0.18409	0.353778	0.572332	0.183338	0.169177	0	0.970994	0	0	0.277147	0	0	0	0	0
hsa-miR-6716-3p	0.85467	2.39317	1.76889	2.09855	0.916692	1.35342	1.3321	0.970994	3.82564	5.59665	4.7115	2.97028	6.35725	6.02283	3.12507	3.30951
hsa-miR-6125	0.641002	0.736361	0.707557	1.14466	0.366677	1.18424	1.66513	0.970994	1.57526	0.599641	0.554295	1.38613	1.54115	2.06497	1.68273	0.78798
hsa-miR-6761-3p	0.213667	0.920451	0.707557	0.763109	0.916692	0.676708	0.499538	0.970994	1.35023	0.599641	0.554295	0.594055	0.577932	1.03249	0.961561	1.26077
hsa-miR-7106-5p	0.641002	0.736361	1.06134	0.572332	0.366677	0.845885	0.666051	0.970994	2.02534	1.79892	1.66288	2.1782	1.92644	2.40913	2.88468	1.89115
hsa-miR-433-5p	1.49567	1.28863	2.65334	2.28933	0.916692	1.86095	1.66513	0.970994	0	0	0	0	0	0	0	0
hsa-miR-889-5p	1.282	1.47272	1.94578	0.763109	1.28337	0.676708	0.499538	0.970994	0	0	0	0	0	0	0	0
hsa-miR-541-3p	1.70934	2.20908	3.00712	1.71699	2.01672	1.69177	1.66513	0.970994	0	0	0	0	0	0	0	0
hsa-miR-1272	1.49567	1.28863	1.41511	2.09855	1.10003	2.03013	0.499538	0.970994	0.225038	0.399761	0.831442	0	0.577932	0	0.480781	0.315192
hsa-miR-5009-3p	0.641002	0.36818	0.884446	0.953886	0.916692	0.507531	0.499538	0.970994	0.225038	0	0	0.198018	0.192644	0.172081	0.24039	0.630384
hsa-miR-6777-5p	2.56401	2.57726	2.12267	1.90777	2.20006	2.1993	1.83164	0.970994	1.35023	3.99761	2.21718	4.55442	3.46759	3.6137	2.88468	3.9399
hsa-miR-6779-3p	0.85467	1.28863	1.06134	1.14466	0.733354	1.01506	0.999076	0.970994	0.900151	0.999402	0.554295	0.990092	1.54115	1.72081	1.20195	1.26077
hsa-miR-3187-5p	1.70934	1.65681	3.00712	1.71699	2.01672	1.01506	1.3321	0.970994	2.92549	2.39856	2.49433	1.98018	2.88966	1.03249	1.20195	2.52154
hsa-miR-6793-5p	0.641002	0.18409	0.176889	0.763109	0.733354	0.845885	0.333025	0.970994	0.450075	0.999402	0.277147	1.18811	1.54115	0.860404	1.44234	1.57596
hsa-miR-6795-5p	0	0.36818	0	0	0.183338	0.507531	0.666051	0.970994	1.35023	0.799521	0.277147	0.792074	1.7338	0.860404	1.20195	1.89115
hsa-miR-6805-3p	0.641002	0.552271	0.707557	0.763109	0.183338	0.338354	0.499538	0.970994	0.450075	0.799521	0.277147	1.58415	1.7338	0.860404	0.961561	0.315192
hsa-miR-5000-5p	2.99134	1.65681	2.65334	2.09855	1.10003	1.69177	1.16559	0.970994	0.900151	1.79892	1.10859	1.58415	1.54115	1.37665	1.68273	0.78798
hsa-miR-663b	0.213667	0.552271	1.23822	1.52622	0.550015	0.169177	0.666051	0.970994	1.12519	0.399761	1.10859	1.58415	1.15586	0.688323	0.24039	0.630384
hsa-miR-3679-3p	0.427335	0.552271	0.353778	0.190777	0.366677	0.338354	0.666051	0.970994	0.225038	0.999402	0.277147	0.396037	0.577932	0.516243	1.44234	1.57596
hsa-miR-6810-3p	1.06834	0.920451	0.530668	0.953886	0.916692	0.676708	0.333025	0.970994	2.92549	4.39737	2.21718	3.96037	5.00874	3.6137	2.64429	1.89115
hsa-miR-10396b-5p	1.49567	2.39317	0.884446	1.33544	1.46671	1.86095	1.16559	0.970994	2.47541	4.19749	2.77147	3.96037	1.54115	2.23705	2.16351	2.20634
hsa-miR-6824-5p	0.213667	0.36818	0.530668	0.572332	0.183338	0.169177	0.166513	0.970994	0.675113	0.19988	0.831442	1.98018	1.15586	1.20457	0.961561	0.945576
hsa-miR-6827-3p	0.85467	1.28863	0.353778	0.763109	1.28337	1.18424	0.666051	0.970994	1.57526	1.59904	1.10859	2.57424	1.92644	1.54873	0.721171	1.73356
hsa-miR-548aq-5p	0.641002	0.552271	0.353778	0.381554	0.916692	0.845885	0.832563	0.970994	0.900151	1.19928	1.10859	1.78217	1.92644	1.54873	1.44234	1.57596
hsa-miR-1255a	0.427335	1.28863	1.06134	0.763109	1.10003	0	0.999076	0.970994	8.77647	8.59486	7.76013	9.50489	9.05427	10.3249	6.25015	9.77095
hsa-miR-1243	1.282	1.47272	2.12267	0.381554	0.366677	0.845885	1.16559	0.970994	0.900151	0.599641	0.554295	0	0.192644	0.172081	0.24039	0.315192
hsa-miR-874-5p	2.13667	0.920451	2.47645	3.43399	2.3834	3.21436	2.99723	0.970994	0.900151	0.399761	0.277147	0.594055	0.385288	0.860404	0	1.57596
hsa-miR-4638-3p	0.85467	0.18409	0.530668	0.572332	0.550015	0.169177	0.499538	0.970994	0.450075	0.399761	0	0.594055	0.385288	0.344162	0.961561	0.78798
hsa-miR-3925-5p	0.213667	0.36818	0.176889	0.190777	0.183338	0.338354	0.333025	0.970994	0.225038	0.399761	0	0.198018	0.385288	1.20457	0.721171	0.945576
hsa-miR-1273c	0.641002	1.28863	1.41511	0.953886	0	0.676708	1.16559	0.970994	0.450075	0.799521	0.554295	0.396037	0.770576	0.860404	0.480781	0.472788
hsa-miR-3148	0.213667	0.36818	0.353778	0.763109	0.733354	0.507531	0.499538	0.970994	1.8003	0.799521	0.831442	2.77226	1.54115	1.72081	0.961561	1.41836
hsa-miR-3149	0	0.920451	1.23822	0.953886	1.28337	0.845885	0.999076	0.970994	0.450075	0.399761	0.277147	0	0.192644	0.516243	0.24039	0.472788
hsa-miR-4474-5p	1.06834	0.920451	1.23822	0.572332	0.366677	0.845885	0	0.970994	0.675113	0.19988	0.277147	0.198018	0.770576	0.688323	0.24039	0.945576
hsa-miR-3153	0.213667	0.18409	0.884446	0.381554	0.183338	0.338354	0.166513	0.970994	0.225038	0.599641	0	0	0	0	0.24039	0.315192
hsa-miR-4767	1.06834	1.28863	1.41511	1.14466	0.550015	0.845885	0.333025	0.970994	0.225038	0.19988	0	0.396037	0.192644	0.516243	0	0
hsa-miR-6894-5p	0.85467	1.10454	1.06134	1.33544	2.01672	1.86095	1.99815	0.970994	0.675113	1.9988	1.66288	0.396037	1.92644	2.75329	1.44234	0.78798
hsa-miR-3202	1.49567	1.65681	2.47645	0.381554	1.28337	1.01506	1.66513	0.970994	0.900151	0.599641	0.554295	0.594055	0.192644	1.37665	0	1.10317
hsa-miR-6727-5p	1.06834	0.552271	0.707557	0.381554	0.733354	1.35342	0.499538	0.776795	1.57526	1.59904	1.38574	1.58415	0.577932	1.03249	1.92312	1.73356
hsa-miR-6729-3p	1.06834	0.736361	0.353778	1.52622	0.916692	0.338354	0.499538	0.776795	4.95083	3.19809	3.04862	5.74254	5.58668	5.85075	4.08664	4.72788
hsa-miR-4695-3p	0.641002	0.736361	0.707557	0.953886	0.733354	0.338354	0.832563	0.776795	0.450075	1.19928	0	1.18811	0.385288	0.516243	0.961561	0.630384
hsa-miR-1256	0.427335	0.736361	0.530668	0.572332	0.366677	0.169177	0.166513	0.776795	0	0.19988	0.277147	1.38613	0.385288	0.344162	0.24039	0.157596
hsa-miR-4683	1.06834	0.920451	1.592	1.33544	0.916692	1.52259	1.16559	0.776795	0	0.399761	0	0.792074	0.577932	0.688323	0.480781	0.945576
hsa-miR-6743-3p	1.06834	0.552271	1.06134	1.14466	0.550015	0.338354	0.666051	0.776795	0.900151	1.9988	1.10859	2.97028	2.11908	2.75329	3.36546	3.46711
hsa-miR-6749-3p	2.13667	1.10454	0.884446	1.14466	2.01672	0.845885	1.66513	0.776795	2.02534	1.9988	0.554295	2.77226	2.31173	4.12994	3.36546	3.15192
hsa-miR-6753-3p	0.427335	1.28863	0.176889	0.953886	0.366677	1.35342	0.666051	0.776795	0.225038	0.19988	0	0	0	0.172081	0	0
hsa-miR-6755-3p	0.213667	0.18409	0.707557	0.190777	0	0.338354	0.166513	0.776795	1.8003	0.799521	0.554295	0.792074	1.54115	0.516243	0.480781	1.26077
hsa-miR-6757-5p	1.06834	1.10454	0.530668	0.381554	0.550015	0.507531	0.666051	0.776795	0	0	0	0.198018	0.192644	0	0	0
hsa-miR-3685	3.63235	2.94544	1.592	1.90777	2.01672	2.36848	3.33025	0.776795	1.12519	1.39916	1.38574	1.58415	1.34851	1.20457	1.68273	1.89115
hsa-miR-6861-5p	0	0.18409	0.353778	0.572332	0.366677	0.845885	1.16559	0.776795	0.225038	0.799521	0	0.198018	0.577932	0.860404	0.961561	0.630384
hsa-miR-6880-3p	1.06834	1.10454	1.06134	0	0.733354	0.676708	1.83164	0.776795	0	0	0.277147	0.198018	0.385288	0.688323	0.24039	0.315192
hsa-miR-3168	1.06834	0.18409	0.707557	1.90777	0.733354	0.338354	1.3321	0.776795	0.900151	1.79892	2.21718	2.57424	1.15586	1.54873	3.12507	1.10317
hsa-miR-5006-3p	0.641002	0.18409	0.353778	0.763109	0.550015	0.507531	0.999076	0.776795	0.900151	0.799521	1.38574	2.37622	2.11908	1.72081	2.4039	1.26077
hsa-miR-432-3p	2.56401	1.10454	0.530668	1.33544	0.183338	1.18424	1.16559	0.776795	0	0	0	0	0	0	0	0
hsa-miR-495-5p	1.282	3.6818	1.94578	2.09855	1.28337	1.18424	1.16559	0.776795	0.225038	0	0	0	0	0	0	0
hsa-miR-1266-3p	1.06834	1.10454	0.707557	1.33544	0.550015	1.35342	0.999076	0.776795	0.450075	0	0.277147	0.396037	0.577932	0.688323	0	0.945576
hsa-miR-184	0.427335	0.736361	0.353778	1.14466	0.916692	0.845885	0.666051	0.776795	69.7617	77.5536	71.7812	85.346	74.9385	65.2186	62.9823	78.798
hsa-miR-7-2-3p	0	0	0	0.953886	0.550015	1.01506	0.333025	0.776795	0.675113	1.19928	1.10859	0.990092	2.50437	1.03249	1.44234	1.57596
hsa-miR-3529-5p	0	0	0	0.953886	0.550015	1.01506	0.333025	0.776795	0.675113	1.19928	1.10859	0.990092	2.50437	1.03249	1.44234	1.57596
hsa-miR-3177-5p	0.427335	0.552271	0.707557	0.381554	0.366677	0.338354	0.333025	0.776795	1.12519	0.799521	0.554295	0.990092	0.96322	1.72081	0.24039	1.57596
hsa-miR-3680-3p	1.06834	0.920451	1.06134	0.572332	0.733354	1.01506	0.832563	0.776795	0.675113	0.799521	0.277147	1.58415	0.770576	1.37665	0.961561	0.945576
hsa-miR-6862-5p	2.35034	1.8409	2.12267	1.71699	1.65005	2.36848	1.66513	0.776795	3.6006	0.999402	1.94003	1.58415	2.31173	2.40913	2.16351	2.83673
hsa-miR-4734	0.427335	0.920451	0.176889	1.71699	0.550015	1.18424	1.83164	0.776795	1.8003	1.39916	0.554295	0.990092	0.577932	1.20457	0.721171	0.78798
hsa-miR-4727-3p	1.06834	0.736361	0.530668	0.572332	0.183338	0.338354	0.832563	0.776795	0.675113	0.399761	0.277147	0.990092	0.577932	0.172081	0.480781	0.630384
hsa-miR-548at-3p	0.641002	0.18409	1.76889	1.14466	1.28337	1.69177	1.16559	0.776795	0.225038	0.599641	0.554295	0.396037	0.385288	0.172081	0.24039	0.945576
hsa-miR-548d-5p	0.213667	0.36818	0.176889	0.763109	0.550015	0.507531	0.166513	0.776795	0	0	0.277147	0	0.385288	0.344162	0	0.157596
hsa-miR-548aa	0.213667	0.36818	0.176889	0.763109	0.366677	0.507531	0.166513	0.776795	0	0	0.277147	0	0.385288	0.344162	0	0.157596
hsa-miR-6785-5p	0.641002	0.552271	1.94578	1.52622	1.46671	0.676708	1.16559	0.776795	1.35023	2.39856	0.554295	2.57424	2.88966	2.23705	2.64429	2.83673
hsa-miR-4738-3p	0.427335	1.28863	1.41511	1.14466	0.550015	1.01506	1.83164	0.776795	0.900151	0.799521	1.66288	0.990092	0.770576	0.688323	0.961561	1.10317
hsa-miR-6787-3p	1.06834	0.552271	0.884446	1.33544	1.46671	0.676708	0.499538	0.776795	0.225038	0.799521	0.277147	0.198018	0.385288	1.37665	0.721171	0.945576
hsa-miR-6886-3p	2.13667	0.920451	0.707557	2.67088	0.916692	1.86095	1.49861	0.776795	3.37557	3.39797	2.49433	2.97028	6.74254	5.33451	5.28859	5.35826
hsa-miR-6797-5p	0.85467	0.36818	0.530668	0.572332	0.733354	0.676708	0.832563	0.776795	1.12519	0.999402	0.831442	0.990092	1.34851	0.860404	0.721171	1.57596
hsa-miR-6800-5p	0.427335	0.552271	0.353778	0.572332	0.366677	0.169177	0.333025	0.776795	2.02534	4.79713	2.21718	4.35641	6.54989	4.81826	3.84625	4.25509
hsa-miR-6801-5p	1.06834	0.736361	0	0.190777	0.366677	0.507531	0.333025	0.776795	0.675113	0.19988	0	1.18811	0.96322	0.516243	1.68273	0.472788
hsa-miR-371a-3p	0	0.36818	0	0.190777	0	0	0.499538	0.776795	5037.69	4834.31	5609.46	4771.65	4809.55	4743.58	4871.75	4588.25
hsa-miR-371b-5p	0	0.36818	0	0.190777	0	0	0.499538	0.776795	5037.69	4834.31	5609.46	4771.65	4809.55	4743.41	4871.75	4588.25
hsa-miR-6802-5p	0.641002	0.736361	0.707557	1.14466	1.28337	0	0.499538	0.776795	2.02534	1.79892	1.94003	1.78217	2.50437	1.54873	1.44234	1.41836
hsa-miR-4754	1.49567	0.920451	0.707557	0.572332	0.550015	0.507531	0.832563	0.776795	0.450075	1.79892	0.554295	1.18811	1.15586	0.344162	1.20195	1.10317
hsa-miR-4786-5p	0.213667	0.736361	0.530668	0.572332	0.183338	0.507531	0.166513	0.776795	0.450075	0.399761	0.277147	0	0.577932	0.344162	0.480781	0.315192
hsa-miR-3133	0.427335	1.65681	1.23822	1.14466	2.01672	1.01506	1.49861	0.776795	0.225038	0.999402	0.831442	0.792074	0.577932	0.688323	0.24039	0.472788
hsa-miR-3193	0.641002	0.552271	0.707557	0.190777	0.183338	0.338354	0.832563	0.776795	0.450075	1.39916	0.831442	1.38613	1.54115	1.03249	0.480781	1.57596
hsa-miR-3616-5p	1.282	1.65681	1.23822	1.52622	1.10003	1.01506	1.49861	0.776795	0	0.399761	1.10859	0.198018	1.54115	0.344162	0.721171	0.78798
hsa-miR-6813-5p	0.213667	0.920451	0.530668	0.572332	0.916692	0.676708	0.999076	0.776795	1.35023	1.19928	1.94003	2.97028	2.50437	2.58121	1.92312	2.20634
hsa-miR-3928-5p	0.213667	0.552271	0.353778	0.572332	0.366677	0	0.166513	0.776795	2.02534	1.19928	0.554295	1.58415	0.96322	1.20457	1.20195	0.472788
hsa-miR-6819-3p	1.06834	2.02499	1.06134	1.33544	1.10003	0.845885	1.66513	0.776795	2.25038	1.59904	2.21718	1.98018	0.770576	3.09746	0.721171	1.57596
hsa-miR-6820-3p	1.282	1.47272	1.06134	0.953886	0.916692	1.52259	0.666051	0.776795	1.57526	2.19868	1.94003	0.198018	3.66024	2.06497	1.68273	2.04875
hsa-miR-1226-5p	3.41868	3.12953	3.18401	4.00632	2.75008	1.69177	1.66513	0.776795	46.5828	53.5679	47.3922	50.8907	49.3169	41.8156	39.424	39.0838
hsa-miR-943	1.06834	1.28863	1.06134	1.14466	1.10003	1.52259	1.16559	0.776795	2.02534	2.99821	3.88006	2.37622	2.88966	3.44162	2.16351	4.25509
hsa-miR-5003-5p	0.213667	0.36818	0.530668	0.190777	0.183338	0.676708	0.666051	0.776795	0.450075	0.19988	0.277147	0.594055	0.385288	0.172081	0	0.157596
hsa-miR-4634	0	0	0	0	0	0.338354	0	0.776795	1.12519	1.79892	1.38574	1.18811	0.577932	0.172081	0.721171	0.630384
hsa-miR-4645-5p	2.35034	1.47272	0.176889	1.33544	0.550015	1.52259	1.49861	0.776795	0.450075	0.399761	0.277147	0	0	0	0.24039	0.315192
hsa-miR-3691-3p	2.35034	0.736361	1.592	1.71699	0.366677	2.03013	1.16559	0.776795	3.15053	4.39737	3.32577	3.96037	3.27495	2.23705	1.92312	3.46711
hsa-miR-5683	0	0.36818	0.353778	0.572332	0.183338	0.507531	0.166513	0.776795	1.8003	1.79892	1.10859	1.38613	0.770576	1.20457	2.4039	2.04875
hsa-miR-3925-3p	0	0.552271	0.353778	1.14466	0.366677	0.338354	0.666051	0.776795	0.675113	1.9988	0.554295	0.594055	0.96322	0.516243	1.20195	1.57596
hsa-miR-6780b-5p	1.06834	0.36818	0.530668	0.572332	0.550015	0.845885	0.166513	0.776795	2.92549	2.99821	1.10859	3.1683	3.27495	3.44162	3.12507	2.36394
hsa-miR-4642	0	0	0.353778	0.572332	0	0.338354	0.333025	0.776795	0	0.799521	0.831442	0.396037	0.385288	0.344162	0.24039	0.630384
hsa-miR-548ao-3p	1.06834	0.552271	0.707557	0.381554	0.733354	0.507531	0.666051	0.776795	0	0	0	0	0.192644	0	0	0
hsa-miR-6844	0.85467	0.36818	0.353778	0.953886	0.366677	0.676708	0.166513	0.776795	0.225038	0.399761	0.277147	0.198018	0.385288	0.516243	0.480781	0.315192
hsa-miR-6847-5p	0.85467	1.10454	0.530668	1.33544	0.366677	0.676708	1.66513	0.776795	1.8003	3.39797	3.32577	2.37622	2.69702	4.30202	2.64429	2.99432
hsa-miR-6848-5p	1.49567	1.10454	0.884446	0.572332	0.366677	0.845885	1.16559	0.776795	4.27572	4.59725	4.7115	6.33659	8.66898	6.88323	7.69249	7.24941
hsa-miR-12117	0.85467	0.18409	1.23822	0.572332	1.28337	0.676708	0.333025	0.776795	0.225038	0.399761	0.831442	0.396037	0	0.516243	0.961561	0.157596
hsa-miR-6853-3p	1.49567	0.920451	0.707557	0.763109	1.28337	1.52259	0.999076	0.776795	2.47541	3.39797	1.66288	2.1782	2.11908	3.78578	3.84625	3.30951
hsa-miR-3927-5p	0.213667	0.18409	0.353778	0	0	0.676708	0.166513	0.776795	0.450075	0	0	0.396037	0.577932	0.344162	0	0.315192
hsa-miR-6895-3p	0	0.36818	0.884446	0.381554	0.183338	0.507531	0.333025	0.776795	2.25038	1.79892	1.10859	2.1782	2.50437	2.06497	1.20195	1.26077
hsa-miR-934	0.641002	0.36818	0.707557	0.381554	0	0.338354	0.333025	0.776795	4704.19	4801.93	4455.7	4714.82	4456.63	4429.71	4315.73	4274.47
hsa-miR-6729-5p	0.213667	0.36818	0	0.572332	0.183338	0.676708	0.333025	0.582597	1.57526	0.999402	2.21718	1.58415	1.92644	2.06497	2.16351	2.04875
hsa-miR-3917	1.70934	1.65681	1.41511	1.90777	1.28337	1.18424	1.16559	0.582597	2.02534	1.59904	2.21718	2.77226	2.88966	3.44162	2.4039	2.67913
hsa-miR-5585-5p	0	0	0.530668	0.190777	0.366677	0.169177	0.666051	0.582597	0	0	0	0.198018	0	0.172081	0	0
hsa-miR-552-3p	0.427335	0.36818	0	0.381554	0	0	0.333025	0.582597	58.5098	59.9641	46.0065	62.1778	58.9491	67.1115	46.6357	70.4454
hsa-miR-552-5p	0	0	0	0.190777	0	0.169177	0.499538	0.582597	82.1388	84.5494	88.6872	101.781	86.3045	106.346	82.2135	104.959
hsa-miR-5584-5p	0.427335	0.552271	0.707557	0.190777	0.733354	0.507531	0.832563	0.582597	0	0	0.277147	0	0	0	0	0.315192
hsa-miR-4422	1.70934	0.552271	0.884446	0.763109	0.916692	0.507531	0.166513	0.582597	0.225038	1.19928	0.277147	0.594055	1.34851	0.516243	1.44234	1.10317
hsa-miR-5087	0.427335	0.18409	0.353778	0.190777	0.183338	0.507531	0.166513	0.582597	1.12519	0.999402	0.277147	0.792074	0.385288	0.344162	0.721171	0.945576
hsa-miR-6738-3p	0.213667	0.736361	0.530668	0.381554	0.550015	1.01506	0.166513	0.582597	1.35023	0.399761	0	0.396037	0.192644	1.03249	0	0.78798
hsa-miR-6739-3p	1.282	0.36818	1.23822	0.572332	0.550015	0.507531	1.16559	0.582597	2.47541	2.99821	1.10859	2.1782	2.50437	2.58121	1.68273	2.99432
hsa-miR-215-3p	0	0.18409	0.353778	0.190777	0.183338	0.338354	0.166513	0.582597	372.212	401.56	334.517	388.71	370.069	389.075	317.315	434.019
hsa-miR-3159	0.213667	0.36818	0.176889	0.953886	0.916692	0.676708	0.499538	0.582597	0.450075	0.799521	0.554295	0.198018	0.577932	0.172081	0.721171	0.630384
hsa-miR-6755-5p	0.427335	0.736361	0.884446	0.381554	0.366677	0.676708	0.499538	0.582597	3.15053	2.39856	1.38574	3.1683	4.62346	2.92537	2.88468	3.30951
hsa-miR-6758-3p	0.641002	0.920451	1.592	0.953886	0.366677	0.507531	0.999076	0.582597	1.57526	1.9988	1.10859	2.1782	2.31173	2.40913	3.12507	2.20634
hsa-miR-4497	0	0	0	0	0	0.338354	0.333025	0.582597	0.450075	0.599641	1.66288	0.396037	0.192644	0	0.24039	0.945576
hsa-miR-4498	0	0.36818	0.353778	0.763109	0.366677	0.169177	1.16559	0.582597	3.37557	1.79892	2.77147	1.78217	1.92644	2.23705	1.92312	3.9399
hsa-miR-6880-5p	0.213667	1.47272	1.41511	1.33544	1.10003	1.18424	0.999076	0.582597	0.900151	0.399761	0.554295	0.594055	0.385288	0.688323	0.721171	0.78798
hsa-miR-4709-5p	0.85467	1.28863	1.76889	0.381554	0.733354	0.169177	0.166513	0.582597	0	0	0	0.198018	0	0.344162	0	0
hsa-miR-323b-5p	1.92301	1.10454	1.76889	1.14466	1.10003	0.169177	0.333025	0.582597	0	0	0	0	0	0	0	0
hsa-miR-203a-5p	0.641002	0.18409	0.176889	0.381554	0.366677	0.338354	0	0.582597	41.1819	44.1736	39.3549	48.7125	43.1522	51.108	35.3374	51.5339
hsa-miR-203b-3p	0.641002	0.18409	0.176889	0.381554	0.366677	0.338354	0	0.582597	41.1819	43.9737	39.3549	48.7125	42.9596	50.7638	35.3374	51.6915
hsa-miR-4512	0.641002	1.47272	1.94578	0.763109	0.183338	1.18424	0.832563	0.582597	0.675113	0.19988	0.277147	0.792074	0.577932	0	0.721171	0.157596
hsa-miR-6768-5p	0.213667	0.36818	0.884446	0.381554	0.366677	0.169177	0.166513	0.582597	1.57526	0.399761	1.38574	0.990092	0.577932	1.37665	0.961561	0.472788
hsa-miR-1972	0.85467	0	0.353778	0.381554	0.733354	0.169177	0.166513	0.582597	0.450075	0.399761	0.277147	0	0.385288	1.20457	0.480781	0.472788
hsa-miR-4519	1.06834	0.552271	0.530668	0.763109	0.183338	0.169177	0.166513	0.582597	0.225038	0.399761	0.831442	0	0.577932	0	0.24039	0.472788
hsa-miR-6865-3p	0	0.36818	0.353778	0.190777	0.183338	0	0.333025	0.582597	0	0.399761	0	0	0.385288	0.172081	0.480781	0.315192
hsa-miR-4723-5p	0.213667	1.28863	0.707557	0.953886	0.733354	0.338354	0.832563	0.582597	3.6006	2.39856	2.21718	1.18811	2.31173	4.12994	4.32703	4.41269
hsa-miR-144-3p	0.641002	0.736361	1.23822	0.190777	0.366677	1.18424	0.666051	0.582597	5.85098	7.99521	4.43436	10.297	12.9071	12.734	10.3368	10.8741
hsa-miR-6780a-5p	1.49567	1.8409	0.707557	0.763109	1.83338	1.01506	2.6642	0.582597	1.35023	1.39916	1.10859	1.38613	1.34851	2.58121	1.68273	1.57596
hsa-miR-6781-5p	1.06834	0	0.707557	1.14466	0.550015	0.845885	0.166513	0.582597	2.25038	1.39916	0.831442	1.18811	1.92644	1.03249	0.961561	2.04875
hsa-miR-3186-3p	1.06834	0.18409	0.707557	0.381554	0.183338	0.676708	0.333025	0.582597	0	0.19988	0.277147	0.198018	0	0.344162	0.480781	0.315192
hsa-miR-7108-5p	1.06834	0.552271	0.884446	0.953886	1.65005	0.338354	0.666051	0.582597	1.57526	3.79773	3.60292	2.97028	3.27495	2.40913	2.88468	3.46711
hsa-miR-7108-3p	0.213667	0.736361	1.06134	0.190777	0.366677	0.338354	0.499538	0.582597	3.37557	4.99701	4.98865	4.15839	6.74254	4.64618	4.32703	3.9399
hsa-miR-6790-3p	0.85467	0	0	0	0.550015	0	0	0.582597	0.225038	0	0.277147	0.594055	0	0.172081	0.480781	0
hsa-miR-4999-5p	0.427335	0.552271	0.884446	0.381554	1.10003	0.676708	1.66513	0.582597	1.35023	1.79892	0.831442	1.38613	2.11908	1.72081	0.961561	2.04875
hsa-miR-5684	0.213667	0	0.176889	0.190777	0	0.169177	0.166513	0.582597	0.225038	0	0.277147	0	0	0	0	0.157596
hsa-miR-6515-5p	1.49567	1.65681	0.884446	0.572332	1.28337	0.845885	0.999076	0.582597	0.675113	1.59904	1.10859	1.18811	3.0823	1.37665	1.20195	1.10317
hsa-miR-6795-3p	0.85467	0.36818	0.530668	0.572332	0.366677	0.676708	0.666051	0.582597	0.900151	2.19868	2.21718	1.58415	2.11908	1.72081	2.64429	1.73356
hsa-miR-150-3p	0.213667	0.552271	0.353778	1.14466	0.916692	0.338354	2.33118	0.582597	0	0.999402	0.554295	1.98018	1.7338	0.860404	1.92312	4.09749
hsa-miR-6799-5p	0.213667	0.18409	0.353778	0.572332	0.183338	0.169177	0.333025	0.582597	0.900151	0.999402	0.831442	0.792074	0.96322	1.20457	0.721171	1.26077
hsa-miR-4749-3p	0.427335	0.920451	0.353778	0.381554	0.916692	0.169177	0.166513	0.582597	1.35023	0.599641	0	1.58415	0.385288	1.20457	0	1.10317
hsa-miR-512-5p	0.427335	0.36818	0.530668	1.52622	0.183338	0.338354	0.333025	0.582597	73.5873	75.155	62.081	81.5836	80.3325	80.1897	74.2806	78.6404
hsa-miR-1283	0	0.36818	0.530668	0.381554	0.183338	0.169177	0	0.582597	1016.72	968.62	1130.21	1062.37	933.167	1076.02	947.619	1097.03
hsa-miR-517a-3p	0.641002	0.36818	1.76889	0.572332	0.366677	0.507531	0.166513	0.582597	130.297	124.525	103.653	132.078	127.145	126.652	111.782	119.773
hsa-miR-517b-3p	0.85467	0.552271	1.06134	0.190777	0.366677	1.35342	0.499538	0.582597	116.795	120.128	101.436	122.177	122.522	131.986	106.974	122.767
hsa-miR-516b-5p	0.213667	0.36818	0.353778	0.953886	0.183338	0.676708	0.333025	0.582597	87.3146	98.9408	74.5526	85.1479	103.45	106.346	86.5405	96.4487
hsa-miR-371a-5p	0.427335	0.920451	0.884446	0	0.916692	0.169177	0.333025	0.582597	58224	56729.4	58142.7	58648.1	56173.4	54588	55892.2	54609.7
hsa-miR-371b-3p	0.427335	0.920451	0.884446	0	0.916692	0.169177	0.499538	0.582597	58242	56745.4	58157.7	58665.1	56193.3	54610.5	55905.7	54630.6
hsa-miR-373-3p	0.85467	0	0.884446	0.190777	0.366677	0.169177	0.166513	0.582597	22115.6	21627.9	22730	19881.1	21603.5	20655.6	23435.4	19838.5
hsa-miR-6806-3p	0.213667	0.552271	0.707557	0.572332	2.01672	1.69177	0.666051	0.582597	0.225038	0.19988	0.554295	0.396037	0.385288	0.172081	0	0.630384
hsa-miR-1301-5p	1.92301	0.552271	0.884446	0.953886	1.28337	1.52259	1.49861	0.582597	0.450075	0.799521	1.10859	0.792074	0.577932	0.344162	0.480781	0.315192
hsa-miR-4784	0.85467	1.47272	0.353778	0.763109	0.733354	0.338354	0.999076	0.582597	0	0	0	0	0	0.172081	0.24039	0.157596
hsa-miR-4773	0.641002	1.28863	0	0.190777	0.733354	0.338354	0.333025	0.582597	0	0	0	0.396037	0	0	0.24039	0.315192
hsa-miR-6869-5p	2.56401	2.20908	1.41511	1.14466	2.01672	1.18424	1.99815	0.582597	1.57526	1.39916	1.10859	0.792074	1.15586	1.72081	0.721171	0.630384
hsa-miR-6869-3p	1.06834	0.18409	0.707557	0.190777	0.183338	0.507531	0	0.582597	0.675113	0.399761	0.554295	0.198018	0.770576	0.172081	0.480781	0.472788
hsa-miR-296-3p	0.641002	0.552271	1.06134	0.381554	0.183338	0.169177	0	0.582597	592.299	617.43	459.51	648.907	701.995	634.806	599.293	622.031
hsa-miR-6813-3p	0.641002	0.18409	0	0.381554	0.183338	0.169177	0.333025	0.582597	0.225038	0.799521	0	0.396037	1.7338	1.03249	0	1.10317
hsa-miR-10396a-3p	0	0.552271	0.176889	0.763109	1.10003	0.338354	0.499538	0.582597	1.8003	0.799521	1.94003	0.792074	1.34851	1.03249	1.20195	1.10317
hsa-miR-6814-5p	0.213667	0.18409	0.707557	0.190777	0.550015	0.169177	0	0.582597	0.900151	0.599641	0.277147	0.990092	0.96322	1.37665	1.20195	1.73356
hsa-miR-4761-3p	1.49567	0.736361	0.707557	1.14466	0.733354	0.845885	0.999076	0.582597	0.450075	0.399761	0.277147	0.594055	0.770576	0.688323	0.721171	1.26077
hsa-miR-6818-5p	0.641002	0.920451	1.06134	0.763109	0.916692	0.507531	0.333025	0.582597	0.450075	0.999402	0.831442	0.792074	1.15586	0.688323	0.721171	1.41836
hsa-miR-4766-5p	0	0.36818	0.884446	0.763109	0.916692	0.338354	0.832563	0.582597	0.225038	0	1.38574	0.198018	0.577932	0.172081	0.480781	1.57596
hsa-miR-4791	0.85467	0.552271	1.23822	1.33544	0.550015	0.845885	1.66513	0.582597	1.12519	0.999402	0.554295	0.198018	0.385288	0.344162	0.721171	0.945576
hsa-miR-466	0.427335	0	1.06134	0.190777	0.183338	0.169177	0.666051	0.582597	0.900151	1.39916	0.831442	1.58415	2.50437	1.54873	0.961561	1.26077
hsa-miR-4795-3p	0.213667	0.36818	0.707557	0.763109	0.733354	1.35342	0.999076	0.582597	0.675113	0.599641	0	1.58415	0.385288	0.344162	1.20195	0.157596
hsa-miR-5588-3p	0	1.28863	0.176889	0.190777	0.366677	0.507531	0.832563	0.582597	1.12519	1.9988	1.66288	2.97028	2.88966	2.58121	1.44234	4.72788
hsa-miR-12115	0	0	0	0	0.183338	0	0	0.582597	0	0	0	0	0	0.344162	0	0
hsa-miR-580-5p	0.85467	1.28863	1.06134	1.52622	1.46671	0.507531	1.83164	0.582597	1.12519	1.39916	1.38574	1.38613	0.96322	1.54873	1.44234	2.20634
hsa-miR-449b-3p	0.213667	0.36818	0.176889	0.190777	0	0.169177	0.666051	0.582597	0	0	0	0.594055	0	0.344162	0.24039	0.157596
hsa-miR-583	1.49567	0.736361	1.41511	1.14466	0.916692	0.676708	1.3321	0.582597	0	0	0	0.198018	0.192644	0	0	0
hsa-miR-5706	0.213667	0.18409	0.176889	0.381554	0.366677	0.507531	0.166513	0.582597	0.225038	0.19988	0	0	0.192644	0.172081	0	0.157596
hsa-miR-146a-3p	0	0.18409	0.176889	0	0.183338	0.338354	0.166513	0.582597	2.25038	1.19928	0.831442	0.792074	0.770576	1.37665	1.44234	1.26077
hsa-miR-3912-5p	0.427335	0.18409	0.707557	0.953886	0.733354	0.845885	0.499538	0.582597	0.675113	0.399761	0.277147	1.58415	1.7338	0.516243	1.44234	0.630384
hsa-miR-6891-5p	0.213667	0.18409	0.530668	0.572332	0.366677	0.338354	0.166513	0.582597	0.225038	0.19988	1.38574	0.594055	0.770576	0.688323	0.480781	1.89115
hsa-miR-1236-3p	0.213667	0	0	0.190777	0	0.338354	0	0.582597	0.450075	0.799521	0.831442	1.78217	1.15586	1.37665	0.480781	1.57596
hsa-miR-586	0.427335	0.18409	0	0.572332	0.366677	0.338354	0.333025	0.582597	0.450075	0.399761	0	0.396037	0	0.172081	0.24039	0
hsa-miR-3918	0.427335	0.36818	0.353778	0.763109	1.10003	0.845885	0.666051	0.582597	0.225038	0	0.277147	0.792074	0	0.172081	0.24039	0.472788
hsa-miR-3939	0.641002	0.736361	0.176889	0.572332	0.550015	0.338354	0.666051	0.582597	2.25038	1.59904	2.21718	1.78217	2.31173	2.92537	1.92312	2.04875
hsa-miR-4659a-5p	2.35034	0.552271	1.23822	0.190777	0.550015	1.18424	1.16559	0.582597	0.450075	0.599641	0.277147	0.594055	0.577932	0	0.24039	0.945576
hsa-miR-4659b-3p	2.35034	0.552271	1.23822	0.190777	0.550015	1.18424	1.16559	0.582597	0.450075	0.599641	0.277147	0.594055	0.577932	0	0.24039	0.945576
hsa-miR-3622b-5p	0.85467	0.18409	0.707557	0.381554	0.550015	0.676708	0.499538	0.582597	0.900151	0.19988	0.277147	0.198018	0.192644	0.344162	0.24039	0
hsa-miR-3622a-3p	0.85467	0.18409	0.707557	0.381554	0.550015	0.676708	0.499538	0.582597	0.900151	0.19988	0.277147	0.198018	0.192644	0.344162	0.24039	0
hsa-miR-4667-5p	0.85467	0.736361	0.530668	0.381554	0.366677	0.676708	0.166513	0.582597	0.900151	0.599641	0.554295	1.78217	0.385288	0.688323	1.20195	1.89115
hsa-miR-4672	0.641002	1.10454	0.530668	0.763109	0.733354	0.338354	1.3321	0.582597	0.450075	0.799521	0	0.396037	0	0.172081	0	0.78798
hsa-miR-548aw	0.213667	1.10454	0.530668	0.763109	0.916692	1.35342	0.333025	0.582597	1.12519	0	0.554295	0.594055	0.96322	1.54873	0.961561	0.630384
hsa-miR-7114-3p	0.641002	0.36818	0.176889	0.572332	0.550015	0.507531	0.499538	0.582597	1.57526	1.59904	2.21718	1.58415	0.577932	1.54873	0.961561	2.04875
hsa-miR-223-3p	0.85467	0.18409	0	0.190777	0.550015	0.676708	0.499538	0.582597	0.675113	1.39916	0	1.38613	0.770576	1.37665	0.24039	0.630384
hsa-miR-6859-5p	0	0.18409	0.176889	0.190777	0	0.338354	0.166513	0.388398	0.225038	0.599641	0.554295	1.18811	1.7338	1.20457	0.480781	1.73356
hsa-miR-6732-5p	0.641002	0	0.353778	0.572332	0.550015	0.676708	0.999076	0.388398	0.225038	0.19988	0.831442	0	0	0.172081	0.480781	0.157596
hsa-miR-5581-5p	0	0.36818	0	0.381554	0.733354	0	0.166513	0.388398	0	0	0	0.198018	0	0.172081	0.24039	0
hsa-miR-6735-3p	0.427335	0	0.176889	0.190777	0.183338	0	0.333025	0.388398	0.450075	0.599641	0	0.792074	0.385288	0.688323	1.20195	0.945576
hsa-miR-4781-5p	0.213667	0.36818	0.530668	0	0.916692	0.507531	0.166513	0.388398	0	0	0.277147	0.198018	0	0	0.24039	0
hsa-miR-4781-3p	0.427335	0.736361	1.06134	0.763109	0.550015	0.507531	0.499538	0.388398	0.225038	0.599641	0	0.990092	0	0.860404	0	0
hsa-miR-12132	0.213667	0.18409	0.353778	0	0	0	0.166513	0.388398	0.225038	0	0.831442	0.198018	0.385288	0.172081	0	0
hsa-miR-6878-3p	0	0	0.353778	0	0.183338	0	0.333025	0.388398	0	0	0	0.198018	0.385288	0.344162	0	0.157596
hsa-miR-4424	0.213667	0.552271	0.707557	0.572332	0.550015	0.845885	0.333025	0.388398	0	0.399761	0	0.198018	0.577932	0.344162	0.961561	0.945576
hsa-miR-4482-3p	0.213667	0	0.176889	0.381554	0	0.338354	0.166513	0.388398	2.25038	1.79892	0.554295	1.58415	2.31173	3.6137	2.4039	1.89115
hsa-miR-6744-3p	0.641002	0.552271	0	0.572332	0.550015	0.507531	0.333025	0.388398	0	0	0	0	0	0	0	0
hsa-miR-675-3p	0.427335	1.47272	0.353778	1.33544	1.46671	1.18424	1.16559	0.388398	0.225038	0	0.554295	1.18811	0.770576	0.172081	1.44234	0.630384
hsa-miR-4694-3p	0.213667	0.18409	0	0	0	0.507531	0	0.388398	0	0	0	0	0	0	0	0
hsa-miR-1343-5p	0.85467	0.36818	0.884446	0.572332	0.733354	0.676708	0.499538	0.388398	0.450075	1.39916	1.10859	1.58415	2.11908	0.688323	1.68273	1.41836
hsa-miR-129-2-3p	0.213667	0	0.176889	0.381554	0.366677	0.169177	0.333025	0.388398	0	0.799521	1.66288	0.396037	1.54115	0.344162	0.961561	0.472788
hsa-miR-3162-5p	1.06834	0.552271	0.530668	0.572332	0.550015	1.18424	1.16559	0.388398	0.450075	0.799521	1.38574	1.38613	1.54115	0.860404	0.721171	0.945576
hsa-miR-6879-3p	1.282	0.920451	0.884446	1.90777	1.10003	1.86095	1.99815	0.388398	1.57526	1.39916	1.10859	1.78217	0.385288	1.54873	1.44234	2.36394
hsa-miR-6751-3p	0.427335	0.552271	0.884446	0.381554	0.183338	0.338354	0.832563	0.388398	0.450075	0.399761	0.831442	0.396037	0.577932	0.344162	0.24039	0.157596
hsa-miR-4489	0	0.18409	0	0.572332	0.183338	0	0.499538	0.388398	0.675113	0.19988	0.277147	0.594055	0.577932	0.172081	0	0
hsa-miR-3163	1.282	1.10454	0.884446	1.71699	2.01672	0.676708	1.66513	0.388398	0.225038	0.599641	0.554295	0.792074	0.385288	0.688323	0.24039	1.57596
hsa-miR-6754-5p	0	0.18409	0.353778	0.190777	0.550015	0	0.166513	0.388398	1.12519	0.19988	0.831442	0.990092	1.15586	0.344162	1.44234	0.78798
hsa-miR-6754-3p	0	0.36818	0.353778	0	0.366677	0.507531	0.666051	0.388398	0.900151	0.999402	0.554295	0.198018	0.96322	0	0.480781	1.10317
hsa-miR-1261	0.427335	0.920451	0.707557	1.33544	1.46671	0.676708	0.499538	0.388398	1.12519	2.19868	1.66288	3.56433	3.85288	2.92537	3.36546	4.57028
hsa-miR-6757-3p	0	0	0.353778	0.190777	0	0	0	0.388398	0	0	0	0	0	0	0	0
hsa-miR-548c-5p	0.427335	0.36818	0.176889	0.190777	0.183338	0.169177	0	0.388398	0	0	0	0	0	0.172081	0.24039	0.157596
hsa-miR-548z	0.427335	0.36818	0.176889	0.190777	0.183338	0.169177	0	0.388398	0	0	0	0	0	0.172081	0.24039	0.157596
hsa-miR-7106-3p	0.213667	0.552271	0.353778	0.572332	0.366677	0.676708	0.499538	0.388398	0.900151	2.79832	0.277147	0.792074	1.34851	2.75329	2.64429	1.73356
hsa-miR-5188	0.427335	0.736361	0.707557	0.763109	0.366677	0.845885	0.166513	0.388398	0.225038	0.19988	0.277147	0.198018	0.192644	0.516243	0	0.472788
hsa-miR-3170	0.427335	0.552271	0.353778	1.14466	0.183338	0.507531	0.499538	0.388398	4.27572	3.79773	5.54295	3.76235	2.88966	5.33451	2.88468	4.09749
hsa-miR-4502	0.213667	0.18409	0.176889	0.190777	0.183338	1.01506	0.499538	0.388398	0.450075	0.399761	0	0.198018	0.770576	0.516243	0.480781	0.78798
hsa-miR-5580-5p	0.213667	0	0.176889	0	0	0.338354	0.166513	0.388398	0	0.19988	0	0.396037	0	1.20457	0.480781	0
hsa-miR-4709-3p	0.85467	0.36818	0.530668	0	0.183338	1.01506	0.499538	0.388398	0	0	0	0.198018	0	0	0	0
hsa-miR-1193	0.427335	0.18409	0.353778	0	0.550015	0.676708	0.499538	0.388398	0	0	0	0	0	0	0	0
hsa-miR-410-5p	3.41868	2.94544	2.65334	1.90777	0.183338	1.01506	1.66513	0.388398	0	0	0	0	0	0	0	0
hsa-miR-12121	0	0.18409	0	0	0	0	0	0.388398	0	0.19988	0	0.198018	0	0	0.480781	0.630384
hsa-miR-1233-5p	0.427335	0.18409	0.176889	0.190777	0.550015	0	0	0.388398	0	0.19988	0	0	0.192644	0	0	0
hsa-miR-4510	0.213667	0.36818	0.707557	0.381554	0.916692	0.676708	0.333025	0.388398	0	0	0.277147	0	0	0.172081	0	0
hsa-miR-6881-3p	0.213667	0.36818	0.353778	0.381554	0.366677	0.169177	0	0.388398	10.8018	12.5925	13.0259	11.8811	11.9439	10.8411	8.65405	13.8684
hsa-miR-3175	0.213667	0.18409	0	0.381554	0	0.169177	0	0.388398	0.900151	0.599641	1.38574	0.396037	0.577932	0.688323	0.24039	1.26077
hsa-miR-4516	0	0.18409	0	0	0.733354	0	0.333025	0.388398	0.225038	0.19988	0.277147	0.198018	0.577932	0	0.24039	0.472788
hsa-miR-6767-5p	0	0.18409	0.530668	0	0.733354	0	0.333025	0.388398	1.35023	0.799521	1.38574	0.396037	1.7338	1.54873	0.24039	1.73356
hsa-miR-6126	0	0	0	0	0	0.338354	0.333025	0.388398	0.675113	0	0	0	0.192644	0	0	0.157596
hsa-miR-548w	0.641002	0.736361	0.353778	0	0.183338	0	0	0.388398	0.225038	0.399761	0.277147	0	0.385288	0.344162	0	0
hsa-miR-6862-3p	0.85467	0.552271	1.23822	0.572332	0	0.338354	0.666051	0.388398	1.57526	2.59844	0.277147	1.58415	1.92644	2.23705	1.68273	2.67913
hsa-miR-4721	0.213667	0.36818	0.353778	0.381554	0.183338	0.169177	0.333025	0.388398	0.900151	0.19988	0.554295	0.396037	1.15586	1.20457	1.44234	0.78798
hsa-miR-4518	0.427335	0	0.530668	0.763109	0.916692	1.18424	0.499538	0.388398	0	0	0	0	0	0	0	0
hsa-miR-11401	0	0	0	0.190777	0.550015	0	0	0.388398	0.225038	0.399761	0	0.396037	0.385288	0.516243	0.480781	0.315192
hsa-miR-6865-5p	0.427335	0.736361	0.530668	0.572332	0	0	0.666051	0.388398	0.225038	0	0.554295	0.792074	0.770576	0.344162	0.480781	0.630384
hsa-miR-1288-3p	0.85467	0.36818	0.353778	0.190777	0.366677	0.507531	0.333025	0.388398	0.225038	0.799521	0.277147	0	0.385288	0.516243	0	0.630384
hsa-miR-4726-3p	0.213667	0.552271	0.176889	0.190777	0.183338	0.845885	0	0.388398	0.225038	0.19988	0.554295	0.792074	0.385288	0.344162	0	0.630384
hsa-miR-548bc	0.85467	0.920451	0.884446	0.190777	0.733354	0.169177	0.333025	0.388398	0	0.19988	0.277147	0	0.577932	0.344162	0.24039	0.157596
hsa-miR-6884-5p	0.213667	0.552271	0.353778	0.190777	0.366677	0.169177	0.333025	0.388398	0.900151	1.19928	0.554295	1.18811	0.577932	1.20457	0.721171	0.630384
hsa-miR-6782-3p	0	0.552271	0.176889	0.190777	0.550015	0.338354	0	0.388398	0.450075	0.399761	0	0.396037	0.192644	0.688323	0.480781	0.472788
hsa-miR-5089-5p	1.282	0.552271	0.884446	1.52622	0.550015	0.676708	1.3321	0.388398	0.450075	0	0.831442	0	0	0	0	0.472788
hsa-miR-6718-5p	0.213667	0	0	0	0	0.169177	0.166513	0.388398	0	0	0	0	0.192644	0	0	0.472788
hsa-miR-4526	0	0	0.176889	0.190777	0.366677	0	0.333025	0.388398	0	0	0	0	0	0	0	0
hsa-miR-4743-3p	0.213667	0.18409	0.353778	0.190777	0	0.338354	0.166513	0.388398	0	0	0	0	0.192644	0.172081	0	0.315192
hsa-miR-548av-5p	1.06834	2.02499	1.41511	1.71699	1.28337	1.35342	1.66513	0.388398	2.70045	1.79892	1.66288	0.990092	1.54115	2.23705	0.961561	1.89115
hsa-miR-6791-5p	0.427335	0.552271	0.707557	0.572332	0.366677	0.169177	0.333025	0.388398	0	0.399761	0	0.594055	0.385288	0.172081	0	0.315192
hsa-miR-4999-3p	1.282	0.736361	1.06134	0.953886	1.10003	0.676708	0.499538	0.388398	1.57526	0.999402	0.554295	0.396037	0.577932	0.860404	0.961561	0.472788
hsa-miR-1238-3p	0	0	0	0	0.183338	0	0	0.388398	0	0.19988	0.277147	0	0.385288	0.344162	0.480781	0
hsa-miR-6794-3p	0.641002	0.18409	0.353778	0.572332	0.733354	0.338354	0.666051	0.388398	0.900151	0.399761	0.277147	0	0.192644	0.344162	0.480781	0.157596
hsa-miR-639	0	0.36818	0.530668	0	0.183338	0.169177	0	0.388398	0.450075	0	0.277147	0.396037	0.385288	0.344162	0.24039	0.315192
hsa-miR-6796-3p	0.427335	0	0.353778	0.190777	0.183338	0.507531	0.666051	0.388398	0	0	0	0.396037	0.192644	0.344162	0	0.78798
hsa-miR-5088-5p	0.641002	0.736361	0.707557	0.190777	0.366677	0.338354	0.832563	0.388398	1.35023	2.39856	1.38574	2.57424	1.92644	2.40913	0.961561	2.20634
hsa-miR-6801-3p	0	0	0.707557	0	0.183338	0.338354	0.832563	0.388398	1.35023	1.39916	0.831442	2.57424	1.15586	1.20457	1.44234	0.630384
hsa-miR-1323	0.427335	0.552271	0.530668	0.763109	0.183338	0.507531	0	0.388398	134.573	132.321	175.989	158.415	148.528	162.1	134.378	161.378
hsa-miR-524-5p	0.213667	0.18409	0.176889	0.381554	0	0.507531	0.166513	0.388398	19.8033	20.3878	15.7974	24.3563	18.3012	20.1335	17.3081	21.433
hsa-miR-516a-5p	0.641002	0.736361	0.530668	1.14466	0.916692	0.845885	0.999076	0.388398	3093.82	2960.23	2821.64	2907.31	2882.92	3156.65	2932.52	3052.79
hsa-miR-4765	0.427335	0.552271	0.353778	0.572332	0.183338	0.169177	0.499538	0.388398	0.225038	0.599641	0	0.198018	0.192644	0	0.24039	0
hsa-miR-216b-5p	0.427335	0.36818	0.176889	0.381554	0.550015	0.338354	0.166513	0.388398	0.450075	1.19928	0.554295	0.594055	0.770576	1.72081	2.16351	2.04875
hsa-miR-4433b-5p	0	0.18409	0	0.190777	0.366677	0.169177	0.832563	0.388398	0.225038	0.599641	0.277147	0.594055	1.34851	1.54873	1.20195	0.945576
hsa-miR-4433a-3p	0	0.18409	0	0.190777	0.366677	0.169177	0.832563	0.388398	0.225038	0.599641	0.277147	0.594055	1.34851	1.54873	1.20195	0.945576
hsa-miR-5696	0.213667	0	0.530668	0	0.550015	0.676708	0.333025	0.388398	1.35023	1.79892	1.38574	1.18811	0.770576	0.516243	1.92312	1.57596
hsa-miR-5590-3p	0	0	0.176889	0.381554	0.183338	0	0.166513	0.388398	0.225038	0	0	0	0.192644	0	0	0
hsa-miR-6888-3p	0.427335	0.18409	0.353778	0.190777	0.366677	0.338354	0.333025	0.388398	0.225038	0.999402	1.10859	0.396037	1.15586	1.03249	0	0.78798
hsa-miR-4444	0.641002	0.552271	0.884446	0.763109	0.550015	0.507531	0.499538	0.388398	0.900151	1.59904	2.21718	0.594055	2.31173	1.72081	0.961561	1.41836
hsa-miR-5702	0	0	0.176889	0	0	0	0.166513	0.388398	0	0	0	0	0.192644	0	0	0
hsa-miR-6870-5p	0.213667	0.552271	0.530668	0	0.550015	0.169177	0.333025	0.388398	0.450075	0.399761	0.831442	0.792074	1.54115	1.03249	0.721171	1.26077
hsa-miR-663a	0.427335	0.736361	0	1.14466	0.733354	0.676708	0.499538	0.388398	1.8003	3.59785	2.77147	2.37622	1.34851	1.37665	2.16351	2.83673
hsa-miR-499a-3p	0.641002	0.36818	0.884446	0.953886	0.550015	0.676708	0.499538	0.388398	1.35023	1.19928	0.554295	0.792074	1.54115	0.860404	1.20195	1.10317
hsa-miR-499b-5p	0.641002	0.36818	0.884446	0.953886	0.550015	0.676708	0.333025	0.388398	1.35023	1.19928	0.554295	0.792074	1.54115	0.860404	1.20195	1.10317
hsa-miR-548o-5p	0	0.18409	0	0	0	0.169177	0	0.388398	0	0	0	0.396037	0	0	0	0
hsa-miR-3196	0.641002	1.10454	0.176889	0.763109	0.366677	0.507531	0.666051	0.388398	2.25038	3.39797	0.554295	2.1782	2.11908	1.89289	2.88468	2.36394
hsa-miR-3197	0.213667	0.18409	0	0	0	0.338354	0.166513	0.388398	0.225038	0.19988	0	0	0	0	0	0
hsa-miR-4761-5p	1.06834	0.736361	0.176889	0.190777	0.916692	0.676708	0.499538	0.388398	0.225038	1.79892	0.277147	0.396037	0.385288	1.03249	0.961561	0.630384
hsa-miR-659-3p	0.427335	1.10454	0.884446	0.763109	0.550015	1.18424	0.999076	0.388398	1.12519	0.999402	0.554295	2.57424	1.34851	1.37665	1.20195	1.26077
hsa-miR-6820-5p	1.06834	2.02499	1.23822	3.43399	2.56674	1.18424	0.999076	0.388398	2.02534	2.39856	2.49433	2.37622	2.88966	2.75329	3.12507	2.83673
hsa-miR-6821-5p	0.641002	0	0.353778	0.572332	0.366677	0	0.333025	0.388398	4.95083	4.59725	3.04862	3.76235	3.85288	3.26954	5.28859	4.88547
hsa-miR-12114	0.85467	1.47272	1.76889	1.33544	0.733354	1.01506	1.3321	0.388398	1.8003	1.39916	0.277147	2.77226	1.7338	1.72081	1.44234	2.20634
hsa-miR-885-5p	1.49567	0.736361	0.353778	0.190777	0.550015	0.338354	0.499538	0.388398	1.57526	1.79892	0.831442	1.58415	4.04552	4.12994	1.68273	4.41269
hsa-miR-3135a	0.641002	0.18409	0.176889	0.572332	0.183338	0.507531	0.499538	0.388398	0	0	0	0.396037	0.192644	0	0.480781	0.315192
hsa-miR-2115-5p	0.213667	0	0	0.381554	0	0	0.999076	0.388398	2.25038	1.59904	1.10859	0.792074	1.15586	1.37665	0.961561	2.20634
hsa-miR-6823-5p	0.641002	0.36818	0.353778	0.953886	0.550015	0.338354	0	0.388398	0.450075	0.399761	0	0.198018	0.770576	0.516243	0.480781	0
hsa-miR-6824-3p	0	0.18409	0	0.190777	0.183338	0.169177	0	0.388398	0.900151	0	0.554295	0	0.192644	0.516243	0.480781	0.630384
hsa-miR-5193	0	0	0	0.381554	0	0	0	0.388398	0	0	0	0	0	0	0	0
hsa-miR-6872-5p	0	0	0	0	0	0.169177	0.166513	0.388398	0.450075	0.399761	0.277147	0.198018	0.385288	0.860404	0.480781	0.315192
hsa-miR-3923	0	0	0.530668	0	0.366677	0	0.666051	0.388398	0.675113	0.599641	0	0.396037	0.770576	0.688323	0.480781	1.57596
hsa-miR-7110-3p	0.641002	0.36818	1.41511	0.572332	0.916692	0.507531	0.499538	0.388398	2.25038	2.79832	1.10859	3.1683	2.11908	3.09746	1.68273	2.99432
hsa-miR-5002-5p	0.213667	0.552271	0	0.381554	0.366677	0	0.166513	0.388398	0.450075	0.19988	0	0.396037	0.192644	0	0	0.157596
hsa-miR-6825-5p	0.641002	0.736361	1.592	0.572332	1.28337	1.86095	0.333025	0.388398	0.675113	1.9988	1.94003	2.1782	2.11908	2.23705	1.20195	0.78798
hsa-miR-548t-3p	0	0.36818	0.176889	0.190777	0.733354	0	0	0.388398	0	0	0	0	0	0.172081	0	0.315192
hsa-miR-4637	1.06834	0.552271	0.707557	0.572332	0.916692	0.676708	0.832563	0.388398	0	0.19988	0	0.198018	0.577932	0.516243	0.24039	0.472788
hsa-miR-5687	0.85467	0.736361	0.707557	0.381554	0.183338	0.676708	0.333025	0.388398	0.675113	0	0.277147	0.594055	0.577932	0.516243	0	0.630384
hsa-miR-584-3p	1.06834	0.36818	0.353778	0.572332	0	0.507531	0.333025	0.388398	4.27572	1.9988	3.32577	5.74254	2.11908	3.6137	2.64429	2.83673
hsa-miR-5003-3p	0	0.552271	0.176889	0.190777	0.183338	0.507531	0.499538	0.388398	0	0	0.277147	0.198018	0.96322	0.516243	1.44234	0.472788
hsa-miR-4638-5p	0.641002	0.36818	0	0	0.733354	0.676708	0.499538	0.388398	0.225038	0	0.554295	1.38613	0.770576	0.516243	0.24039	0.472788
hsa-miR-6833-3p	0.213667	0.18409	0	0	0.550015	0.338354	0.166513	0.388398	0	0.19988	0.277147	0.594055	0.192644	0.688323	0.480781	0.945576
hsa-miR-6873-5p	0.213667	0.36818	0.884446	0.953886	0.183338	0	0.666051	0.388398	0	0.599641	0	0.396037	0.96322	0.516243	0.721171	1.10317
hsa-miR-5690	0.427335	0.18409	0.176889	0.190777	0	0.676708	0.166513	0.388398	0	0.399761	0.277147	0	0.192644	0.344162	0.24039	0.630384
hsa-miR-6780b-3p	0.213667	0.36818	0.176889	0.190777	0.183338	0.338354	0.333025	0.388398	2.02534	0.799521	1.66288	1.78217	1.15586	1.54873	1.44234	1.89115
hsa-miR-4647	0.427335	0	1.06134	0.572332	0.183338	0.169177	0.333025	0.388398	0	0	0	0.396037	0	0	0	0
hsa-miR-6836-3p	1.06834	0.18409	0.176889	0	0.366677	0.169177	0.333025	0.388398	2.25038	0.599641	0	0.396037	0.96322	1.37665	0.480781	1.41836
hsa-miR-6838-5p	0.641002	0	0.176889	0.572332	0.183338	0.676708	0	0.388398	0.225038	0.399761	0.554295	0.396037	0.385288	0	0.480781	0.315192
hsa-miR-4284	0.427335	0.36818	0.353778	0.381554	0.550015	0.676708	1.16559	0.388398	0.225038	0.19988	0.277147	0	0.192644	0	0.24039	0
hsa-miR-6875-3p	1.06834	0.736361	0.707557	0.763109	0.733354	0.507531	0.499538	0.388398	2.02534	1.79892	1.10859	1.38613	1.92644	1.72081	1.44234	1.41836
hsa-miR-6847-3p	0.427335	0	0.707557	0.190777	0.183338	0.338354	0.166513	0.388398	0.450075	0.599641	0.277147	0	0	0.344162	0.24039	0.945576
hsa-miR-7112-3p	0.213667	0.18409	0.353778	0.190777	0.183338	0.169177	0.166513	0.388398	0.225038	0.399761	0.554295	0.396037	0.577932	0.172081	0.24039	0
hsa-miR-4670-5p	0.427335	0.18409	0	0.381554	0.183338	0.169177	0.999076	0.388398	0	0	0	0.198018	0.192644	0.344162	0	0.157596
hsa-miR-4668-3p	0.427335	0.18409	0	0.381554	0.550015	0.169177	0.832563	0.388398	0.225038	0.19988	0	0.198018	0	0.688323	0.480781	0.315192
hsa-miR-676-5p	0	0	0.353778	0	0	0.169177	0.166513	0.388398	1.12519	0.999402	1.94003	1.58415	1.34851	1.54873	1.92312	1.89115
hsa-miR-892a	0.213667	0	0.176889	0	0	0	0.166513	0.388398	0.225038	0.19988	0.277147	0	0	0.172081	0.24039	0.315192
hsa-miR-2114-3p	0.641002	0	0.176889	0	0.366677	0.507531	0.333025	0.388398	0.225038	0	0	0	0	0	0	0.315192
hsa-miR-718	0.427335	0.36818	0.176889	0	0.183338	0	0	0.388398	0.225038	0	0.554295	0	0	0	0	0
hsa-miR-6858-5p	0.213667	0.736361	0.530668	0.763109	0.550015	0.169177	0.499538	0.388398	1.12519	3.19809	3.60292	2.77226	4.8161	3.44162	4.32703	2.04875
hsa-miR-6859-3p	0.213667	0.18409	0.176889	0.572332	0.733354	0.338354	0	0.194199	0.900151	0.599641	0.554295	1.18811	0.96322	1.37665	0.480781	0.472788
hsa-miR-6726-5p	0.213667	0.552271	0.353778	0.572332	0	0.169177	0.333025	0.194199	0.225038	0.399761	0	0.396037	0.577932	0.688323	0	0.945576
hsa-miR-6808-3p	0.85467	0.36818	0.176889	0.381554	0	0.507531	0.832563	0.194199	1.12519	0.799521	0.554295	1.18811	0.385288	0.516243	0.721171	0.945576
hsa-miR-6728-3p	0.213667	0.18409	0.353778	0.572332	0	0	0.166513	0.194199	0.675113	0.19988	0.554295	0	0	0.344162	0.480781	0.157596
hsa-miR-7846-3p	0.213667	0	0	0	0	0.338354	0	0.194199	0.225038	0.599641	0.831442	0.198018	0.192644	0.860404	0.721171	0.472788
hsa-miR-6730-3p	0.641002	0.552271	0.707557	0	0.183338	0.169177	0	0.194199	0.225038	0	0.277147	0	0	0	0.480781	0.315192
hsa-miR-6731-3p	0.213667	0.18409	0	0	0.183338	0.169177	0	0.194199	0	0	0	0	0	0	0	0.157596
hsa-miR-6733-3p	0.641002	0.736361	0.176889	0	0.366677	1.01506	0.333025	0.194199	0	0.19988	0.277147	0.396037	0.385288	0.860404	1.20195	0.945576
hsa-miR-6734-3p	0.427335	1.10454	1.23822	0.953886	0.733354	0.845885	0.666051	0.194199	1.57526	0.19988	0.554295	0.792074	2.11908	1.89289	1.20195	1.41836
hsa-miR-3117-3p	0	0	0	0.190777	0.183338	0.338354	0	0.194199	0.225038	0	0	0.198018	0.577932	0.172081	0.24039	0.315192
hsa-miR-6736-5p	0	0.736361	0	0.763109	0.366677	0.507531	0.499538	0.194199	0.225038	0	0.554295	0.396037	0.385288	0.172081	0	0
hsa-miR-190b-3p	0	0	0.353778	0	0.366677	0.169177	0.166513	0.194199	0	0	0	0	0	0	0.24039	0
hsa-miR-6738-5p	0.213667	0.18409	0.176889	0	0.183338	0.507531	0	0.194199	0	0	0.831442	0	0	0.172081	0	0
hsa-miR-5187-5p	0	0.552271	0.530668	0.190777	0.733354	0.169177	0.333025	0.194199	3.15053	2.99821	2.49433	4.15839	4.62346	4.30202	4.32703	2.36394
hsa-miR-1255b-5p	0	0	0	0	0	0.169177	0.333025	0.194199	0	0.399761	0.277147	0	0.385288	0	0	0.472788
hsa-miR-3121-5p	0	0	0	0	0	0	0	0.194199	0	0.19988	0.277147	0.198018	0	0	0	0.157596
hsa-miR-5191	0	0	0	0	0.183338	0	0	0.194199	0	0	0.277147	0	0	0	0	0.157596
hsa-miR-205-3p	0	0	0	0	0	0	0	0.194199	87.3146	81.5512	62.9124	71.8807	87.4604	87.7612	47.3569	52.7946
hsa-miR-3620-5p	0.641002	0.36818	0.707557	0.190777	1.28337	0.338354	1.16559	0.194199	4.05068	4.39737	2.77147	5.54452	8.28369	4.30202	6.00976	6.14624
hsa-miR-6742-5p	0.641002	1.10454	0.353778	0.190777	0.183338	0.338354	0.832563	0.194199	0.675113	0.599641	0.554295	0.990092	2.31173	0.688323	2.16351	0.630384
hsa-miR-4666a-3p	0	0.18409	0.884446	0	0	0.338354	0.166513	0.194199	0	0	0	0	0.577932	0.516243	0	0
hsa-miR-606	0	0	0	0	0	0	0	0.194199	0	0	0	0	0	0	0.24039	0
hsa-miR-607	1.282	0.920451	0.884446	0.381554	0.183338	0.169177	0.166513	0.194199	0.450075	0.399761	0	0.198018	0.385288	0.172081	0	0
hsa-miR-6715b-3p	0	0	0	0	0	0	0	0.194199	3.37557	3.99761	3.32577	1.38613	3.46759	2.40913	2.64429	4.57028
hsa-miR-3663-5p	0.213667	0.552271	0	0.572332	0	0.507531	0.166513	0.194199	0	0.19988	0.277147	0	0	0	0	0.78798
hsa-miR-202-5p	0	0.36818	0	0.190777	0.183338	0	0.666051	0.194199	0.675113	1.79892	1.10859	1.58415	2.31173	1.54873	0.961561	1.57596
hsa-miR-6073	0	0	0	0.190777	0	0	0	0.194199	0	0	0	0	0	0	0	0
hsa-miR-8087	0	0	0	0	0	0	0	0.194199	0	0	0	0	0	0	0	0.157596
hsa-miR-5582-5p	0.641002	0	0	0	0.183338	0	0.166513	0.194199	0	0	0.831442	0.198018	0.385288	0	0	0
hsa-miR-6745	0	0	0	0.190777	0	0	0.333025	0.194199	0.225038	0	0	0.198018	0.192644	0.516243	0.24039	0.157596
hsa-miR-611	0.213667	0	0	0	0.183338	0	0	0.194199	0	0	0.277147	0	0.192644	0.172081	0	0.157596
hsa-miR-6746-5p	0.85467	0	0.176889	0.572332	0.550015	0	0.166513	0.194199	0.450075	0.399761	0.554295	0.198018	0.577932	0.344162	0	0.315192
hsa-miR-6747-5p	0.427335	0.18409	0	0.190777	0	0.169177	0.166513	0.194199	0.675113	0.999402	0.554295	0.396037	0.96322	0.860404	0.24039	0.78798
hsa-miR-6514-3p	0.641002	0.36818	0.176889	0.381554	0.733354	0.676708	0.166513	0.194199	0.225038	0.599641	0.831442	0.198018	0.770576	0.344162	1.68273	0.472788
hsa-miR-10392-3p	0	0	0	0.190777	0.183338	0	0	0.194199	0	0	0	0	0	0.172081	0	0.157596
hsa-miR-6879-5p	0.641002	0	0.176889	0	0.183338	0.169177	0.333025	0.194199	0.225038	0.399761	0	0.396037	0.577932	0.516243	0.721171	0.78798
hsa-miR-6752-5p	0	0	0	0	0	0.338354	0	0.194199	0	0.19988	0	0.396037	0	0.344162	0.24039	0.315192
hsa-miR-7113-3p	0.213667	0.36818	0.530668	0	0.183338	0.338354	0.166513	0.194199	0	0.19988	0.554295	0.198018	0.770576	0.516243	0	0.157596
hsa-miR-6505-5p	0.641002	0.920451	0.176889	0.572332	0.183338	0.338354	0.666051	0.194199	3.37557	4.39737	4.7115	2.77226	3.66024	3.78578	3.84625	4.72788
hsa-miR-6505-3p	0.427335	0.18409	0.353778	0.190777	0	0.507531	0.166513	0.194199	0.675113	0.599641	0.554295	0.792074	0.96322	0.860404	0.721171	0.472788
hsa-miR-4701-3p	0	0.36818	0	0	0.183338	0.169177	0	0.194199	0	1.19928	0.277147	0.594055	0.577932	0.688323	0.480781	0.472788
hsa-miR-6758-5p	0	0.36818	0.176889	0	0.550015	0	0.499538	0.194199	1.57526	0.399761	1.38574	0.792074	1.7338	1.54873	1.44234	1.89115
hsa-miR-6759-5p	0.427335	0.552271	0.353778	0	0.183338	0	0.333025	0.194199	0.450075	0.599641	0.831442	0.792074	1.15586	1.20457	1.20195	0.315192
hsa-miR-548c-3p	0	0.18409	0	0	0.183338	0.169177	0	0.194199	0	0	0	0	0	0.344162	0	0.157596
hsa-miR-135a-2-3p	0	0.18409	0.176889	0	0.366677	0.169177	0.333025	0.194199	0.900151	1.59904	0.277147	0.792074	0.385288	0.516243	1.92312	2.67913
hsa-miR-6762-5p	0	0	0.353778	0.381554	0.183338	0	0.166513	0.194199	0.450075	0.399761	0.831442	0	0.577932	0	0	0
hsa-miR-4700-5p	0.427335	0	0	0.381554	0.183338	0	0.333025	0.194199	0.225038	0	0.277147	0	0	0	0	0
hsa-miR-3908	0	0.18409	0	0	0.183338	0.169177	0	0.194199	0	0.599641	0	0.594055	0.385288	0.172081	0.480781	0.157596
hsa-miR-5006-5p	0	0	0.176889	0.381554	0	0	0.166513	0.194199	0.450075	0.599641	0	0.198018	0.385288	0.344162	1.20195	0.157596
hsa-miR-4704-5p	0.213667	0	0	0	0	0.338354	0	0.194199	0	0	0	0	0	0	0	0
hsa-miR-4500	0	0.18409	0.176889	0	0.183338	0	0.499538	0.194199	0	0	0	0	0	0	0	0
hsa-miR-622	0	0	0	0	0	0	0	0.194199	0	0	0	0	0	0	0	0
hsa-miR-548as-5p	0	0.18409	0.176889	0	0.183338	0	0	0.194199	0	0.399761	0.554295	0.396037	0	0.860404	0.480781	0.472788
hsa-miR-1267	0	0	0	0	0	0	0.166513	0.194199	0	0	0	0	0	0	0	0
hsa-miR-4707-3p	0.427335	0.36818	0.176889	0.381554	0.183338	0.338354	0.166513	0.194199	20.0284	23.5859	22.7261	28.5147	26.1996	23.403	26.6833	24.2698
hsa-miR-7703	0.641002	0	0.176889	0.190777	0.183338	0.507531	0.499538	0.194199	0.225038	0	0.277147	0.396037	0.192644	0.344162	0	0.315192
hsa-miR-6764-5p	1.49567	1.8409	1.06134	1.33544	1.65005	1.18424	0.499538	0.194199	2.92549	1.9988	1.94003	2.57424	5.00874	3.09746	2.64429	3.46711
hsa-miR-6764-3p	0.213667	0	0.176889	0.190777	0	0	0	0.194199	0.225038	0.599641	0.554295	0	0.577932	0.516243	0	0.630384
hsa-miR-655-5p	0.427335	0.36818	0.176889	1.52622	0.550015	0.676708	1.16559	0.194199	0	0	0	0	0	0	0	0
hsa-miR-6765-5p	0	0	0	0	0	0.169177	0.166513	0.194199	1.12519	1.19928	1.38574	1.38613	1.7338	2.06497	1.20195	0.945576
hsa-miR-6765-3p	0.427335	0.18409	0.176889	0	0.366677	0	0	0.194199	0.900151	1.39916	1.66288	1.78217	1.54115	1.54873	1.44234	1.73356
hsa-miR-4508	0	0	0	0.190777	0	0.169177	0.333025	0.194199	0.225038	0	0.277147	0	0	0	0.24039	0.157596
hsa-miR-10393-3p	0	0.18409	0	0	0	0	0	0.194199	0	0	0	0	0.192644	0	0	0
hsa-miR-4712-3p	0.213667	0	0.176889	0	0.183338	0.169177	0	0.194199	0.225038	0	0	0.198018	0.192644	0	0	0.157596
hsa-miR-7973	0	0	0	0	0	0	0	0.194199	0.225038	0	0	0.198018	0	0.172081	0.24039	0
hsa-miR-6882-3p	0.213667	0	0.353778	0.381554	0	0.338354	0.333025	0.194199	0	0.19988	0	0.396037	0.385288	0	0.24039	0
hsa-miR-4515	0.213667	0.552271	0.353778	0.381554	0.733354	0.169177	0	0.194199	0.675113	2.19868	0.277147	0.396037	1.92644	1.20457	0.24039	0.630384
hsa-miR-1225-3p	0	0	0	0	0	0	0	0.194199	0	0	0.277147	0	0	0	0.721171	0
hsa-miR-6768-3p	0	0	0	0.381554	0.183338	0	0	0.194199	0	0.19988	0	0.198018	0	0.344162	0.24039	0.157596
hsa-miR-3178	0	0	0.353778	0	0.183338	0	0.333025	0.194199	0.225038	1.19928	0.831442	0.792074	0.577932	1.03249	1.20195	1.26077
hsa-miR-6770-5p	0.427335	0.36818	1.06134	0.572332	0.550015	0.507531	0.832563	0.194199	0	0.19988	0	0.792074	0.385288	1.03249	0.480781	0.315192
hsa-miR-6771-5p	0.427335	0.18409	0.176889	0	0	0.676708	0.333025	0.194199	0.225038	0.799521	0.554295	0.594055	0.385288	0	0.480781	0.472788
hsa-miR-3181	0.427335	0.552271	0.353778	0.190777	0.366677	0.338354	0.333025	0.194199	0	0	0.277147	0	0.192644	0	0.24039	0.472788
hsa-miR-6772-5p	0.213667	0.18409	0.353778	0.381554	0.183338	0	0.166513	0.194199	0.450075	0	0	0	0.192644	0.172081	0.480781	0
hsa-miR-4720-5p	0	0	0.176889	0.190777	0.366677	0.169177	0	0.194199	0	0.399761	0.277147	0	0.385288	0.172081	0	0
hsa-miR-6775-5p	0.213667	0.552271	0.353778	0.763109	0.366677	0.338354	0.166513	0.194199	0.675113	0.999402	0.277147	0.198018	0.770576	1.20457	0.721171	0.78798
hsa-miR-5189-3p	1.282	0.18409	0.707557	0.763109	0.733354	0.338354	0.499538	0.194199	4.05068	2.19868	1.94003	3.36631	2.88966	4.30202	3.12507	3.46711
hsa-miR-4722-5p	0.427335	0.18409	0.530668	0.381554	0.183338	0.338354	0.666051	0.194199	0.450075	0.999402	1.66288	1.58415	0.770576	0.688323	0.24039	0.945576
hsa-miR-1253	0.213667	0.36818	0.176889	0.190777	0	0.338354	0.333025	0.194199	0	0.599641	0.831442	0.594055	0	0.344162	1.20195	1.10317
hsa-miR-6864-5p	0	0	0	0	0	0	0	0.194199	0	0	0	0	0	0.172081	0	0
hsa-miR-6883-3p	0.213667	0.552271	0.176889	0.381554	0	0.169177	0.166513	0.194199	0	0.19988	0.277147	0	0	0.172081	0	0.315192
hsa-miR-6778-5p	0.213667	0.552271	0	0.381554	0	0	0.166513	0.194199	0.450075	0.599641	1.38574	0.594055	0.385288	0.688323	0.24039	1.10317
hsa-miR-6778-3p	0	0.36818	0.530668	0.572332	0.550015	0.338354	0.499538	0.194199	1.35023	0.399761	0.554295	1.18811	0.770576	1.20457	1.44234	1.57596
hsa-miR-4522	0.213667	0.36818	0.707557	0.381554	0.366677	0.169177	0.166513	0.194199	0	0.19988	0	0.594055	0.385288	0.344162	0	0.630384
hsa-miR-4724-5p	0	0	0	0	0	0.169177	0	0.194199	0.450075	0.399761	0.831442	1.18811	0.385288	0.688323	0.480781	1.41836
hsa-miR-632	1.70934	0.36818	0.530668	0.953886	0.550015	0.845885	0.832563	0.194199	0.225038	0.399761	0.554295	0.792074	1.54115	1.03249	0.24039	0.630384
hsa-miR-6884-3p	1.06834	1.10454	0.707557	1.33544	0.733354	0	0.499538	0.194199	1.57526	1.9988	1.66288	2.77226	3.27495	1.89289	2.16351	1.41836
hsa-miR-6510-5p	0	0	0	0	0.183338	0	0	0.194199	0	0	0.277147	0.396037	0	0	0	0
hsa-miR-6510-3p	0.213667	0.552271	0.530668	0.953886	0.183338	0.507531	0.666051	0.194199	0.675113	0.399761	0.277147	0.990092	0.385288	0.516243	0.480781	0.78798
hsa-miR-6780a-3p	0	0.736361	0.353778	0.190777	0	0.169177	0	0.194199	0.450075	0.19988	0	0.198018	0.192644	0.344162	0	0.157596
hsa-miR-6782-5p	0.427335	0	0	0.381554	0	0.169177	0.166513	0.194199	0.225038	0	0	0.396037	0.96322	0.516243	0.24039	0.630384
hsa-miR-6784-5p	0.213667	0	0.176889	0	0	0.169177	0.333025	0.194199	0	0.19988	0	0.198018	0	0.172081	0	0.157596
hsa-miR-3185	0	0	0	0	0	0.338354	0	0.194199	0	0	0	0	0	0	0	0
hsa-miR-3614-5p	0	1.8409	0.707557	1.14466	0.550015	0.507531	0.499538	0.194199	0.900151	0.399761	0.277147	0.594055	0.770576	0.172081	1.20195	1.41836
hsa-miR-4729	0	0	0.530668	0	0	0	0	0.194199	0.225038	0	0	0.198018	0	0	0	0
hsa-miR-3678-5p	0	0.18409	0.176889	0	0	0.338354	0.333025	0.194199	0	0.399761	0	0	0	0	0	0.157596
hsa-miR-3678-3p	0.213667	0.36818	0	0	0.183338	0.507531	0.166513	0.194199	0	0	0.277147	0.198018	0	0.172081	0.24039	0.157596
hsa-miR-4738-5p	0	0	0	0	0	0	0	0.194199	0	0	0	0	0	0	0	0
hsa-miR-4730	0.213667	0	0.353778	0	0.183338	0	0.333025	0.194199	0	0	0	0.396037	0.192644	0.172081	0	0
hsa-miR-6786-5p	0.213667	0.736361	0.353778	0.763109	1.10003	0.338354	0.333025	0.194199	0.450075	0.999402	0.277147	1.18811	0.96322	0.688323	1.20195	0.945576
hsa-miR-6787-5p	0.213667	0	0.176889	0	0.366677	0.338354	0.333025	0.194199	0	0	0	0	0	0	0.24039	0.157596
hsa-miR-6788-5p	0	0	0	0.190777	0	0	0.166513	0.194199	0	0	0	0	0	0	0	0
hsa-miR-4743-5p	0.213667	1.10454	0.707557	1.14466	0.733354	0.169177	0.666051	0.194199	0	0.399761	0	0.594055	0	0.860404	0.721171	0.157596
hsa-miR-548av-3p	0.213667	0.18409	0	0	0.183338	0	0	0.194199	0.225038	0	0	0	0.192644	0	0	0.157596
hsa-miR-1909-5p	0.427335	1.28863	0.176889	0.381554	0	0.845885	0.499538	0.194199	0.450075	1.59904	1.10859	0.792074	1.15586	0.688323	0.961561	0.630384
hsa-miR-6789-5p	0.213667	0.736361	0.884446	0.572332	0.916692	0	0.333025	0.194199	8.10136	7.59545	6.92868	8.31678	5.77932	6.19491	7.4521	5.67345
hsa-miR-6790-5p	0	0.18409	0.176889	0	0	0	0	0.194199	0.225038	0	0	0.198018	0.385288	0.172081	0.24039	0
hsa-miR-1181	0.213667	0.920451	0.530668	0.190777	0	0	0.166513	0.194199	0.450075	0.599641	0.831442	0.198018	0.385288	0	0.480781	0.315192
hsa-miR-6793-3p	1.49567	0.552271	1.23822	0.572332	1.10003	0.507531	0.666051	0.194199	0.900151	1.59904	1.66288	1.38613	1.34851	2.06497	0.961561	2.52154
hsa-miR-5695	0	0.18409	0.176889	0.190777	0.183338	0.169177	0	0.194199	0.450075	0.799521	0.831442	0.396037	0.96322	1.03249	1.20195	0.945576
hsa-miR-6515-3p	0.213667	0.18409	0.530668	0.953886	0.183338	0.676708	0.333025	0.194199	0.225038	0.999402	1.10859	1.18811	0.192644	0.344162	1.68273	1.10317
hsa-miR-1199-5p	0	0	0	0	0	0	0	0.194199	0	0	0	0	0	0	0	0
hsa-miR-6796-5p	0.213667	0.36818	0.176889	0.381554	0.366677	0.676708	0.333025	0.194199	0	0.19988	0.554295	0.198018	0.96322	0.860404	0.480781	0.157596
hsa-miR-6799-3p	0.641002	0.736361	0.884446	0.953886	0.366677	0.507531	0.333025	0.194199	1.12519	0.599641	0.277147	0.396037	0.385288	0.516243	0.24039	0.630384
hsa-miR-512-3p	0.427335	0.18409	0.176889	0.572332	0.550015	0.338354	0.666051	0.194199	105.093	115.731	112.245	108.118	106.339	115.638	91.3483	109.214
hsa-miR-520e-5p	0	0	0	0	0	0	0	0.194199	1.57526	1.19928	1.66288	1.58415	1.7338	1.54873	1.20195	0.945576
hsa-miR-515-5p	0	0.18409	0	0.381554	0.183338	0.169177	0.666051	0.194199	38.2564	34.5793	46.2836	36.8314	40.6479	46.6339	34.6162	45.0724
hsa-miR-520a-5p	0.427335	0.36818	0.353778	0	0.183338	0.338354	0.166513	0.194199	48.3831	47.5715	48.5008	51.4848	49.1242	51.2801	47.5973	52.637
hsa-miR-526b-5p	0.427335	0.18409	0	0.190777	0.183338	0.338354	0.333025	0.194199	38.0314	36.778	47.3922	42.1779	39.492	39.5786	37.5009	41.7629
hsa-miR-520b-5p	0	0	0	0.190777	0	0.169177	0.166513	0.194199	133.447	123.326	171.277	145.544	123.099	126.824	112.262	144.515
hsa-miR-518b	0	0	0	0.381554	0.550015	0.169177	0	0.194199	23.1789	21.3872	23.0032	23.7622	22.1541	22.7147	18.5101	22.3786
hsa-miR-520g-5p	0	0	0	0	0	0	0	0.194199	2.02534	3.59785	3.04862	2.77226	1.7338	2.75329	1.44234	3.30951
hsa-miR-518a-5p	0	0	0.176889	0	0.183338	0.169177	0.166513	0.194199	128.271	142.115	110.027	120.593	115.008	128.889	109.378	123.398
hsa-miR-518d-5p	0	0	0.176889	0	0	0	0.166513	0.194199	2.02534	2.19868	2.21718	3.1683	2.88966	2.23705	2.64429	4.57028
hsa-miR-522-5p	0	0.552271	0	0	0	0	0	0.194199	31.0552	31.3812	35.1977	31.683	27.5481	34.072	28.8468	30.8888
hsa-miR-519a-3p	0	0	0	0	0	0.169177	0	0.194199	441.524	406.557	409.347	401.383	401.47	427.793	456.742	407.701
hsa-miR-519a-2-5p	0	0	0	0	0.183338	0.169177	0.166513	0.194199	128.497	126.524	146.057	133.464	108.266	154.873	130.772	163.427
hsa-miR-6804-5p	0	0.552271	0.176889	0.190777	0.183338	0.338354	0.499538	0.194199	0.900151	0.799521	0.277147	1.18811	0.577932	0.516243	0	0.472788
hsa-miR-6803-5p	0.213667	0	0.176889	0	0.183338	0	0.166513	0.194199	0.225038	0	0.277147	0.396037	0	0.344162	0.721171	0.157596
hsa-miR-4757-5p	0.213667	0.18409	0.353778	1.52622	0.366677	0.507531	0.333025	0.194199	0	0.399761	0	0	0	0.172081	0.24039	0
hsa-miR-4757-3p	0	0.552271	0	0.381554	0.183338	0.338354	0.333025	0.194199	0.225038	0.19988	0	0.198018	0.192644	0	0	0
hsa-miR-4431	0.213667	0	0.353778	0.190777	0	0	0	0.194199	0	0.19988	0	0	0	0	0	0
hsa-miR-217-3p	0.213667	0	0	0.190777	0.366677	0	0	0.194199	0.225038	0	0	0	0	0.172081	0.24039	0
hsa-miR-216a-3p	0.213667	0.36818	0	0	0.366677	0	0.333025	0.194199	0.225038	0.19988	0	0	0.192644	0.860404	0.24039	0.78798
hsa-miR-216b-3p	0.427335	0	0	0.381554	0.183338	0	0	0.194199	0.450075	1.39916	0.277147	0	0.770576	0.344162	0.24039	0.78798
hsa-miR-4433b-3p	0.213667	0.18409	0.353778	0.190777	0.183338	0	0.499538	0.194199	0.675113	2.39856	1.66288	2.1782	1.54115	2.23705	2.4039	1.73356
hsa-miR-4433a-5p	0.213667	0.18409	0.353778	0.190777	0.183338	0	0.499538	0.194199	0.675113	2.39856	1.66288	2.1782	1.54115	2.23705	2.4039	1.73356
hsa-miR-4778-3p	0	0	0	0	0	0	0.166513	0.194199	0	0	0	0.198018	0.385288	0.172081	0	0.472788
hsa-miR-4772-3p	0.641002	0.736361	0.176889	0.190777	0.366677	0.169177	0.166513	0.194199	0	0	0	0.198018	0	0.172081	0	0.472788
hsa-miR-5590-5p	0	0	0	0	0	0	0.166513	0.194199	0	0	0	0.198018	0	0	0	0
hsa-miR-9899	0.213667	0.18409	0	0	0.183338	0	0.166513	0.194199	0.225038	0.999402	0	0.594055	1.54115	0.688323	0.480781	0.315192
hsa-miR-4774-5p	0	0	0.176889	0	0.366677	0.169177	0.166513	0.194199	0	0	0	0.198018	0	0.172081	0.24039	0.315192
hsa-miR-548ae-3p	0.213667	0.18409	0.176889	0.190777	0.366677	0	0.666051	0.194199	0	0.19988	0	0	0	0.172081	0.24039	0
hsa-miR-6809-5p	0	0.18409	0	0	0.183338	0	0	0.194199	0.225038	0.599641	0	0.198018	0.385288	0.172081	0.480781	0.472788
hsa-miR-6810-5p	0.427335	0.18409	0.176889	0.190777	0.366677	0.169177	0	0.194199	1.12519	1.39916	0.277147	1.18811	1.15586	1.20457	0.961561	0.78798
hsa-miR-1289	0	0.36818	0	0	0.183338	0.169177	0.166513	0.194199	0.225038	0.599641	0.554295	1.38613	0.577932	0.860404	0.961561	0.157596
hsa-miR-6871-5p	0	0.36818	0.353778	0	0.550015	0	0.166513	0.194199	2.70045	2.59844	1.10859	3.1683	1.34851	2.58121	2.88468	3.62471
hsa-miR-3646	0.427335	0.18409	0.176889	0	0.366677	0	0.499538	0.194199	1.8003	3.39797	2.49433	3.36631	3.27495	3.09746	1.92312	2.67913
hsa-miR-6812-5p	0.427335	0.552271	0.353778	0	0.733354	0.169177	0.166513	0.194199	1.12519	0.799521	1.94003	1.58415	2.11908	3.44162	2.88468	1.57596
hsa-miR-3616-3p	0.213667	0.36818	0.530668	0.190777	0.366677	0.338354	0.333025	0.194199	0.225038	0.19988	0	0.198018	0	0	0.24039	0.315192
hsa-miR-3194-3p	0.85467	0	0.353778	0.763109	0.733354	0.169177	0.333025	0.194199	2.02534	2.59844	1.94003	1.38613	2.50437	1.20457	1.44234	2.20634
hsa-miR-4756-3p	0	0	0.176889	0	0.366677	0.338354	0.166513	0.194199	0	0	0	0	0	0	0	0
hsa-miR-548ag	0	0	0.176889	0	0	0	0	0.194199	0	0	0.277147	0.198018	0	0	0.480781	0
hsa-miR-6501-3p	0.213667	0.18409	0	0.190777	0	0	0	0.194199	0	0.19988	0.277147	0	0.192644	0.344162	0	0
hsa-miR-3618	0	0	0	0	0.183338	0	0.499538	0.194199	0	0.19988	0.554295	0	0.577932	0.344162	0.480781	0.78798
hsa-miR-6816-5p	0.213667	0	0	0.190777	0	0	0.166513	0.194199	0.225038	0.599641	0.277147	0	0.192644	0.344162	0	0
hsa-miR-6817-5p	0	0.18409	0	0	0	0	0	0.194199	0.450075	0.19988	0	0.198018	0.385288	0	0.24039	0.157596
hsa-miR-548j-3p	0	0.18409	0.353778	0	0	0.169177	0	0.194199	0	0.19988	0.554295	0.198018	0	0.344162	0.24039	0
hsa-miR-7109-5p	0.641002	0.36818	0.176889	0.190777	0.183338	0.169177	0.166513	0.194199	0.225038	1.19928	1.66288	2.1782	2.11908	1.54873	0.961561	0.630384
hsa-miR-7109-3p	0.213667	0	0.353778	0.572332	0.183338	0	0	0.194199	0	0.599641	0	0.396037	0	0.516243	0	0.472788
hsa-miR-4764-5p	0	0.18409	0.176889	0.190777	0	0	0	0.194199	0	0	0.277147	0	0	0	0	0.157596
hsa-miR-658	0	0.18409	0	0.190777	0	0	0	0.194199	0	0.19988	0.277147	0	0	0.172081	0.24039	0
hsa-miR-6889-5p	1.282	0.736361	0.176889	0.190777	0.733354	0.338354	0.999076	0.194199	0.900151	0.399761	1.10859	1.78217	1.54115	0.860404	1.20195	0.945576
hsa-miR-6889-3p	0	0	0.176889	0	0.366677	0.507531	0.333025	0.194199	0	0.19988	0.554295	0.198018	0	0	0.480781	0
hsa-miR-4763-5p	0.641002	0.552271	0.176889	0.953886	0.550015	0.338354	0.999076	0.194199	0	0.599641	0	0	0.577932	0.344162	0.721171	0.472788
hsa-miR-3134	0.213667	0.552271	0.176889	0	0.366677	0.338354	0	0.194199	0	0	0.277147	0.396037	0.192644	0.516243	0	0.157596
hsa-miR-4442	0.213667	0	0.530668	0.381554	0	0.507531	0.166513	0.194199	0.675113	0.399761	0.277147	0.198018	0.385288	0.344162	0.721171	0.157596
hsa-miR-6822-5p	0.213667	0.36818	0.176889	0.572332	0.366677	0	0.166513	0.194199	0.450075	0.599641	0	0.396037	0.385288	1.03249	0.480781	0.157596
hsa-miR-564	0	0.736361	0.176889	0	0	0	0.166513	0.194199	0.225038	0.399761	0	0.198018	0	0.172081	0	0
hsa-miR-711	0	0	0	0	0	0	0	0.194199	0	0	0	0	0	0	0	0
hsa-miR-4793-3p	0.427335	0	0.176889	0	0	0.169177	0.333025	0.194199	1.12519	1.39916	1.10859	1.78217	1.7338	1.37665	1.92312	1.73356
hsa-miR-6890-5p	0.213667	0.18409	0	0.381554	0	0.169177	0.166513	0.194199	0.900151	1.39916	0.554295	0.990092	1.7338	1.89289	0.721171	1.10317
hsa-miR-5787	0	0	0	0	0	0	0	0.194199	0	0	0	0	0	0	0	0
hsa-miR-6872-3p	0	0.18409	0	0	0	0	0.166513	0.194199	0	0.599641	0.277147	0	0.770576	0	0.24039	0.78798
hsa-miR-4787-5p	0.427335	0.18409	0.884446	0.953886	0.366677	0.169177	0.499538	0.194199	0	0.19988	0	0.198018	0.192644	0.172081	0.24039	0
hsa-miR-135a-3p	0.213667	0.18409	0.530668	0	0	0.169177	0.166513	0.194199	0.225038	0.19988	0	0.594055	0.577932	0	0.721171	2.04875
hsa-miR-4795-5p	0.85467	0.36818	1.06134	1.14466	0.366677	0.169177	0.832563	0.194199	0.450075	0.399761	0	0.594055	0.192644	0.688323	0.721171	0.315192
hsa-miR-4445-3p	0	0	0	0	0	0	0	0.194199	0	0	0	0	0	0	0	0
hsa-miR-4446-5p	0.213667	0	0	0	0.183338	0	0	0.194199	0	0.399761	0.277147	0	0	0	0	0.157596
hsa-miR-6827-5p	0.213667	0.552271	0.530668	0.953886	0.550015	0.507531	0.999076	0.194199	1.57526	0.999402	1.10859	0.792074	3.46759	2.23705	1.68273	2.67913
hsa-miR-3919	0.213667	0	0	0.190777	0	0	0.166513	0.194199	0	0	0	0.198018	0	0.172081	1.20195	1.41836
hsa-miR-4448	0	0.552271	0	0.572332	0.366677	0.676708	0.832563	0.194199	1.12519	0	2.21718	0	0.192644	0.688323	0.961561	0.630384
hsa-miR-95-5p	0	0.18409	0.176889	0.572332	0.366677	0.676708	0.333025	0.194199	0	0	0	0.198018	0.192644	0	0	0.315192
hsa-miR-572	0	0.18409	0.176889	0	0	0	0	0.194199	0.450075	0.399761	0.277147	1.18811	0.192644	0.344162	0.480781	0.78798
hsa-miR-5091	0	0.18409	0.530668	0.572332	0.733354	0	0	0.194199	0	0.799521	0.554295	0.594055	0.385288	0.516243	0.480781	0.157596
hsa-miR-367-5p	0	0	0	0	0	0	0	0.194199	2.02534	0.19988	0.277147	1.98018	0.770576	1.54873	0.24039	2.04875
hsa-miR-302c-3p	0	0.18409	0	0	0	0	0	0.194199	35.556	30.9815	39.9092	32.8711	26.1996	28.5654	37.2605	29.4704
hsa-miR-302b-5p	0	0	0	0	0	0	0.333025	0.194199	18.003	19.1885	21.8946	22.7721	13.0998	12.3898	15.6254	12.6077
hsa-miR-4455	0.213667	0	0.530668	0.190777	0.366677	0.169177	0.333025	0.194199	0.675113	1.19928	0.277147	0.594055	0	0.860404	0.480781	0.630384
hsa-miR-4635	0	0.552271	0.176889	0	0.916692	0.169177	0.166513	0.194199	0.225038	0.399761	0.277147	0.396037	0.192644	0.516243	0.24039	1.10317
hsa-miR-548ae-5p	0.427335	0.36818	0	0.381554	0.366677	0.676708	1.16559	0.194199	0.450075	0.19988	0.277147	0.396037	0	0	0	0.472788
hsa-miR-5692c	0.427335	0	0	0.190777	0.183338	0	0	0.194199	0	0	0	0	0.192644	0.172081	0	0
hsa-miR-3655	0	0.18409	0.176889	0	0.183338	0.338354	0	0.194199	0.225038	0.399761	0	0.198018	0.385288	0	0.24039	0
hsa-miR-378h	0.213667	0.36818	0	0.190777	0	0	0	0.194199	0	0.399761	0	0.198018	0.385288	0.344162	0.480781	0.315192
hsa-miR-1229-5p	0.641002	0.736361	0.176889	0.381554	0.366677	0.338354	0.666051	0.194199	1.57526	5.19689	4.7115	6.13857	6.16461	5.67867	6.97132	6.46143
hsa-miR-4646-5p	0.213667	0	0	0.381554	0	0	0	0.194199	0	0.599641	0.554295	1.18811	0.577932	0.860404	0.721171	0.472788
hsa-miR-4646-3p	0.427335	0	0	0.190777	0.366677	0.169177	0.499538	0.194199	0.900151	1.39916	1.94003	0.792074	1.54115	1.89289	1.44234	2.04875
hsa-miR-1236-5p	0	0.18409	0	0	0	0.169177	0	0.194199	1.12519	0.999402	1.10859	1.98018	1.34851	1.20457	0.480781	1.57596
hsa-miR-6833-5p	0	0.18409	0.530668	0.572332	0	0.169177	0	0.194199	0	0.19988	0	0.594055	0.192644	0	0.24039	0.630384
hsa-miR-6834-3p	0.213667	0	0	0	0	0	0	0.194199	0.225038	0.399761	0.277147	0.396037	0	0	0.24039	0.315192
hsa-miR-7111-5p	0.85467	0.736361	0.176889	0	0.550015	0.507531	0.333025	0.194199	4.72579	4.79713	4.43436	4.75244	6.74254	4.12994	5.52898	7.09182
hsa-miR-10398-5p	0	0.18409	0.353778	0.381554	0.183338	0.169177	0	0.194199	0	0	0	0	0.192644	0.344162	0	0
hsa-miR-10398-3p	0.85467	0.736361	1.23822	0.190777	0.733354	0.507531	1.16559	0.194199	0.225038	0	0	0.594055	0	0.860404	0.24039	0.157596
hsa-miR-4655-3p	0.213667	0	0.353778	0.190777	0.183338	0.338354	0	0.194199	0.450075	0.19988	0	1.58415	0.96322	0.688323	0.961561	0.630384
hsa-miR-6874-3p	0.213667	0.920451	0.176889	0	0	0.169177	0.166513	0.194199	1.12519	1.19928	1.38574	0.792074	0.770576	0.516243	0.721171	1.57596
hsa-miR-6837-3p	0.641002	0.18409	0.707557	0.190777	0.916692	1.01506	0.499538	0.194199	0.675113	0.19988	0.277147	1.58415	0.577932	0.688323	0.480781	1.41836
hsa-miR-6132	0	0	0	0.381554	0.183338	0	0.166513	0.194199	0	0	0	0	0	0	0	0.157596
hsa-miR-592	0.641002	0.18409	0	0.190777	0.550015	0.169177	0.166513	0.194199	0.450075	0.599641	0.831442	0.198018	0.96322	0.688323	0.480781	0
hsa-miR-129-1-3p	0.641002	0.736361	0	0.572332	0.916692	0.169177	0.166513	0.194199	0.225038	0.399761	0.277147	0.198018	0.385288	0.172081	0	0.315192
hsa-miR-6892-3p	0	0	0	0	0	0	0	0.194199	0	0.19988	0.277147	1.38613	1.54115	1.72081	0.24039	0.630384
hsa-miR-598-3p	0	0.18409	0	0.190777	0.550015	0.507531	0.166513	0.194199	89.34	91.945	95.3387	108.118	88.4236	91.547	85.579	110.79
hsa-miR-6876-3p	0.427335	0	0.176889	0.381554	0.733354	0	0	0.194199	0.225038	0	0	0	0	0	0	0.630384
hsa-miR-6842-5p	0.213667	0.36818	0	0.381554	0.916692	0	0.166513	0.194199	1.12519	1.19928	0.831442	0.594055	0	1.03249	0.24039	0.472788
hsa-miR-6843-3p	1.06834	0.18409	0.884446	0.572332	0.366677	0.507531	0.499538	0.194199	0.225038	0.399761	0.277147	0.396037	0.385288	0.344162	0.24039	0.630384
hsa-miR-875-3p	0	0	0	0	0	0	0	0.194199	0	0.19988	0	0	0.192644	0	0.24039	0.315192
hsa-miR-5680	0.427335	0.736361	0.353778	0.381554	0.183338	0.338354	0.333025	0.194199	0.450075	0.19988	0	0	0.385288	0.172081	0.480781	0.157596
hsa-miR-4662a-3p	0	0.18409	0.353778	0.381554	0.183338	0	0.333025	0.194199	0.675113	0.799521	1.10859	0.396037	2.50437	2.23705	2.88468	2.04875
hsa-miR-5194	1.282	0.552271	0.353778	0.190777	0.183338	0.845885	0.666051	0.194199	0	0	0	0.198018	0.192644	0.860404	0	0.157596
hsa-miR-6845-3p	0.213667	0.18409	0.176889	0.572332	0.550015	0	0.832563	0.194199	0.225038	0.599641	0	0	0.192644	0.172081	0.721171	0.630384
hsa-miR-6846-5p	0	0.18409	0	0.190777	0.183338	0	0.166513	0.194199	0.225038	0.19988	0	0.396037	0.192644	0.516243	0	0.630384
hsa-miR-6846-3p	0	0.18409	0	0.190777	0.366677	0.507531	0.499538	0.194199	0.450075	0.999402	0.831442	0.594055	0.96322	0.688323	0.480781	1.26077
hsa-miR-6851-3p	0.427335	1.47272	1.41511	0	0.366677	0.169177	1.16559	0.194199	0.675113	0.799521	0.831442	1.98018	0.385288	0.516243	0.480781	0.630384
hsa-miR-4667-3p	0	0.552271	0	0.190777	0.183338	0	0.166513	0.194199	0.450075	0.399761	0.277147	0.792074	0.192644	0.688323	0.480781	0.630384
hsa-miR-4477b	0	0	0	0	0	0.338354	0	0.194199	0	0	0	0	0	0	0	0.157596
hsa-miR-4289	0.213667	0.36818	0.176889	0	0.366677	0	0	0.194199	0	0	0.277147	0.198018	0.192644	0	0.961561	0
hsa-miR-4670-3p	0.213667	0	0.176889	0	0.183338	0.169177	0.166513	0.194199	0	0	0.277147	0	0	0.344162	0	0
hsa-miR-3960	0.213667	0	0	0	0.183338	0.169177	0.166513	0.194199	0.225038	0.799521	0	0	0.385288	0.172081	0	0.315192
hsa-miR-6856-3p	0	0.18409	0	0.190777	0	0.169177	0.166513	0.194199	0.675113	0.799521	1.10859	0.396037	1.34851	1.37665	0.480781	1.10317
hsa-miR-4669	0	0.18409	0	0	0.183338	0.338354	0.166513	0.194199	0	0	0	0	0	0	0	0
hsa-miR-602	0.427335	0.36818	0.530668	0.572332	0.183338	0.169177	0.166513	0.194199	0.675113	0.799521	0	0.198018	0.385288	0.344162	0.480781	0.472788
hsa-miR-3690	1.49567	1.65681	1.592	1.71699	0.550015	2.1993	1.16559	0.194199	1.35023	1.59904	1.10859	2.1782	1.7338	1.54873	0.721171	2.04875
hsa-miR-6089	0	0.18409	0	0.190777	0	0	0	0.194199	0	0	0	0	0	0	0	0
hsa-miR-548am-3p	0	0	0.176889	0.381554	0	0.338354	0.333025	0.194199	0.225038	0	0.277147	0	0	0.344162	0	0.157596
hsa-miR-3937	0	0	0	0	0.183338	0	0.166513	0.194199	0	0	0.277147	0	0	0	0	0
hsa-miR-4769-3p	0	0	0	0.190777	0	0	0.166513	0.194199	0	0	0	0	0.192644	0	0	0
hsa-miR-4536-5p	0.213667	0.552271	0.176889	0.190777	0.183338	0.169177	0.333025	0.194199	0	0	0	0	0	0	0	0
hsa-miR-4536-3p	0.213667	0.552271	0.176889	0.190777	0.183338	0.169177	0.333025	0.194199	0	0	0	0	0	0	0	0
hsa-miR-1321	0	0	0.176889	0.190777	0	0	0	0.194199	0	0.19988	0	0.396037	0	0.172081	0	0
hsa-miR-363-5p	0.213667	0.36818	0.176889	0.190777	0.366677	0	0.333025	0.194199	0	0	0	0	0	0	0	0
hsa-miR-19b-2-5p	0.213667	0	0.176889	0	0.183338	0.169177	0.333025	0.194199	0	0	0.831442	0.594055	0.192644	0.172081	0.480781	0.472788
hsa-miR-20b-3p	0	0.36818	0.530668	0.190777	0.366677	0.676708	0.499538	0.194199	0	0	0	0	0	0	0	0
hsa-miR-892b	0	0	0.176889	0	0	0	0	0.194199	0	0	0	0.198018	0	0	0	0
hsa-miR-891a-3p	0	0	0	0	0	0	0	0.194199	0	0	0	0	0	0	0	0
hsa-miR-1184	0	0.18409	0	0.190777	0	0	0	0.194199	0	0	0	0	0	0	0	0.157596
hsa-miR-1302	0	0.36818	0	0.572332	0.183338	0.169177	0.333025	0	0.450075	0.19988	0	0.396037	0.192644	0.172081	0.721171	0.157596
hsa-miR-6727-3p	0	0	0	0	0	0	0	0	0	0	0	0	0	0	0	0.472788
hsa-miR-6808-5p	0.213667	0	0.353778	0	0	0	0	0	0	0	0	0	0	0	0	0
hsa-miR-4251	0	0	0	0	0	0	0	0	0	0	0	0	0	0	0	0
hsa-miR-4252	0	0	0	0	0	0	0	0	0	0	0	0	0	0	0	0
hsa-miR-6728-5p	0.641002	0.36818	0.353778	0.381554	0.366677	0.169177	0	0	0.450075	0.599641	0.277147	0.990092	0.770576	0.688323	0.24039	0.945576
hsa-miR-4632-3p	0	0	0	0	0	0	0	0	1.8003	1.79892	1.38574	1.98018	2.31173	2.06497	1.44234	2.20634
hsa-miR-4632-5p	0	0	0	0	0	0	0	0	0	0	0	0	0	0	0	0
hsa-miR-3675-5p	0	0	0	0	0	0	0	0	0	0	0	0	0	0	0	0
hsa-miR-3675-3p	0	0	0	0	0	0	0	0	0	0	0	0	0	0	0	0
hsa-miR-3972	0	0	0	0	0	0	0	0	0	0	0	0	0	0	0	0
hsa-miR-4695-5p	0	0.18409	0.176889	0	0.183338	0	0	0	0	0.399761	0	0.198018	0.192644	0.516243	0.480781	0
hsa-miR-1290	0	0.18409	0	0	0.183338	0.169177	0	0	0	0	0	0.198018	0	0	0.24039	0
hsa-miR-6084	0	0	0	0	0	0	0	0	0	0	0	0	0	0	0.24039	0
hsa-miR-4418	0	0	0	0	0	0	0	0	0	0	0	0	0	0	0	0
hsa-miR-6127	0	0	0	0	0	0	0	0	0	0	0	0	0	0	0	0
hsa-miR-4253	0.213667	0	0	0	0	0	0.166513	0	0	0	0	0	0.192644	0	0	0
hsa-miR-378f	0.85467	0.736361	0.176889	0.381554	0.366677	0.169177	0.166513	0	0.900151	1.79892	1.38574	1.38613	1.34851	1.03249	0.24039	1.26077
hsa-miR-6731-5p	0	0	0.176889	0	0	0	0	0	0	0	0	0	0	0	0	0
hsa-miR-4420	0	0.18409	0	0	0	0	0	0	0	0	0	0	0.192644	0	0	0
hsa-miR-5585-3p	0	0	0	0	0	0	0	0	0	0	0	0	0	0	0	0
hsa-miR-4255	0	0	0	0	0	0	0	0	0	0	0	0	0	0	0	0
hsa-miR-3659	0	0	0	0	0	0	0.166513	0	0.225038	0	0	0	0.192644	0.172081	0	0.315192
hsa-miR-6079	0	0	0	0	0	0	0	0	0	0	0	0	0	0	0	0
hsa-miR-5584-3p	0	0	0	0	0.366677	0.169177	0	0	0	0	0.277147	0	0	0	0	0.315192
hsa-miR-6500-5p	0	0	0	0.381554	0.183338	0.169177	0	0	0	0	0	0	0	0	0	0
hsa-miR-6500-3p	0.213667	0	0.176889	0	0.183338	0.169177	0	0	0	0	0	0	0	0	0	0
hsa-miR-761	0	0	0	0.190777	0	0	0	0	0	0	0	0	0	0	0	0
hsa-miR-4711-5p	0	0	0	0	0	0	0	0	0	0	0	0	0	0	0	0
hsa-miR-4711-3p	0	0	0	0	0	0	0	0	0	0.19988	0	0	0	0	0	0
hsa-miR-6068	0	0	0	0	0	0	0	0	0	0	0	0	0	0	0	0
hsa-miR-4794	0	0.18409	0	0	0	0	0	0	0.225038	0.19988	0	0	0	0.516243	0	0.315192
hsa-miR-3671	0	0	0	0	0	0	0	0	0	0	0	0	0	0	0	0
hsa-miR-3117-5p	0	0	0	0	0	0	0	0	0	0	0	0	0	0	0	0
hsa-miR-7156-5p	0	0	0	0	0	0	0	0	0.225038	0.19988	0	0	0	0	0	0
hsa-miR-7156-3p	0	0	0	0	0	0	0	0	0	0	0	0	0.385288	0	0	0
hsa-miR-7856-5p	0	0	0	0	0	0	0	0	0	0	0	0	0	0	0	0
hsa-miR-12133	0	0.18409	0	0	0	0.169177	0	0	0	0	0	0	0	0	0.24039	0
hsa-miR-553	0	0	0	0	0	0	0	0	0	0	0	0	0	0	0	0
hsa-miR-7852-3p	0	0	0	0	0	0	0	0	0	0	0	0	0	0	0	0
hsa-miR-4256	0	0	0	0	0	0	0	0	0	0	0	0	0	0	0	0
hsa-miR-11399	0	0.18409	0	0.190777	0	0	0	0	1.12519	0.999402	1.38574	2.1782	0.770576	0.688323	1.44234	2.36394
hsa-miR-6736-3p	0.213667	0.18409	0	0.190777	0	0.169177	0.333025	0	0.225038	0	0	0.198018	0	0	0	0
hsa-miR-6077	0	0	0.353778	0	0	0.507531	0	0	0.225038	0.19988	0.277147	0.396037	0.192644	0	0	0.157596
hsa-miR-6878-5p	0	0	0	0	0.183338	0	0.166513	0	0	0	0	0	0.192644	0	0	0
hsa-miR-4257	0	0	0	0	0	0	0	0	0	0	0	0	0	0	0	0
hsa-miR-554	0	0	0	0	0	0	0	0	0	0	0	0	0	0	0	0
hsa-miR-8083	0	0	0	0	0	0	0	0	0	0	0	0	0	0	0	0
hsa-miR-6737-5p	0	0.552271	0.353778	0	0.183338	0.169177	0.166513	0	1.35023	0.999402	0.277147	0.792074	0.577932	0.344162	0.480781	0.630384
hsa-miR-6737-3p	0.213667	0.18409	0.353778	0.572332	0	0.169177	0.333025	0	0.675113	0.399761	0.277147	0.594055	0.385288	0.516243	0.480781	0.78798
hsa-miR-5698	0.213667	0.18409	0	0	0.366677	0	0	0	0.450075	0.19988	0	0.198018	0	0.688323	0.24039	0.315192
hsa-miR-4258	0	0	0	0	0	0	0	0	0	0	0	0	0	0	0	0
hsa-miR-555	0	0	0	0	0	0	0	0	0	0	0	0	0	0	0	0.157596
hsa-miR-4259	0	0	0	0	0	0	0	0	0	0	0.277147	0	0	0	0	0
hsa-miR-5187-3p	0	0.18409	0.353778	0.190777	0.366677	0	0	0	2.02534	1.19928	0.831442	1.38613	1.7338	1.03249	0.721171	1.73356
hsa-miR-4654	0	0	0	0.190777	0	0.338354	0	0	0.450075	0.399761	1.10859	0.396037	0.385288	0.860404	0.480781	0.945576
hsa-miR-3658	0	0	0	0	0	0	0	0	0.225038	0	0	0	0	0	0	0
hsa-miR-921	0	0	0	0	0	0	0	0	0	0	0	0	0	0	0	0
hsa-miR-1255b-2-3p	0	0	0	0	0	0	0	0	0	0	0	0	0	0	0	0
hsa-miR-557	0	0	0	0	0	0	0	0	0	0	0	0	0	0	0	0
hsa-miR-3119	0	0	0	0	0	0	0	0	0	0	0.277147	0	0	0.172081	0	0
hsa-miR-1295b-3p	0	0	0	0.190777	0.183338	0.338354	0	0	0.225038	0	0.277147	0	0.385288	0.516243	0	0.472788
hsa-miR-488-5p	0	0	0.176889	0	0	0	0	0	0.225038	0	0	0.396037	0.192644	0	0	0
hsa-miR-488-3p	0	0	0	0.381554	0.183338	0.169177	0	0	0	0	0	0.198018	0.192644	0	0	0
hsa-miR-12116	0	0	0	0	0	0	0	0	0	0	0	0	0	0	0	0
hsa-miR-4426	0	0	0	0	0	0	0	0	0	0	0	0.198018	0	0	0	0
hsa-miR-4735-5p	0.427335	0.736361	0.530668	0.190777	0	0.676708	0	0	0	0	0	0	0	0	0	0
hsa-miR-4735-3p	0	0	0	0.190777	0	0	0	0	0	0	0	0	0	0	0	0
hsa-miR-1231	0	0	0	0	0	0	0	0	0.225038	0	0	0	0	0	0	0
hsa-miR-6739-5p	0	0.18409	0.176889	0	0.183338	0	0.166513	0	0	0.19988	0.554295	0.396037	0	0.516243	0.480781	0.157596
hsa-miR-6740-3p	0.641002	0.18409	0.353778	0.763109	0.183338	0.169177	0.333025	0	0.900151	0.399761	0.554295	0	0.96322	0	0.24039	0.78798
hsa-miR-6769b-5p	0	0.36818	0.176889	0.763109	0.366677	0.507531	0	0	0.450075	0.19988	0.277147	0.792074	0.385288	0.344162	0	1.10317
hsa-miR-4260	0	0	0	0	0	0	0	0	0	0	0	0	0	0	0	0
hsa-miR-3122	0	0	0	0.190777	0.183338	0	0	0	0	0.19988	0	0	0	0	0	0
hsa-miR-4666a-5p	0	0	0	0.381554	0.916692	0.338354	0	0	0	0.19988	0.277147	0	0.385288	0.172081	0	0.315192
hsa-miR-1182	0	0	0	0	0	0	0	0	0	0	0	0	0	0	0	0
hsa-miR-4427	0	0	0	0	0	0	0	0	0	0	0	0	0.192644	0	0	0.157596
hsa-miR-4428	0	0	0	0	0	0	0	0	0.450075	0.19988	0.277147	0.594055	0.770576	0.688323	0	0
hsa-miR-3123	0	0	0	0	0	0	0	0	0	0	0	0	0	0	0	0
hsa-miR-3916	0.213667	0.36818	0.176889	0.381554	0.366677	0.507531	0.166513	0	0	0.19988	0.277147	0.990092	0.770576	0.344162	0	0.472788
hsa-miR-3124-3p	0	0.18409	0.176889	0.190777	0.183338	0	0.333025	0	0.450075	0	0	0	0	0	0	0
hsa-miR-6072	0	0	0	0	0	0	0	0	0	0	0	0	0	0	0	0
hsa-miR-6078	0	0	0	0	0	0	0	0	0	0	0	0	0	0	0	0
hsa-miR-548ak	0.213667	0	0	0	0	0	0	0	0	0	0.554295	0	0.385288	0	0	0
hsa-miR-4480	0	0	0	0	0	0	0	0	0	0	0	0	0	0	0	0
hsa-miR-4481	0	0	0	0	0	0	0	0	0	0	0	0.198018	0	0	0	0
hsa-miR-4293	0	0	0	0	0	0	0	0	0	0	0	0	0	0	0	0
hsa-miR-1265	0	0	0	0	0	0	0	0	0.225038	0.399761	0	0.396037	0	0	0	0
hsa-miR-511-5p	0.213667	0.18409	0.530668	0	0	0	0.333025	0	0.450075	0.799521	0.831442	0.198018	0.96322	0.860404	0.721171	1.26077
hsa-miR-511-3p	0	0.36818	0.176889	0.190777	0	0	0.499538	0	1.8003	2.79832	1.38574	1.18811	1.54115	0.688323	2.16351	0.945576
hsa-miR-4675	0	0.18409	0	0	0	0	0	0	0	0	0	0	0	0	0	0
hsa-miR-603	0	0	0	0	0	0	0	0	0.225038	0.799521	0	0	0	0.516243	0.480781	0.630384
hsa-miR-8086	0	0	0	0	0	0	0	0	0	0	0	0	0	0	0	0
hsa-miR-604	0	0	0	0	0	0	0	0	0	0	0	0	0	0	0	0
hsa-miR-938	0	0	0	0	0	0	0	0	0.900151	0.19988	1.10859	0.396037	0.770576	0.344162	0.961561	0.945576
hsa-miR-7162-5p	0	0	0	0	0	0	0	0	0	0	0	0	0	0	0	0
hsa-miR-7162-3p	0	0	0	0	0	0	0	0	0	0	0	0	0	0	0	0
hsa-miR-3156-5p	0	0	0	0	0	0	0.166513	0	0	0.19988	0	0.396037	0.385288	0.516243	0	0.157596
hsa-miR-3156-3p	0	0	0	0	0	0	0	0	0	0	0	0	0	0	0	0
hsa-miR-4294	0	0	0	0	0	0	0	0	0	0	0	0	0	0	0	0
hsa-miR-605-5p	0	0.18409	0	0	0.183338	0	0	0	0	0.19988	0.554295	0.792074	0.192644	0.688323	0.480781	0.945576
hsa-miR-605-3p	0	0.36818	0	0	0	0	0	0	0	0.19988	0.277147	0.594055	0.192644	0	0	0.472788
hsa-miR-548f-5p	0.213667	0.36818	0	0	0.550015	0.676708	0.166513	0	0.450075	0.599641	0	0	0.192644	0.172081	0.24039	0.157596
hsa-miR-3924	0	0	0	0	0	0	0	0	0	0	0	0	0	0	0	0
hsa-miR-7151-5p	0	0	0	0	0.183338	0	0	0	0	0.19988	0	0	0	0	0	0.315192
hsa-miR-7151-3p	0	0	0	0	0.183338	0	0.333025	0	0.225038	0.399761	0.277147	0.198018	0.385288	0.516243	0	0.315192
hsa-miR-7152-5p	0	0	0	0	0	0	0	0	0	0	0	0	0	0	0	0
hsa-miR-7152-3p	0.213667	0	0	0	0	0	0	0	0	0	0	0	0	0	0	0
hsa-miR-4678	0	0	0	0	0	0	0	0	0	0	0	0	0	0	0	0
hsa-miR-4679	0	0	0.176889	0	0	0	0	0	0	0	0	0	0.192644	0	0	0
hsa-miR-3085-5p	0.213667	0.18409	0.353778	0.190777	0.183338	0.169177	0.166513	0	0	0	0	0.198018	0	0	0	0.157596
hsa-miR-3085-3p	1.282	0.36818	0.530668	0.572332	0.183338	0.507531	0.499538	0	0.225038	0	0	0	0	0	0	0
hsa-miR-4685-5p	0.213667	0	0	0.381554	0	0.169177	0	0	0.225038	0	0.277147	0.198018	0.770576	0	0.480781	0.315192
hsa-miR-6507-5p	0	0	0	0	0	0	0	0	0.225038	0	0	0.198018	0	0.172081	0	0.157596
hsa-miR-6507-3p	0	0	0	0	0	0	0	0	0	0	0	0	0	0	0	0
hsa-miR-608	0	0	0	0	0	0	0	0	0	0	0	0	0	0	0	0
hsa-miR-936	0	0	0	0	0	0	0	0	0	0.19988	0.277147	0	0	0	0	0
hsa-miR-609	0.427335	0.18409	0.884446	0.953886	0.183338	0.676708	0.333025	0	0	0.599641	0.277147	0.198018	0	0.688323	0.480781	0
hsa-miR-4482-5p	0	0.18409	0	0	0	0	0.166513	0	0.900151	1.59904	1.38574	1.38613	1.54115	1.37665	1.20195	2.52154
hsa-miR-4680-5p	0	0.36818	0.176889	0	0	0.169177	0	0	0.225038	0	0.277147	0	0	0.172081	0	0
hsa-miR-4680-3p	0	0	0.353778	0	0	0	0	0	0.225038	0.19988	0	0	0	0.172081	0	0
hsa-miR-6715b-5p	0	0	0	0	0	0	0	0	1.12519	2.19868	1.66288	1.58415	1.92644	1.37665	0.480781	1.89115
hsa-miR-6715a-3p	0	0	0	0	0	0	0	0	1.12519	2.19868	1.66288	1.58415	1.92644	1.37665	0.480781	1.89115
hsa-miR-4295	0	0	0	0	0	0	0	0	0	0	0	0	0	0	0	0
hsa-miR-4483	0	0	0	0	0	0.169177	0.166513	0	0	0	0	0	0	0	0	0
hsa-miR-9851-5p	0	0	0	0	0	0	0	0	0	0	0	0	0	0	0	0
hsa-miR-9851-3p	0	0	0	0	0	0	0	0	0	0	0	0.198018	0	0	0	0
hsa-miR-4681	0	0	0	0	0	0	0	0	0.225038	0	0	0	0	0	0	0
hsa-miR-4296	0	0	0	0	0	0	0	0	0	0	0	0	0	0	0	0
hsa-miR-4297	0	0	0	0	0	0	0	0	0	0	0	0	0	0	0	0
hsa-miR-6743-5p	0	0.18409	0.176889	0.190777	0	0.169177	0	0	0	0	0.554295	0.198018	0	0.172081	0	0
hsa-miR-4298	0	0	0	0	0	0	0	0	0	0	0	0	0	0	0	0
hsa-miR-7847-3p	0	0	0	0	0	0	0	0	0	0	0	0	0	0	0	0
hsa-miR-4686	0	0	0	0	0	0	0	0	0	0	0	0.396037	0	0.172081	0.24039	0
hsa-miR-302e	0	0	0	0	0	0	0	0	0	0.19988	0	0	0.192644	0	0.721171	0.472788
hsa-miR-5691	0	0	0	0	0	0	0	0	0	0	0	0	0	0	0	0
hsa-miR-4299	0	0	0	0	0	0	0	0	0	0	0	0	0	0	0	0
hsa-miR-8070	0	0	0	0	0	0	0	0	0	0	0	0	0	0	0	0
hsa-miR-6124	0	0	0	0	0	0	0	0	0	0	0	0	0	0	0	0
hsa-miR-4486	0	0	0	0	0	0	0	0	0	0	0.554295	0	0	0	0	0
hsa-miR-4694-5p	0	0.36818	0.353778	0.381554	0	0	0	0	0	0	0	0	0.192644	0	0	0
hsa-miR-8054	0	0	0	0	0	0	0	0	0	0	0	0	0	0	0	0
hsa-miR-8068	0	0	0	0	0	0	0	0	0	0	0	0	0	0	0	0
hsa-miR-3973	0	0	0	0	0	0	0	0	0	0	0	0	0	0	0	0
hsa-miR-670-5p	0	0	0	0	0	0	0	0	0	0	0	0	0	0	0	0
hsa-miR-670-3p	0	0	0	0	0	0	0	0	0	0	0	0	0	0	0	0
hsa-miR-7154-5p	0	0	0	0	0	0	0	0	0	0	0	0	0	0	0	0
hsa-miR-7154-3p	0	0	0	0	0	0	0	0	0	0	0	0	0	0	0	0
hsa-miR-4487	0.213667	0	0	0	0	0	0.166513	0	0	0	0	0	0	0	0	0
hsa-miR-3161	0	0.18409	0	0	0	0	0	0	0	0	0	0	0	0	0	0
hsa-miR-6128	0	0	0	0	0	0	0.166513	0	0	0	0	0	0	0.172081	0.24039	0
hsa-miR-3162-3p	0.213667	0	0.353778	0	0	0	0	0	0	0.19988	0.277147	0	0	0	0.24039	0.157596
hsa-miR-6503-5p	0	0	0	0	0	0	0	0	0	0.19988	0	0	0	0.172081	0	0.157596
hsa-miR-6503-3p	0	0	0.176889	0	0	0	0	0	0.225038	0.19988	0	0.198018	0	0.516243	0	0.157596
hsa-miR-6748-5p	0.213667	0.552271	0.176889	0	0.183338	0.338354	0.499538	0	0.225038	0	0	0.792074	0.192644	0.172081	0.721171	0.630384
hsa-miR-6748-3p	0	0.18409	1.06134	0.381554	0.183338	0.169177	0	0	0.225038	0.799521	0.277147	0.198018	0.385288	0.860404	0.480781	1.41836
hsa-miR-6750-5p	0.213667	0	0.176889	0	0.183338	0.507531	0	0	0.225038	0.19988	1.38574	0.594055	1.15586	0.860404	0.721171	1.26077
hsa-miR-6750-3p	0.427335	0.736361	0.884446	0.572332	0.183338	0.507531	0.499538	0	2.02534	1.39916	2.21718	5.3465	3.0823	3.78578	2.16351	4.41269
hsa-miR-6749-5p	0.641002	0.18409	0.353778	0.381554	0.183338	0.169177	0	0	0	0.799521	0.554295	0.396037	0.770576	1.20457	0.24039	0.472788
hsa-miR-612	0	0	0.353778	0.190777	0.366677	0.169177	0	0	0	0	0	0	0	0	0	0
hsa-miR-6860	0	0.36818	0.176889	0.190777	0.366677	0.169177	0	0	0	0	0	0	0	0	0.24039	0
hsa-miR-6752-3p	0	0	0.353778	0.190777	0.183338	0	0	0	0.675113	0.799521	1.66288	1.18811	1.15586	1.37665	1.44234	1.57596
hsa-miR-4691-5p	0	0	0	0	0	0	0	0	0	0	0	0	0	0.172081	0	0
hsa-miR-4691-3p	0.213667	0	0.353778	0.572332	0	0	0	0	1.35023	0.999402	1.66288	0.594055	0.770576	1.20457	0.480781	1.73356
hsa-miR-4692	0	0	0	0	0	0	0	0	0	0	0	0.198018	0.192644	0.516243	0.24039	0.157596
hsa-miR-4696	0	0	0	0	0	0	0	0	0	0	0	0	0	0	0	0
hsa-miR-5579-5p	0	0	0.353778	0	0	0	0	0	0	0	0	0	0	0	0	0
hsa-miR-5579-3p	0	0.18409	0.176889	0	0	0.169177	0	0	0	0	0	0	0	0.172081	0	0
hsa-miR-4300	0	0	0	0	0	0	0	0	0	0	0	0	0	0	0	0
hsa-miR-3166	0	0	0	0	0	0	0	0	0	0	0	0	0	0	0.24039	0
hsa-miR-4490	0	0	0	0	0	0	0	0	0	0	0	0	0	0	0	0.157596
hsa-miR-3920	0.427335	0.18409	0.176889	0.190777	0	0	0	0	0	0	0	0	0	0	0	0
hsa-miR-4693-5p	0	0	0	0	0	0	0	0	0	0	0	0	0	0	0	0.315192
hsa-miR-4693-3p	0	0	0	0.190777	0	0	0	0	0	0	0	0	0	0	0.480781	0
hsa-miR-4491	0	0	0	0	0	0	0	0	0	0	0	0	0	0	0.24039	0
hsa-miR-4301	0	0	0	0	0	0	0	0	0	0	0	0	0	0	0	0
hsa-miR-6716-5p	0	0	0	0	0	0	0.166513	0	0	0.19988	0	0.198018	0	0.172081	0	0
hsa-miR-4492	0	0	0	0	0	0	0	0	0.225038	0	0.277147	0	0	0.172081	0	0.472788
hsa-miR-6756-5p	0	0.18409	0	0	0	0	0	0	0	0	0	0.198018	0	0	0.24039	0
hsa-miR-6756-3p	0	0	0	0	0	0.169177	0	0	0	0	0	0	0.192644	0	0	0
hsa-miR-4493	0	0	0	0	0	0	0	0	0	0	0	0	0	0	0	0
hsa-miR-6090	0	0	0	0	0	0	0	0	0	0	0	0	0	0	0	0
hsa-miR-8052	0	0	0	0	0	0	0	0	0	0	0	0	0	0	0	0
hsa-miR-4697-5p	0	0	0	0	0	0	0	0	0.225038	0	0	0	0	0	0.24039	0
hsa-miR-4697-3p	0	0	0	0	0.183338	0	0	0	0.450075	0.799521	0	1.18811	0.385288	0.516243	0.480781	0.78798
hsa-miR-3649	0	0	0	0	0	0	0	0	0	0	0	0	0	0	0	0
hsa-miR-200c-5p	0	0	0.176889	0	0	0.169177	0.333025	0	41.4069	33.9797	31.5948	26.9305	34.6759	38.374	29.3276	26.4761
hsa-miR-1244	0	0	0	0	0	0	0	0	0	0.19988	0	0	0	0	0	0.157596
hsa-miR-613	0	0	0	0	0	0	0	0	0	0	0	0	0	0	0	0
hsa-miR-614	0	0	0	0	0	0	0	0	0	0	0	0	0	0	0	0
hsa-miR-3974	0	0	0	0	0	0	0	0	0	0	0	0	0	0	0	0
hsa-miR-920	0	0	0	0	0	0	0	0	0	0	0	0	0	0	0	0
hsa-miR-4302	0	0	0	0	0	0	0	0	0	0	0	0	0	0	0	0.157596
hsa-miR-4698	0	0	0	0	0	0.169177	0	0	0	0	0	0	0	0	0	0
hsa-miR-4494	0	0	0	0	0	0	0	0	0	0	0	0	0	0	0	0
hsa-miR-4701-5p	0.427335	0.18409	0.176889	0.572332	0.183338	0	0.166513	0	0.900151	0.599641	0.554295	0.594055	1.34851	0.516243	0.961561	0.472788
hsa-miR-6759-3p	0	0	0.176889	0	0.366677	0.338354	0	0	0.225038	0.19988	0.554295	0.396037	0.192644	0.344162	0.24039	0.157596
hsa-miR-6074	0	0	0	0	0	0	0	0	0	0	0	0	0	0	0	0
hsa-miR-6502-5p	0	0	0	0	0	0	0	0	0	0	0	0	0	0	0	0
hsa-miR-6502-3p	0	0	0	0	0	0	0	0	0	0	0	0	0	0	0	0
hsa-miR-1279	0	0	0	0	0	0	0	0	0	0	0	0	0	0	0	0
hsa-miR-617	0	0	0	0	0	0	0	0	0	0	0	0	0	0	0	0
hsa-miR-4699-5p	0	0	0	0	0	0	0	0	0	0	0	0	0	0	0	0
hsa-miR-4699-3p	0	0	0	0	0	0	0	0	0	0.19988	0	0	0	0	0	0
hsa-miR-3059-5p	0	0	0	0.190777	0.183338	0	0.166513	0	0	0	0	0.198018	0	0	0	0.157596
hsa-miR-3059-3p	0	0	0	0	0	0	0	0	0	0	0	0	0	0	0	0
hsa-miR-5700	0	0	0	0	0	0	0	0	0	0	0	0	0	0	0	0
hsa-miR-7844-5p	0	0	0	0	0	0	0	0	0	0	0	0	0	0	0	0
hsa-miR-492	0	0	0	0	0	0.169177	0	0	0.225038	0.19988	0	0	0	0	0.24039	0
hsa-miR-1251-5p	0	0	0	0	0	0	0	0	0	0.19988	0	0	0.192644	0.172081	0.24039	0.157596
hsa-miR-1251-3p	0	0	0	0	0	0	0	0	0.450075	0	0	0	0	0	0	0
hsa-miR-4495	0	0	0	0	0	0	0	0	0	0.19988	0	0	0	0.172081	0	0
hsa-miR-4303	0	0	0	0	0	0	0	0	0	0	0	0	0	0	0	0
hsa-miR-1827	0	0.18409	0.176889	0	0	0	0	0	0	0	0	0	0	0	0	0
hsa-miR-4496	0	0	0	0	0	0	0	0	0	0	0	0	0	0	0	0
hsa-miR-619-3p	0	0	0	0	0	0	0	0	0	0	0	0	0	0	0	0
hsa-miR-619-5p	0	0	0	0	0	0	0	0	0	0	0	0	0	0	0	0
hsa-miR-6760-5p	0	0	0	0	0	0	0	0	0	0	0	0	0	0	0	0
hsa-miR-6760-3p	0	0	0	0	0	0	0	0	0	0	0	0	0	0	0	0
hsa-miR-6861-3p	0	0.18409	0.353778	0.190777	0	0.338354	0	0	0	0	0	0.396037	0.385288	0	0	0.157596
hsa-miR-620	0	0	0	0	0	0	0	0	0	0	0	0	0	0	0	0
hsa-miR-4472	0	0	0	0	0	0	0	0	0	0	0	0	0	0	0	0
hsa-miR-1178-3p	0.213667	0	0	0	0	0	0	0	0	0	0	0.594055	0	0.172081	0	0
hsa-miR-1178-5p	0	0	0	0	0	0	0	0	0	0	0	0	0	0	0	0
hsa-miR-4700-3p	0	0.36818	0.176889	0	0	0	0	0	0	0	0.277147	0.198018	0	0	0	0
hsa-miR-7107-5p	0	0	0	0	0	0	0	0	0	0	0	0	0	0	0	0
hsa-miR-7107-3p	0	0	0	0	0	0	0	0	0.225038	0	0	0	0	0	0	0.157596
hsa-miR-9902	0	0	0	0	0.183338	0	0	0	2.92549	2.59844	3.04862	5.54452	3.27495	2.92537	2.88468	3.46711
hsa-miR-4304	0	0	0	0	0	0	0	0	0	0	0	0	0	0	0	0
hsa-miR-3612	0	0	0	0	0	0	0	0	0	0	0	0	0	0	0	0
hsa-miR-6763-3p	0.427335	0.18409	0.176889	0.190777	0.183338	0	0.333025	0	0.450075	0.799521	0.554295	0.792074	0.770576	0.344162	0.480781	0.78798
hsa-miR-4499	0	0	0	0	0	0	0	0	0	0	0	0	0	0	0	0
hsa-miR-2276-5p	0.213667	0	0.530668	0.190777	0	0	0.333025	0	0.225038	0	0.277147	0	0	0.172081	0.24039	0.157596
hsa-miR-4305	0	0	0	0	0	0	0	0	0	0	0	0	0	0	0	0
hsa-miR-621	0	0	0	0	0	0	0	0	0	0	0	0	0	0	0	0
hsa-miR-8079	0	0	0	0	0	0	0	0	0	0	0	0	0	0	0	0
hsa-miR-5693	0	0.18409	0	0	0	0	0	0	0.225038	0.399761	0.277147	0.198018	0.192644	0.344162	0.961561	0.630384
hsa-miR-4703-5p	0	0	0	0	0.183338	0	0	0	0	0	0	0	0	0	0	0
hsa-miR-4703-3p	0	0	0	0	0	0	0	0	0	0	0	0	0	0	0	0
hsa-miR-759	0	0	0	0	0	0	0	0	0	0	0	0	0	0	0	0
hsa-miR-1297	0	0	0	0	0	0	0	0	0	0	0.277147	0	0	0	0.24039	0
hsa-miR-5007-5p	0	0	0	0	0	0	0	0	0	0	0	0	0	0	0	0
hsa-miR-5007-3p	0	0	0	0	0	0	0	0	0	0	0	0	0	0	0	0
hsa-miR-3169	0	0	0	0	0	0	0	0	0	0	0	0	0	0	0	0
hsa-miR-4704-3p	0	0	0	0.190777	0	0	0	0	0	0	0	0	0	0	0	0
hsa-miR-3665	0	0	0.176889	0	0	0	0	0	0	0	0	0	0	0	0	0
hsa-miR-548as-3p	0	0	0	0	0	0	0	0	2.02534	1.19928	1.10859	1.58415	1.15586	1.20457	1.20195	1.89115
hsa-miR-4501	0	0	0	0	0	0	0	0	0	0	0	0	0	0	0	0
hsa-miR-623	0	0	0	0	0	0	0	0	0	0	0	0	0	0	0	0
hsa-miR-4306	0	0	0	0	0	0	0	0	0	0	0	0	0	0	0	0
hsa-miR-2681-5p	0	0	0	0	0	0	0	0	0	0	0	0	0	0	0	0
hsa-miR-2681-3p	0	0	0	0	0	0	0	0	0	0	0	0	0	0	0	0
hsa-miR-4705	0.213667	0	0.530668	0	0	0	0.166513	0	0	0	0	0	0	0	0	0.157596
hsa-miR-8073	0	0	0	0	0	0	0	0	0	0	0	0	0	0	0	0
hsa-miR-8075	0	0	0	0	0	0	0	0	0.225038	0	0	0	0	0	0	0
hsa-miR-548ar-5p	0.213667	0	0.176889	0.190777	0	0	0	0	0	0	0	0	0.192644	0	0	0
hsa-miR-6717-5p	0	0	0	0	0	0	0	0	0	0	0	0.198018	0.192644	0	0	0
hsa-miR-4707-5p	0.427335	0.36818	0.176889	0	0.183338	0.169177	0	0	45.2326	59.5643	42.4035	53.0689	48.7389	44.2248	53.607	40.8173
hsa-miR-208a-3p	0	0	0.176889	0	0	0	0	0	0	0	0	0	0	0.172081	0	0
hsa-miR-208a-5p	0	0	0	0	0	0	0	0	0	0.19988	0	0	0	0	0	0.157596
hsa-miR-208b-3p	0	0	0	0	0	0	0	0	0.225038	0.399761	0.277147	0	0.385288	0	0.480781	0
hsa-miR-208b-5p	0	0	0	0	0	0	0	0	0	0	0	0	0	0	0	0.157596
hsa-miR-4307	0	0	0	0	0	0	0	0	0	0	0	0	0	0	0	0
hsa-miR-3171	0	0	0	0	0	0	0	0	2.92549	3.39797	2.21718	4.15839	2.69702	4.30202	3.84625	5.51586
hsa-miR-4503	0	0	0.176889	0.190777	0	0	0.166513	0	0	0	0	0	0	0	0	0.315192
hsa-miR-548y	0.213667	0.36818	0.176889	0	0	0	0.166513	0	2.02534	2.19868	2.77147	2.57424	1.92644	1.72081	2.88468	4.25509
hsa-miR-6076	0	0	0.176889	0	0	0	0	0	0	0	0	0	0	0	0	0
hsa-miR-4308	0	0	0	0	0	0	0	0	0	0	0	0	0	0	0	0
hsa-miR-5586-5p	0	0	0	0	0	0	0	0	0	0.19988	0	0	0	0	0	0
hsa-miR-5586-3p	0	0	0	0	0	0	0	0	0.225038	0.19988	0	0	0	0	0	0
hsa-miR-9718	0	0	0	0	0	0	0	0	0	0	0	0	0	0	0	0
hsa-miR-548h-5p	0.213667	0.18409	0.353778	0	0.366677	0.676708	0.333025	0	0	0	0.277147	0.198018	0.577932	0	0	0.157596
hsa-miR-7855-5p	0	0	0	0	0	0	0	0	0	0	0	0	0	0	0	0
hsa-miR-4708-5p	0	0	0	0	0	0	0	0	15.5276	16.7899	14.4117	17.2276	14.8336	13.4223	11.5387	16.5476
hsa-miR-4708-3p	0	0	0	0	0	0	0	0	5.85098	4.59725	4.15721	8.71281	6.54989	7.74364	5.52898	7.56461
hsa-miR-5694	0	0	0	0	0	0	0	0	0.225038	0	0	0	0	0	0	0.157596
hsa-miR-7843-5p	0	0	0	0	0	0	0	0	0	0	0	0	0	0	0	0
hsa-miR-7843-3p	0	0	0	0	0	0	0	0	0	0	0	0	0	0	0	0
hsa-miR-4505	0	0	0	0	0	0	0	0	0	0	0	0	0.192644	0	0	0
hsa-miR-4506	0	0	0	0	0	0	0	0	0	0	0	0	0	0	0	0
hsa-miR-2392	0.641002	0	0	0.190777	0.183338	0.169177	0	0	0.225038	0	0.277147	0.198018	0.577932	0.172081	0	0
hsa-miR-300	0	0	0	0	0	0	0	0	0	0	0	0	0	0	0	0
hsa-miR-668-5p	0	0.18409	0.176889	0	0	0	0	0	0	0	0	0	0	0	0	0
hsa-miR-412-3p	0	0.18409	0.530668	0	0.183338	0.507531	0.333025	0	0	0	0	0	0	0	0	0
hsa-miR-4309	0	0	0	0	0	0	0	0	0	0	0	0	0	0	0	0
hsa-miR-8071	0	0	0	0	0	0	0	0	0	0	0	0	0	0	0	0
hsa-miR-4539	0	0	0	0	0	0	0	0	0	0	0	0	0	0	0	0
hsa-miR-4507	0	0	0	0	0	0	0	0	0	0	0	0	0	0	0	0
hsa-miR-4538	0	0	0	0	0	0	0	0	0.225038	0	0	0	0	0	0	0
hsa-miR-4537	0	0	0	0	0	0	0	0	0	0	0	0	0	0	0	0
hsa-miR-5195-5p	0	0	0	0	0	0	0	0	0	0	0	0	0	0	0	0
hsa-miR-5195-3p	0	0	0	0	0	0	0	0	0	0	0	0	0	0	0	0
hsa-miR-5701	0	0	0	0	0	0	0	0	0	0	0	0	0	0.344162	0	0
hsa-miR-4509	0	0	0	0	0	0	0	0	0	0	0	0	0	0	0	0
hsa-miR-4715-5p	0	0	0	0	0	0	0	0	0.225038	0	0	0	0	0.172081	0.24039	0.315192
hsa-miR-4715-3p	0	0	0	0	0	0	0.166513	0	0.225038	0	0	0	0.385288	0	0	0.157596
hsa-miR-211-5p	0	0.18409	0.530668	0.190777	0.183338	0.169177	0	0	1.35023	0.799521	0.831442	0.990092	0.770576	0.860404	0.480781	0.472788
hsa-miR-211-3p	0	0	0	0	0	0	0	0	0	0	0	0	0	0	0	0
hsa-miR-1233-3p	0.213667	0	0	0	0	0.169177	0	0	0.225038	0.399761	0.277147	0.396037	0	0	0	0.472788
hsa-miR-8063	0	0	0	0	0	0	0	0	0	0	0	0	0	0	0	0
hsa-miR-626	0	0	0	0	0	0	0	0	0	0	0	0	0	0	0	0
hsa-miR-4310	0	0	0	0	0	0	0	0	0	0	0	0	0	0	0	0
hsa-miR-1282	0	0	0.176889	0	0	0	0	0	0	0	0	0	0	0	0	0
hsa-miR-10393-5p	0	0.18409	0	0.190777	0.183338	0	0	0	0	0	0	0	0	0	0	0
hsa-miR-4716-5p	0.427335	0	0.176889	0	0	0.338354	0	0	0.450075	0	0	0.990092	0.385288	0.172081	0.961561	0.945576
hsa-miR-4716-3p	0	0	0.353778	0.190777	0	0	0.166513	0	0.225038	0.19988	1.10859	0.396037	0.770576	0.344162	0	0.78798
hsa-miR-4712-5p	0	0	0	0	0	0.169177	0	0	0	0	0	0	0	0	0.24039	0
hsa-miR-4713-5p	0	0	0	0	0	0.169177	0	0	27.9047	33.1801	23.0032	39.8017	35.6391	40.2669	35.097	50.4307
hsa-miR-4713-3p	0	0	0	0	0	0	0	0	0	0.999402	0.277147	0.594055	0.770576	0.860404	0.721171	1.10317
hsa-miR-8067	0	0	0	0	0	0	0	0	0	0	0	0	0	0	0	0
hsa-miR-6085	0	0	0	0.190777	0	0	0	0	0	0	0	0	0	0	0	0
hsa-miR-422a	0.213667	0.36818	0.353778	0	0	0.169177	0.166513	0	0.225038	0.599641	0.554295	0.198018	0.770576	0.516243	0.24039	0.315192
hsa-miR-4311	0	0	0	0	0	0	0	0	0	0	0	0	0	0	0	0
hsa-miR-4312	0	0	0	0	0	0	0	0	0	0	0	0	0	0	0	0
hsa-miR-630	0	0	0	0	0	0	0	0	0	0	0	0	0	0	0	0
hsa-miR-6881-5p	0.213667	0	0	0	0.183338	0	0	0	2.70045	1.59904	1.38574	0.792074	0.96322	1.37665	1.92312	0.630384
hsa-miR-4513	0	0	0	0	0	0	0	0	0	0	0	0	0	0	0	0
hsa-miR-631	0	0	0	0	0	0	0	0	0	0	0	0	0	0	0	0
hsa-miR-4313	0	0	0	0.190777	0.183338	0	0	0	0	0	0	0	0	0	0.24039	0
hsa-miR-5572	0	0	0	0	0	0	0	0	0	0	0	0	0	0	0	0
hsa-miR-4514	0	0	0	0	0	0	0	0	0	0	0	0	0	0	0	0
hsa-miR-548ap-5p	0	0	0	0.190777	0	0	0	0	0	0	0	0.198018	0.385288	0.344162	0.24039	0.157596
hsa-miR-11181-5p	0	0	0	0	0	0	0	0	0	0	0	0	0	0	0	0
hsa-miR-11181-3p	0	0	0	0	0	0	0	0	0	0	0	0	0	0	0	0.157596
hsa-miR-6766-5p	0.213667	0.552271	0.176889	0	0.366677	0	0	0	0	0.599641	0.277147	0.396037	0.192644	0.172081	0	0.157596
hsa-miR-1469	0	0	0	0	0	0	0	0	0	0	0.277147	0	0.192644	0.172081	0	0
hsa-miR-662	0	0	0	0	0	0	0	0	0	0	0	0	0	0	0	0
hsa-miR-1225-5p	0	0	0	0	0	0	0.166513	0	0	0	0	0	0.385288	0	0.24039	0
hsa-miR-6767-3p	0	0	0	0	0	0	0	0	0	0	0	0	0	0	0	0.315192
hsa-miR-6769a-5p	0	0.18409	0	0	0	0.169177	0.333025	0	0.675113	1.59904	0	1.78217	0.577932	1.20457	0.721171	1.26077
hsa-miR-6769a-3p	0.213667	0.18409	0.176889	0	0	0	0.166513	0	0	0.19988	0.554295	0.396037	0.192644	0.344162	0.24039	0.157596
hsa-miR-8065	0	0	0	0	0	0	0	0	0	0	0	0	0	0	0	0
hsa-miR-4718	0	0	0	0	0	0	0	0	0	0	0	0.198018	0	0	0.24039	0
hsa-miR-3670	0	0	0	0	0	0	0	0	0	0	0	0	0	0	0	0
hsa-miR-6506-5p	0	0	0	0	0	0	0	0	0	0	0	0	0	0	0	0
hsa-miR-6506-3p	0	0	0	0	0	0	0	0	0	0	0	0	0	0	0	0
hsa-miR-1273h-5p	0	0	0	0	0	0	0	0	0	0	0	0	0	0	0	0
hsa-miR-1273h-3p	0	0	0	0.190777	0	0.169177	0	0	0	0	0	0	0	0	0	0
hsa-miR-762	0	0.18409	0	0	0	0	0	0	0.450075	0	0	0	0.770576	0.172081	0	0
hsa-miR-6771-3p	0	0	0.176889	0	0	0.169177	0	0	0	0.19988	0.277147	0.198018	0	0	0	0
hsa-miR-138-2-3p	0	0.18409	0.353778	0.190777	0.183338	0	0.166513	0	1.57526	1.19928	1.94003	2.57424	1.92644	2.40913	1.20195	3.30951
hsa-miR-6863	0	0	0	0	0	0	0	0	0	0	0	0	0	0	0	0
hsa-miR-6773-5p	0	0	0	0	0	0	0	0	3.15053	3.99761	3.04862	4.15839	3.66024	5.33451	3.84625	4.88547
hsa-miR-6773-3p	0	0	0	0	0	0	0	0	0.450075	0.599641	0.554295	0.990092	0.96322	0.688323	0.24039	1.10317
hsa-miR-4719	0	0	0	0.190777	0	0	0	0	0	0	0	0	0	0	0	0.157596
hsa-miR-4720-3p	0	0	0	0	0	0	0	0	0	0	0	0	0	0	0	0
hsa-miR-6504-5p	0	0	0	0	0	0	0	0	0	0	0	0	0	0	0	0
hsa-miR-6504-3p	0	0	0	0	0	0	0	0	0	0	0	0	0	0	0	0
hsa-miR-8058	0	0	0	0	0	0	0	0	0	0	0	0	0	0	0	0
hsa-miR-3182	0	0	0.176889	0.190777	0	0	0	0	0	0	2.49433	0.198018	0	0.172081	0	0.315192
hsa-miR-12128	0	0	0	0	0	0	0	0	0	0	0	0	0	0	0	0
hsa-miR-5093	0	0	0	0	0	0	0	0	0	0.19988	0	0	0	0	0	0
hsa-miR-6774-5p	0	0	0	0	0	0	0	0	2.70045	2.59844	0.554295	3.1683	2.69702	1.72081	1.92312	2.67913
hsa-miR-6774-3p	0	0	0	0	0	0	0.166513	0	1.57526	1.39916	1.38574	2.37622	2.50437	3.09746	2.88468	1.89115
hsa-miR-5189-5p	0.427335	0.36818	0.530668	0	0.366677	0.507531	0.499538	0	1.35023	3.79773	3.04862	3.76235	2.31173	2.92537	3.60586	3.7823
hsa-miR-4722-3p	0	0	0	0	0	0	0	0	0	0	0	0	0	0.172081	0	0
hsa-miR-6776-5p	0.213667	0.36818	0.176889	0.190777	0	0	0.166513	0	0.450075	0.599641	0	0.792074	0.577932	0.688323	0.721171	0.78798
hsa-miR-6776-3p	0	0.36818	0	0.190777	0	0.169177	0.333025	0	2.02534	1.19928	0	1.98018	2.11908	1.54873	1.20195	1.26077
hsa-miR-6864-3p	0	0	0	0	0	0	0	0	0	0	0	0	0	0	0	0
[truncated: 656 more rows]
