# Supplementary material for: A virus‐derived microRNA targets immune response genes during SARS‐CoV‐2 infection
Source: EMBO Rep. 2021 Dec 16;23(2):e54341. doi: 10.15252/embr.202154341 (PMC8811647; doi:10.15252/embr.202154341)
Supplement: Supplementary file 6 — Dataset EV3 [file EMBR-23-e54341-s005.xlsx]

## Sheet:  Dataset EV3
Dataset EV3. Log2 fold changes (FC) of common ISGs at 8, 16, 24 hours of INF induction.
	log2(FC) in control INF+ Vs INF-			log2(FC) INF+ in 7a.2 Vs control mimics
Common ISGs	8h	16h	24h	8h	16h	24h
IFITM2	2.3842	3.16995	2.58484	-0.133607	-0.674469	-0.33819
LGALS3BP	1.58447	2.08375	1.74263	0.107683	0.290881	0.587415
IFITM3	2.82615	3.66573	3.84387	0.119562	-0.817538	-0.395747
BST2	7.66251	9.28893	6.32105	-1.03269	-0.734619	-0.236407
IFITM1	5.19061	6.16724	5.62536	-0.599611	-1.17489	-0.660964
IFI6	6.69114	7.23097	6.97207	-0.509658	-0.350877	-0.54267
TYMP	1.81266	1.9477	1.73277	-0.586413	0.272571	0.222851
PATL2	2.96968	3.17359	1.86019	-0.403897	-0.271671	-0.209558
ISG15	5.92446	6.29307	5.46736	-0.787659	0.232832	-0.280761
IFI27	6.21785	6.56461	5.25672	-0.459639	0.0969857	0.00798669
IFI35	3.19418	3.35768	2.81299	-0.371767	0.286374	0.0663375
MX2	9.30888	9.46011	6.46701	-0.677469	-1.08318	-1.32504
UBE2L6	3.48554	3.53083	2.57744	-0.447471	-0.774971	-1.3308
TLDC2	3.25588	3.28387	2.06086	-0.466215	-0.783805	-0.0662487
OAS3	3.55021	3.47362	3.03008	-0.230952	-0.114933	-0.212322
PLAAT4	2.47987	2.424	2.11112	-0.436656	0.0429637	-0.135714
OAS2	10.6569	10.3812	8.55623	-0.738342	-1.1951	-1.92138
LAMP3	4.19791	4.067	2.34201	-1.02427	-2.35906	-1.5331
PSMB8	2.2614	2.14045	1.65783	-0.436885	0.470674	0.00166162
HERC6	3.57106	3.33217	2.73754	-0.444073	-0.567278	-0.548118
UBA7	3.93498	3.66493	2.65319	-0.773339	-0.675601	-0.16825
IFIT5	2.79823	2.56508	1.83286	-0.348598	-0.630828	-0.942896
IFI44L	9.75125	8.90833	8.41664	-0.337119	-0.28534	-0.774533
XAF1	13.1215	11.9069	9.70907	-0.554728	-1.47746	-1.80192
IRF7	4.69627	4.15426	2.96356	-0.320763	0.649587	0.62093
MX1	9.66199	8.54123	7.83175	-0.431681	-0.171998	-0.516511
IFI16	4.2698	3.73136	2.62813	-0.416867	-0.223498	-0.0329991
SP100	2.71404	2.36398	2.07041	-0.420167	-0.616518	-0.546048
DDX60	4.33207	3.65852	3.49741	-0.790724	-0.970846	-1.08166
IFIT1	8.60101	7.25822	6.2406	-0.790615	-0.894902	-1.55001
PARP9	4.39729	3.69042	3.41048	-0.118655	-0.482604	-0.517681
OAS1	4.99456	4.18604	4.04948	-0.183457	0.350896	-0.0998319
SAMHD1	3.47799	2.90474	2.09867	-0.585218	-0.764843	-0.267943
PLSCR1	3.13726	2.61975	2.5823	-0.261284	-0.0402273	-0.706713
DTX3L	3.59663	2.97655	2.30515	-0.402954	-0.421745	-0.384794
APOL1	4.11104	3.38922	1.94682	-0.380154	0.0125649	0.509831
IRF9	3.74476	3.07803	2.61608	-0.548659	-0.124514	-0.520411
TRIM22	6.73499	5.52612	3.39512	-0.948227	-1.18413	-1.00883
BATF2	5.4014	4.39257	2.92833	-1.21853	-0.40031	-0.332618
IFI44	10.321	8.38986	6.72435	-0.336419	-0.227163	-0.450267
USP41	3.89324	3.14444	2.61553	-0.533561	0.0562699	-0.886834
CETP	4.9106	3.89967	2.41029	-1.06162	-1.20645	-0.886185
EIF2AK2	2.78135	2.18394	1.74638	-0.43879	-0.794452	-0.532602
CMPK2	8.49807	6.62201	5.99399	-1.50245	-1.77315	-2.74626
HERC5	4.55852	3.46944	2.04469	-1.20492	-0.917778	-1.01267
HELZ2	4.5064	3.41111	3.12916	-0.145267	0.537229	0.448857
PARP12	3.21933	2.42595	2.2376	-0.278566	0.228604	-0.000198154
PARP14	4.02731	3.01472	2.10551	-0.71192	-0.890518	-0.7784
LIPA	2.69082	1.99223	2.15038	-0.799861	-0.751751	-1.26159
IFIT3	6.12059	4.51245	4.47829	-1.11172	-1.06407	-1.74612
IFIH1	5.90371	4.33077	4.22723	-0.829874	-0.580789	-0.800563
DDX60L	3.57711	2.61237	2.01166	-0.429638	-0.283275	-0.219204
SMTNL1	5.36387	3.85644	3.67188	-0.654845	-0.442802	-0.481151
SP110	4.25854	3.05016	2.74592	0.0990952	0.202203	0.0316103
DDX58	5.33307	3.79597	3.01237	-0.820551	-0.640729	-0.409535
TRIM21	2.63548	1.85226	1.67943	0.217048	0.401444	0.235483
EPSTI1	4.53742	3.13885	3.62663	-0.574798	-0.707822	-0.539716
SP140	3.93296	2.69917	2.4539	0.226253	0.309208	0.0600183
TRANK1	4.29037	2.8687	2.07653	-0.846206	-0.853324	-0.595631
RSAD2	7.89356	5.23635	5.5733	-0.978829	-0.486977	-0.830851
OASL	8.63131	5.71566	4.73513	-0.629304	-0.0383977	-1.02847
APOL6	3.22216	2.07167	1.64953	-0.738728	-0.691722	-0.716995
USP18	4.1268	2.55936	2.72058	-0.456339	-0.045849	-0.889916
SAMD9	4.87358	2.94583	2.01755	-0.408512	0.273963	-0.110039
SHFL	3.09086	1.82726	1.64806	-0.934833	-0.858761	-1.01649
STAT2	3.50457	1.94253	1.67286	-0.443319	0.449808	0.0987604
ANGPTL6	3.04147	1.63286	1.65263	-0.885348	-1.06432	-0.886018
NLRC5	3.70985	1.98092	1.74861	-0.74687	-0.864019	-1.06943
THEMIS2	5.31076	2.33014	1.70719	-0.551393	-0.12613	-0.428192
IFIT2	5.71559	2.45977	2.01057	-1.67505	-0.0518496	0.391505
