# Supplementary material for: A virus‐derived microRNA targets immune response genes during SARS‐CoV‐2 infection
Source: EMBO Rep. 2021 Dec 16;23(2):e54341. doi: 10.15252/embr.202154341 (PMC8811647; doi:10.15252/embr.202154341)
Supplement: Supplementary file 7 — Dataset EV4 [file EMBR-23-e54341-s012.xlsx]

## Sheet:  Dataset EV4
Dataset EV4. Gene lists and gene expression changes in mimics experiments.
	CoV2-miR-7a.1_mimic_IFN_8h_vs_Control_IFN_8h			CoV2-miR-7a.2_mimic_IFN_8h_vs_Control_IFN_8h			CoV2-miR-7a.2_mimic_IFN_16h_vs_Control_IFN_16h			CoV2-miR-7a.2_mimic_IFN_24h_vs_Control_IFN_24h			ISGs		7a.2 seed sites
Gene name	baseMean	log2(FC)	padj	baseMean	log2(FC)	padj	baseMean	log2(FC)	padj	baseMean	log2(FC)	padj	All	Common	8mer	7mer-m8	7mer-A1	6mer
PARP14	6799.28	-0.138425	0.456208	6676.04	-0.71192	1.59e-12	2572.43	-0.890518	1.15e-18	12644.4	-0.7784	5.75e-07	yes	yes	1	1	0	0
SERPING1	85.9999	-0.0290248	0.974845	81.8919	-0.703229	0.0487864	37.3829	-1.04403	0.0572497	13.5986	-1.10197	0.278454	yes	no	1	0	1	0
PNPT1	5763.29	-0.270648	0.122389	6038.45	-0.628046	3.1e-12	2457.08	-0.841803	3.48e-16	6627.47	-1.06099	1.48e-13	yes	no	1	0	0	1
PIK3AP1	309.41	0.189096	0.621693	249.222	-1.04548	9.06e-08	75.8958	-1.6472	1.03e-05	132.369	-0.912816	0.00333553	yes	no	1	0	0	1
LAMP3	421.525	-0.38012	0.115532	413.413	-1.02427	2.08e-10	146.964	-2.35906	2.71e-18	117.14	-1.5331	5.57e-06	yes	yes	1	0	0	0
TREX1	950.664	0.45282	0.0239734	665.9	-1.23551	1.14e-18	323.039	-1.40929	1.93e-11	173.78	-1.88954	2.17e-11	yes	no	1	0	0	0
BATF2	1783.4	-0.214209	0.345703	1594.4	-1.21853	1.36e-31	361.903	-0.40031	0.0429832	146.575	-0.332618	0.389889	yes	yes	1	0	0	0
ZC3HAV1	6838.66	-0.132862	0.486642	7651.23	-0.254473	0.0113164	3438.97	-0.364665	0.00033969	6604.51	-0.358117	0.0241142	yes	no	1	0	0	0
XAF1	1386.29	0.00951547	0.97788	1351.45	-0.554728	1.39e-05	446.015	-1.47746	3.78e-19	871.464	-1.80192	5.08e-26	yes	yes	0	1	1	1
NLRC5	6168.52	-0.0713162	0.758897	5869.82	-0.74687	8.18e-16	1213.57	-0.864019	2.57e-13	1358.25	-1.06943	9.81e-11	yes	yes	0	1	1	1
TRANK1	5033.97	0.0817061	0.738928	4429.16	-0.846206	5.03e-16	1136.19	-0.853324	8.19e-12	1767.21	-0.595631	0.000369912	yes	yes	0	1	1	1
SAMHD1	3871.62	-0.340689	0.0205252	4195.18	-0.585218	1.38e-09	1983.07	-0.764843	6.47e-12	3401.66	-0.267943	0.127436	yes	yes	0	1	1	1
TRIM38	1400.07	0.0233411	0.946796	1511.05	-0.201047	0.134947	507.388	-0.145083	0.42165	1086.77	-0.236214	0.26732	yes	no	0	1	1	1
PLEKHG7	50.5629	0.526739	0.438804	38.3654	-0.745912	0.155845	16.5206	0.548812	0.546217	84.5886	1.01009	0.00796223	yes	no	0	1	1	1
PHF11	770.182	-0.082615	0.817754	841.719	-0.274466	0.0844298	350.362	-0.781382	1.72e-05	644.541	-0.800683	0.000176482	yes	no	0	1	1	0
APOL6	4920.21	-0.567903	2.98e-06	5467.44	-0.738728	1.8e-16	870.78	-0.691722	5.8e-08	1380.03	-0.716995	1.94e-05	yes	yes	0	1	1	0
RSAD2	569.357	-0.00987878	0.980856	500.847	-0.978829	1.4e-10	104.495	-0.486977	0.132095	140.317	-0.830851	0.00923969	yes	yes	0	1	1	0
SEC16B	287.857	-0.0470587	0.927352	276.301	-0.676322	0.000486767	93.3572	-0.247523	0.509587	187.485	0.252989	0.433685	yes	no	0	1	1	0
IRF1	3636.92	0.0809016	0.733107	3841.74	-0.204731	0.0681569	900.42	0.644104	1.38e-06	969.677	0.654063	0.00040024	yes	no	0	1	1	0
TRIM14	9531.78	0.0467318	0.851904	10182.2	-0.207307	0.0396392	3818.75	-0.581439	1.94e-09	3327.4	-0.670849	1.51e-05	yes	no	0	1	0	1
TNFRSF1B	60.6907	-0.588333	0.333731	88.0676	0.0964476	0.827774	41.58	-0.183827	0.768184	31.3041	-0.651683	0.342225	yes	no	0	1	0	1
OAS3	27223.8	-0.194269	0.219251	31308.8	-0.230952	0.0219301	17773.8	-0.114933	0.335883	13373.3	-0.212322	0.29097	yes	yes	0	1	0	1
STAT1	17653.7	0.00412665	0.988889	17893.4	-0.425513	6.6e-06	9355.13	-0.29766	0.00246857	37159.2	-0.193656	0.258614	yes	no	0	1	0	1
DRC1	63.0489	0.030158	0.975992	65.2381	-0.32041	0.481116	27.4371	-0.713007	0.253807	46.5271	-0.0791361	0.909904	yes	no	0	1	0	1
ACTN2	122.251	-0.140366	0.809789	133.747	-0.332494	0.262468	27.1357	0.940609	0.122993	41.9806	1.03511	0.0668183	yes	no	0	1	0	1
MAP2	145.101	-0.782851	0.035903	217.046	0.0566579	0.860952	102.961	0.0287139	0.945492	605.532	1.05689	4.52e-07	yes	no	0	1	0	1
ST8SIA4	189.112	-0.784482	0.0339151	174.202	-1.97191	9.55e-14	127.105	-2.0668	6.22e-11	540.745	-2.36828	1.15e-25	yes	no	0	1	0	0
CMPK2	5432.72	0.0579077	0.821895	4189.93	-1.50245	1.25e-59	703.842	-1.77315	3.02e-37	415.128	-2.74626	1.05e-34	yes	yes	0	1	0	0
IFIT3	2221.42	-0.188514	0.339182	2013.59	-1.11172	1.95e-22	612.746	-1.06407	3.08e-13	1949.59	-1.74612	1.34e-28	yes	yes	0	1	0	0
HSH2D	261.479	0.00958631	0.985542	245.722	-0.690562	0.00100901	76.9749	-1.24215	0.00052916	39.5934	-1.40098	0.00973733	yes	no	0	1	0	0
SHFL	1565.66	0.0984788	0.70639	1340.62	-0.934833	9.41e-17	545.709	-0.858761	1.13e-07	319.722	-1.01649	1.01e-05	yes	yes	0	1	0	0
SP100	3276.99	-0.0678196	0.778602	3409.42	-0.420167	1.93e-05	1592.95	-0.616518	5.73e-08	6869.73	-0.546048	0.00128955	yes	yes	0	1	0	0
CD68	2104.36	0.394389	0.035025	2193.16	0.100092	0.483154	1248.66	-0.236873	0.177121	377.685	-0.874571	0.000608847	yes	no	0	1	0	0
ZNFX1	17354.1	0.110424	0.561491	15666.9	-0.705289	1.65e-13	4478.96	-0.487184	2.26e-06	4482.79	-0.712914	5.1e-06	yes	no	0	1	0	0
EPSTI1	181.336	-0.37437	0.296312	198.891	-0.574798	0.0113526	67.4722	-0.707822	0.0675122	250.917	-0.539716	0.0597334	yes	yes	0	1	0	0
HELZ2	9701.02	-0.165361	0.359223	11363.4	-0.145267	0.192304	3600.77	0.537229	3.23e-05	3650.26	0.448857	0.026769	yes	yes	0	1	0	0
RNF213	59103.8	-0.266728	0.0722891	60728.5	-0.696967	1.07e-13	18221.6	-0.59706	5.41e-08	29404.4	-0.322327	0.0401505	yes	no	0	1	0	0
IDO1	70.711	0.382332	0.535704	44.5896	-1.98738	2.04e-05	8.16213	-1.0334	0.389739	12.813	-0.316156	0.804978	yes	no	0	1	0	0
ZBP1	72.7925	-0.085852	0.924321	59.6499	-1.45133	0.000315228	5.74773	-0.233145	0.889515	7.42554	0.549672	0.723521	yes	no	0	1	0	0
CD274	239.68	-0.443234	0.135907	268.413	-0.573277	0.00425284	134.92	1.79705	9.27e-12	478.062	1.62607	4.81e-11	yes	no	0	1	0	0
IFIT1	5992.43	-0.33875	0.0297444	6144.95	-0.790615	4.48e-15	2099.04	-0.894902	3.52e-16	5606.34	-1.55001	1.2e-28	yes	yes	0	0	1	1
OASL	8847.07	-0.209882	0.213344	9090.23	-0.629304	8.7e-12	1572.34	-0.0383977	0.822947	682.513	-1.02847	9.78e-08	yes	yes	0	0	1	1
TRIM22	963.827	0.0724481	0.828645	829.641	-0.948227	5.43e-10	368.92	-1.18413	7.19e-12	518.28	-1.00883	1.89e-07	yes	yes	0	0	1	1
EIF2AK2	6516.57	-0.333511	0.0196098	7346.27	-0.43879	2.91e-05	3728.17	-0.794452	6.22e-17	12068.4	-0.532602	0.000372011	yes	yes	0	0	1	1
PARP9	3786.06	-0.0590573	0.821889	4318.16	-0.118655	0.312521	2095.64	-0.482604	5.65e-06	4535.15	-0.517681	0.00103728	yes	yes	0	0	1	1
RET	160.641	-0.274499	0.536911	151.545	-1.06646	1.76e-05	44.5418	-0.540131	0.278091	47.5685	-0.304253	0.64579	yes	no	0	0	1	1
TRIM25	18777.7	-0.242363	0.121053	25193.6	0.173205	0.128744	6482.32	0.221783	0.0398666	8538.08	0.242434	0.197482	yes	no	0	0	1	1
PML	5688.64	-0.15349	0.437063	6516.2	-0.202284	0.0818482	1804.21	0.464265	0.000320161	1505.72	0.436236	0.01113	yes	no	0	0	1	1
RGS22	39.3295	0.136086	0.900417	46.9894	0.205504	0.715873	44.3172	0.588843	0.246104	194.807	0.59976	0.0352541	yes	no	0	0	1	1
TMEM229B	221.134	-0.265221	0.481168	262.235	-0.201061	0.417705	112.128	0.356076	0.270777	112.083	0.705071	0.0451303	yes	no	0	0	1	1
NT5C3A	1858.6	-0.232051	0.243768	1742.12	-1.02371	1.23e-18	767.407	-1.08588	2.37e-13	2142.12	-1.19967	8.77e-13	yes	no	0	0	1	0
PPM1K	478.119	-0.453607	0.0437466	470.382	-1.10743	2.87e-12	132.961	-1.05431	7.35e-05	419.964	-1.02072	3.7e-06	yes	no	0	0	1	0
LIPA	12034.8	-0.234275	0.179433	11917	-0.799861	3.38e-18	4716.7	-0.751751	6.95e-13	11071.9	-1.26159	8.5e-19	yes	yes	0	0	1	0
HERC6	1237.13	-0.187534	0.388168	1329.56	-0.444073	0.000275347	785.945	-0.567278	1.91e-05	3044.22	-0.548118	0.000542812	yes	yes	0	0	1	0
GBP2	75.3377	0.130817	0.867682	68.6268	-0.640071	0.112885	32.5076	-0.2833	0.656679	83.0364	-0.791161	0.0530912	yes	no	0	0	1	0
GLI3	35.8211	-0.303068	0.75247	35.8451	-0.839925	0.116206	17.4727	-1.19054	0.11862	47.737	-0.527195	0.340273	yes	no	0	0	1	0
DDX60L	6157.35	0.00802912	0.978941	6223.99	-0.429638	3.52e-06	2461.37	-0.283275	0.0114633	12975.8	-0.219204	0.225147	yes	yes	0	0	1	0
PLAAT2	41.0813	0.0338676	0.978384	41.0283	-0.450391	0.430282	20.8591	-0.102138	0.911501	10.329	-0.348655	0.797894	yes	no	0	0	1	0
SAMD9	330.438	-0.352713	0.322677	377.498	-0.408512	0.0859497	107.597	0.273963	0.416003	2178.13	-0.110039	0.667417	yes	yes	0	0	1	0
OAS1	16223.3	0.0285947	0.913507	17574.3	-0.183457	0.0478514	8501.24	0.350896	0.000338103	5038.92	-0.0998319	0.679957	yes	yes	0	0	1	0
PARP12	7967.11	-0.0111758	0.969607	8489.19	-0.278566	0.00280114	2989.6	0.228604	0.0369707	3074.09	-0.000198154	0.999391	yes	yes	0	0	1	0
TRIM5	4200.51	-0.0141873	0.964647	4491.49	-0.270502	0.00711268	1880.26	-0.136898	0.282369	3247.14	-0.00195943	0.994281	yes	no	0	0	1	0
SP140L	870.27	-0.0271531	0.94249	928.694	-0.29179	0.043324	295.129	-0.183333	0.430378	818.538	0.164288	0.509727	yes	no	0	0	1	0
APOL3	268.268	0.138011	0.722336	244.356	-0.634108	0.00222957	36.5332	0.704717	0.182527	20.9623	0.449135	0.617641	yes	no	0	0	1	0
APOL2	3214.94	0.120607	0.609375	3288.96	-0.26035	0.0262738	801.919	0.521725	0.000202865	1098.47	0.598532	0.0014365	yes	no	0	0	1	0
APOBEC3G	32.4065	0.427127	0.644926	32.9078	0.0582932	0.936825	11.0884	1.039	0.302687	10.7118	1.5409	0.16086	yes	no	0	0	1	0
GBP4	365.45	0.102577	0.786337	262.993	-1.81892	2.05e-20	20.3502	-4.6114	1.25e-05	6.41682	-1.21706	0.41412	yes	no	0	0	0	1
OAS2	8083.76	-0.266087	0.122389	8213.42	-0.738342	7.07e-18	4417.96	-1.1951	1.81e-35	1798.78	-1.92138	3.15e-32	yes	yes	0	0	0	1
TENT5A	268.945	-0.457703	0.0945901	273.3	-0.97291	2.85e-07	143.6	-1.14229	1.16e-05	354.694	-0.890772	4.08e-05	yes	no	0	0	0	1
IFI44L	309.068	-0.51599	0.0687182	378.405	-0.337119	0.0850142	202.404	-0.28534	0.263669	876.74	-0.774533	6.25e-05	yes	yes	0	0	0	1
IFIH1	1116.75	-0.303552	0.10679	1121.49	-0.829874	6.81e-11	270.598	-0.580789	0.00377107	1289.1	-0.800563	2.34e-06	yes	yes	0	0	0	1
TNFSF10	113.318	0.186168	0.745329	81.4493	-1.62895	1.25e-06	15.9801	-1.33116	0.0967022	41.1572	-0.791537	0.175494	yes	no	0	0	0	1
B2M	8895.18	-0.168289	0.40763	9708.1	-0.371796	5.14e-05	6399.31	-0.472656	5.77e-06	12062.4	-0.673948	1.01e-05	yes	no	0	0	0	1
DTX3L	3976.8	-0.223978	0.23634	4378.2	-0.402954	0.000112362	1755.63	-0.421745	0.000154615	5369.97	-0.384794	0.0189097	yes	yes	0	0	0	1
CDK18	161.299	-0.122847	0.816032	166.87	-0.506167	0.0434969	98.0375	-0.571097	0.0760023	84.2525	-0.352611	0.422447	yes	no	0	0	0	1
THEMIS2	781.772	-0.253795	0.353809	833.415	-0.551393	3.42e-05	137.07	-0.12613	0.706851	101.285	-0.428192	0.280956	yes	yes	0	0	0	1
HLA-F	507.665	0.134702	0.692958	422.781	-1.0017	1.69e-09	285.274	-0.736637	0.000254664	188.459	-0.415324	0.176004	yes	no	0	0	0	1
TLDC2	1381.1	-0.20469	0.304173	1483.4	-0.466215	4.22e-05	867.072	-0.783805	1.33e-08	1408.69	-0.0662487	0.80386	yes	yes	0	0	0	1
STAT2	6789.45	0.0495465	0.838718	6737.65	-0.443319	1e-06	2142.11	0.449808	3.64e-05	2001.65	0.0987604	0.649081	yes	yes	0	0	0	1
APOL1	2447	0.180553	0.338625	2360.7	-0.380154	0.000219871	899.425	0.0125649	0.949379	639.574	0.509831	0.0235045	yes	yes	0	0	0	1
IRF7	3591.09	-0.172894	0.398737	3987.69	-0.320763	0.00224058	2107.81	0.649587	1.35e-08	1015.41	0.62093	0.00353447	yes	yes	0	0	0	1
HDX	236.753	-0.104456	0.828267	249.915	-0.412942	0.0645404	161.193	-0.0441317	0.895707	1602.79	-0.102168	0.71864	yes	no	0	0	0	1
MYD88	7249.42	0.374307	0.00569917	7837.43	0.180754	0.0773361	2830.65	0.638086	5.07e-09	1556.28	0.412178	0.0190913	yes	no	0	0	0	1
GBP3	267.051	0.271529	0.405603	272.78	-0.0955052	0.704954	75.7381	0.386859	0.322321	327.841	0.583716	0.017087	yes	no	0	0	0	1
SECTM1	349.212	-0.00219362	0.995451	317.618	-0.830508	3.87e-06	182.669	0.0482469	0.885984	98.3768	0.669148	0.0695786	yes	no	0	0	0	1
HLA-G	70.3959	-0.165617	0.848652	81.8413	-0.183487	0.687148	49.7054	1.23247	0.0050471	19.1891	0.816471	0.337382	yes	no	0	0	0	1
APOBEC3F	1669.39	0.171979	0.385278	1652.4	-0.305841	0.00682011	634.831	0.577778	8.57e-05	470.296	0.84059	3.35e-05	yes	no	0	0	0	1
FLT3LG	175.449	0.117031	0.85749	233.34	0.463742	0.0635973	118.55	1.79348	6.85e-09	73.9652	1.29679	0.00104325	yes	no	0	0	0	1
RUFY4	28.0004	-0.454692	0.674201	27.1766	-1.20688	0.048196	10.2594	0.570495	0.605587	5.3464	2.62131	0.113159	yes	no	0	0	0	1
CFH	380.69	-0.216891	0.539691	344.605	-1.1529	8.87e-10	280.019	-1.21016	5.51e-10	1756.31	-1.33351	4.26e-15	yes	no	0	0	0	0
PDGFRL	795.386	-0.0746274	0.807018	682.63	-1.1919	5.98e-18	399.848	-1.26035	3.22e-14	837.497	-1.3188	1.43e-14	yes	no	0	0	0	0
RTP4	97.4939	0.442189	0.357381	67.377	-1.31099	0.000477048	9.66013	-0.343848	0.780798	6.89783	-1.29763	0.369236	yes	no	0	0	0	0
LMO2	177.687	-0.228442	0.601215	189.133	-0.523068	0.0392572	17.4684	-1.29292	0.0937607	10.9433	-1.26334	0.329782	yes	no	0	0	0	0
GBP1	270.248	0.460518	0.100753	207.95	-0.813289	0.000258368	31.8043	0.199805	0.769706	60.2997	-1.00368	0.0243274	yes	no	0	0	0	0
UBE2L6	9143.72	0.105882	0.5933	8883.36	-0.447471	3.58e-07	5191.05	-0.774971	5.74e-11	2046.18	-1.3308	3.6e-13	yes	yes	0	0	0	0
CETP	271.553	-0.0727336	0.877673	239.808	-1.06162	1.83e-07	58.1519	-1.20645	0.00263862	50.2699	-0.886185	0.0733854	yes	yes	0	0	0	0
ANGPTL6	629.913	0.0476847	0.896173	555.783	-0.885348	5.43e-10	206.872	-1.06432	2.2e-06	103.147	-0.886018	0.014905	yes	yes	0	0	0	0
SIDT1	285.911	-0.146839	0.693194	271.404	-0.858329	9.45e-06	164.751	-0.773081	0.00150662	305.75	-0.857928	0.000794397	yes	no	0	0	0	0
MX2	1695.44	-0.293183	0.0946405	1765.37	-0.677469	4.6e-10	477.526	-1.08318	9.77e-11	198.623	-1.32504	1.24e-06	yes	yes	0	0	0	0
DDX60	1221.62	-0.16458	0.544104	1184.58	-0.790724	1.23e-10	606.689	-0.970846	2.62e-11	4086.5	-1.08166	1.55e-11	yes	yes	0	0	0	0
HERC5	1442.96	-0.0230127	0.946243	1213.02	-1.20492	2.64e-24	351.307	-0.917778	5.87e-06	1106.84	-1.01267	5.83e-09	yes	yes	0	0	0	0
TDRD7	2172.34	-0.159144	0.468295	2257.59	-0.52869	1.61e-06	938.852	-0.630233	5.17e-07	3395.73	-0.688376	4.08e-05	yes	no	0	0	0	0
IFIT5	1285.73	-0.138823	0.617841	1399.15	-0.348598	0.00854749	670.981	-0.630828	1.1e-05	2680.35	-0.942896	1.68e-09	yes	yes	0	0	0	0
USP18	4721.66	-0.0672001	0.770438	4860.16	-0.456339	8.74e-07	1437.85	-0.045849	0.775154	1154.24	-0.889916	3.15e-07	yes	yes	0	0	0	0
USP41	787.917	-0.085351	0.785673	798.578	-0.533561	9.73e-05	252.658	0.0562699	0.854916	235.72	-0.886834	0.000525779	yes	yes	0	0	0	0
IFI6	8579.38	-0.283379	0.0662234	9329.57	-0.509658	8.04e-08	11270.1	-0.350877	0.00047684	10353.6	-0.54267	0.0150074	yes	yes	0	0	0	0
PLSCR1	6031.58	-0.274134	0.1049	7045.6	-0.261284	0.00660813	3258.49	-0.0402273	0.778078	8597.63	-0.706713	1.27e-06	yes	yes	0	0	0	0
TUBA8	361.264	-0.291156	0.338807	409.072	-0.384899	0.0346019	184.752	-0.791154	0.000603077	245.399	-0.522073	0.0537142	yes	no	0	0	0	0
IRF9	3455.29	-0.0057842	0.986146	3392.05	-0.548659	3.05e-08	1573.82	-0.124514	0.390294	1334.96	-0.520411	0.00633803	yes	yes	0	0	0	0
IFITM1	1720.74	0.515655	0.000866699	1368.7	-0.599611	4.68e-05	1680.85	-1.17489	0.00269296	457.537	-0.660964	0.00561555	yes	yes	0	0	0	0
MX1	26269.1	-0.295673	0.0280972	29332.2	-0.431681	2.34e-07	12560.7	-0.171998	0.100328	8121.67	-0.516511	0.00170139	yes	yes	0	0	0	0
OGFR	4529.21	0.0557508	0.880688	4115.55	-0.755495	2.04e-13	1236.61	-0.207328	0.142446	857.774	-0.503696	0.0322224	yes	no	0	0	0	0
IFI44	521.873	-0.0958586	0.78286	561.649	-0.336419	0.0365839	285.905	-0.227163	0.292304	1035.06	-0.450267	0.0140068	yes	yes	0	0	0	0
AL136295.5	5118.03	0.0265293	0.934587	5010.87	-0.51838	2.4e-08	2445.19	-0.122208	0.370822	2278.53	-0.40289	0.0181469	yes	no	0	0	0	0
DSP	1331	-0.569849	0.000195274	1594.72	-0.467279	8.23e-05	704.003	-0.811447	5.31e-07	2738.38	-0.399523	0.0229985	yes	no	0	0	0	0
NMI	697.132	0.0658231	0.852858	677.095	-0.494997	0.000651615	269.733	-0.532702	0.0115029	758.653	-0.399358	0.0434177	yes	no	0	0	0	0
IFITM3	1881.37	0.19579	0.414527	2130.34	0.119562	0.326329	2702.36	-0.817538	0.00256045	813.354	-0.395747	0.0533481	yes	yes	0	0	0	0
IL15RA	419.095	-0.393251	0.10411	506.784	-0.270376	0.122399	149.227	-0.544735	0.0413584	204.594	-0.386849	0.182031	yes	no	0	0	0	0
IFITM2	3842.51	0.412236	0.0144991	3667.91	-0.133607	0.252086	3956.35	-0.674469	0.0187375	1238.54	-0.33819	0.116055	yes	yes	0	0	0	0
PLSCR2	42.6444	-0.0811098	0.950624	42.7847	-0.592413	0.256682	31.6624	0.222738	0.737534	122.144	-0.310232	0.504726	yes	no	0	0	0	0
GBP7	35.0511	-0.473773	0.601215	37.502	-0.765272	0.151517	16.6422	-0.116977	0.906654	77.0845	-0.305291	0.521452	yes	no	0	0	0	0
AC116366.3	6842.32	-0.0229076	0.93572	6955.47	-0.447519	5.1e-07	2321.24	-0.219911	0.0599205	6810.98	-0.301331	0.0716005	yes	no	0	0	0	0
TRIM34	587.838	0.0043248	0.99156	622.186	-0.28331	0.0877561	340.467	0.0461235	0.849178	727.767	-0.254754	0.245325	yes	no	0	0	0	0
HLA-B	4595.39	0.0476296	0.875681	4546.15	-0.456715	4.22e-06	3536.92	-0.2085	0.0601698	2555.5	-0.253994	0.256857	yes	no	0	0	0	0
GMPR	173.459	0.419762	0.23473	124.717	-1.1711	2.02e-05	30.9309	-0.104983	0.884115	26.4039	-0.20656	0.812603	yes	no	0	0	0	0
SMTNL1	942.065	0.398158	0.0556007	774.07	-0.654845	1.05e-05	217.654	-0.442802	0.0541679	209.72	-0.481151	0.107938	yes	yes	0	0	0	0
LAP3	3005.44	-0.0269077	0.927908	2980.39	-0.538033	8.3e-08	1468.9	-0.432762	0.000190192	2814.03	-0.415974	0.0187846	yes	no	0	0	0	0
PRRG4	75.7108	-0.0805534	0.928496	81.4242	-0.313094	0.440543	29.6624	-0.456461	0.479438	46.1359	-0.0816907	0.90819	yes	no	0	0	0	0
DDX58	5953.03	-0.110948	0.589458	5632.87	-0.820551	1.47e-17	1678.41	-0.640729	1.39e-08	7228.71	-0.409535	0.0123801	yes	yes	0	0	0	0
IL22RA1	487.377	0.155595	0.61032	476.118	-0.369033	0.0294263	176.103	-0.579502	0.0187629	160.323	-0.0643466	0.877416	yes	no	0	0	0	0
ISG15	10586.4	0.0987671	0.736239	9394.08	-0.787659	0.000959825	9011.93	0.232832	0.0157629	8740.8	-0.280761	0.228067	yes	yes	0	0	0	0
REC8	294.406	-0.0865514	0.847438	366.995	0.107205	0.641867	196.964	0.118458	0.680343	430.929	-0.0189685	0.957324	yes	no	0	0	0	0
BST2	515.533	0.0295912	0.946243	442.159	-1.03269	5.78e-09	460.263	-0.734619	2.99e-06	239.715	-0.236407	0.505789	yes	yes	0	0	0	0
PATL2	156.63	0.0310803	0.961712	158.186	-0.403897	0.139138	86.3894	-0.271671	0.476192	141.395	-0.209558	0.593495	yes	yes	0	0	0	0
TNFSF13B	71.8317	-0.0360352	0.969136	60.2896	-1.23782	0.00152588	16.674	-0.21779	0.815697	103.603	0.0066341	0.992215	yes	no	0	0	0	0
UBA7	224.608	0.261224	0.493145	188.853	-0.773339	0.000647859	139.075	-0.675601	0.0113645	94.6471	-0.16825	0.748927	yes	yes	0	0	0	0
HLA-C	3022.3	0.0844424	0.774794	2997.4	-0.404303	0.000175885	2318.2	-0.114893	0.440154	1826.18	0.0179198	0.952206	yes	no	0	0	0	0
HES4	592.185	-0.0484829	0.926342	554.506	-0.781879	4.89e-05	219.464	-0.139185	0.592801	218.372	0.0242563	0.958122	yes	no	0	0	0	0
CR1L	56.14	0.271538	0.726433	44.2104	-1.02477	0.0341618	21.6617	-1.09077	0.10886	61.7784	0.0271838	0.969727	yes	no	0	0	0	0
SP110	2069.84	0.198615	0.283626	2323	0.0990952	0.436305	839.348	0.202203	0.188343	1502.9	0.0316103	0.901919	yes	yes	0	0	0	0
ISG20	4166.78	0.0649445	0.802449	3771.82	-0.757655	7.9e-16	1440.86	-0.136966	0.350745	942.158	0.042024	0.883541	yes	no	0	0	0	0
SP140	962.683	0.212438	0.340547	1126.37	0.226253	0.106668	426.705	0.309208	0.0945577	550.333	0.0600183	0.843594	yes	yes	0	0	0	0
PLAAT4	397.344	0.202175	0.507621	373.999	-0.436656	0.0215496	297.237	0.0429637	0.867049	156.497	-0.135714	0.758999	yes	yes	0	0	0	0
IFI16	462.63	-0.403448	0.0801432	535.68	-0.416867	0.00661648	237.956	-0.223498	0.345974	1365.28	-0.0329991	0.914029	yes	yes	0	0	0	0
ANXA10	54.7919	-0.533521	0.427615	72.1612	-0.127003	0.797982	66.303	0.153834	0.743937	543.517	0.15597	0.621392	yes	no	0	0	0	0
AL669918.1	3527.3	-0.0928226	0.663939	3769.88	-0.359037	0.000223926	1759.8	0.20113	0.122994	1712.09	0.168163	0.418488	yes	no	0	0	0	0
SAMD9L	181.821	-0.314794	0.431008	205.637	-0.408522	0.146693	64.3491	0.0719011	0.888719	998.701	0.180605	0.474297	yes	no	0	0	0	0
TAP2	3513.57	-0.0894336	0.679412	3753.89	-0.356436	0.000253609	1755.43	0.20184	0.121911	1680.68	0.189449	0.359244	yes	no	0	0	0	0
PLEKHA4	390.912	-0.47688	0.0474729	416.378	-0.80764	6.91e-07	129.547	-0.465493	0.140268	157.703	0.198197	0.599903	yes	no	0	0	0	0
GCNT4	107.77	-0.286473	0.588754	127.808	-0.229865	0.50303	48.6827	0.218769	0.684091	289.603	0.212438	0.479982	yes	no	0	0	0	0
RASGRP3	578.793	0.474811	0.0187171	503.643	-0.345286	0.0480688	258.128	0.130489	0.597119	658.486	0.216655	0.388255	yes	no	0	0	0	0
PSMB8	2321.57	0.0464643	0.881116	2310.9	-0.436885	0.000460519	1530.44	0.470674	2.9e-05	972.427	0.00166162	0.996779	yes	yes	0	0	0	0
TRIM21	4308.11	0.106604	0.619374	5220.13	0.217048	0.0346433	1671.48	0.401444	0.00148365	1195.72	0.235483	0.303134	yes	yes	0	0	0	0
LGALS9	488.521	0.0150384	0.974426	517.702	-0.269281	0.102088	290.469	-0.717627	0.00072848	157.39	0.235655	0.529165	yes	no	0	0	0	0
ERAP2	297.96	0.0153526	0.975992	309.905	-0.327364	0.0991331	118.552	-0.268332	0.444527	498.504	0.265386	0.291783	yes	no	0	0	0	0
BTN3A1	571.918	0.268964	0.250434	568.025	-0.18201	0.282305	293.027	0.282919	0.180424	365.692	0.293806	0.249633	yes	no	0	0	0	0
ETV7	242.938	0.19559	0.601989	209.422	-0.76323	0.000471217	39.5198	-0.200166	0.741344	31.5447	0.308994	0.689713	yes	no	0	0	0	0
CASP4	245.722	0.685022	0.0116831	239.206	0.245767	0.299363	108.773	0.306311	0.379081	202.905	0.340459	0.313084	yes	no	0	0	0	0
CCDC194	40.3568	0.534398	0.504492	30.6923	-0.750172	0.218495	11.2025	-0.558702	0.596095	5.66022	0.349499	0.854931	yes	no	0	0	0	0
DHX58	270.245	0.294282	0.378517	225.786	-0.746731	0.000450676	53.6221	-0.340943	0.495967	38.4425	0.358546	0.601632	yes	no	0	0	0	0
TLR3	124.075	-0.186187	0.73168	132.802	-0.455486	0.12537	47.3618	-0.0653274	0.911745	183.714	0.37561	0.266269	yes	no	0	0	0	0
IFI27	2142.08	-0.104852	0.657535	2230.7	-0.459639	6.41e-05	2911.56	0.0969857	0.493768	2218.39	0.00798669	0.976716	yes	yes	0	0	0	0
IFI35	5180.58	-0.0595238	0.83456	5453.75	-0.371767	0.000863482	3941.07	0.286374	0.0353272	2151.59	0.0663375	0.810864	yes	yes	0	0	0	0
TRIM69	1356.9	-0.0292956	0.930585	1810.18	0.346045	0.00224053	737.867	1.13524	1.27e-16	644.881	0.509783	0.015462	yes	no	0	0	0	0
TYMP	1406.75	-0.430619	0.0385596	1566.21	-0.586413	2.08e-06	1154.05	0.272571	0.038105	999.808	0.222851	0.413925	yes	yes	0	0	0	0
CEACAM1	792.761	0.381198	0.0454942	882.876	0.268958	0.0533338	339.869	0.306738	0.107274	417.269	0.571082	0.011968	yes	no	0	0	0	0
PDCD1LG2	105.719	0.0366447	0.964861	123.412	0.0334783	0.934463	47.8398	0.425672	0.387918	226.299	0.578278	0.0347911	yes	no	0	0	0	0
LGALS3BP	8760.84	0.0416174	0.873783	10437.5	0.107683	0.355649	8814.74	0.290881	0.0145834	5639.93	0.587415	0.00365095	yes	yes	0	0	0	0
IFIT2	1026.41	-0.217233	0.302038	842.967	-1.67505	2.76e-37	108.984	-0.0518496	0.899938	377.772	0.391505	0.0945907	yes	yes	0	0	0	0
SOCS1	101.194	0.433959	0.363813	97.2353	-0.0888034	0.832622	59.405	1.44288	0.00021565	39.4557	0.643458	0.358968	yes	no	0	0	0	0
C1R	1231.39	0.579701	0.000133825	1221.73	0.172223	0.208411	826.003	0.352882	0.021485	827.609	0.673665	0.00240441	yes	no	0	0	0	0
PSMB9	12741.8	0.0551391	0.818956	12909.6	-0.366999	8.48e-05	5489.53	0.988668	2.51e-26	3500.74	0.699245	0.000255315	yes	no	0	0	0	0
OR2I1P	85.9022	1.52749	3.29e-05	47.7897	-0.219134	0.689025	17.3835	0.0199279	0.984144	9.93721	0.725954	0.562719	yes	no	0	0	0	0
UBD	69.6876	1.42406	0.000637793	40.2569	-0.270833	0.645129	15.4813	-0.0141908	0.989431	9.33207	0.734238	0.570541	yes	no	0	0	0	0
PRKD2	4869.52	-0.0344203	0.913881	5898.42	0.0797856	0.529108	2295.53	0.89479	9.89e-15	2052.79	0.774207	2.28e-06	yes	no	0	0	0	0
GIMAP2	88.4232	0.430781	0.414099	81.319	-0.217793	0.603255	22.7812	0.222848	0.797111	22.1528	0.832087	0.302176	yes	no	0	0	0	0
HLA-E	5652.64	-0.0943667	0.682447	5993.5	-0.386922	0.000177097	2465.62	0.683147	2.03e-11	1507.55	0.880829	1.68e-06	yes	no	0	0	0	0
SLC15A3	375.85	-0.336112	0.206486	447.004	-0.267207	0.144145	193.27	0.651996	0.00482441	94.9486	0.959774	0.0186962	yes	no	0	0	0	0
TAP1	10119.9	0.0299821	0.911612	10550.9	-0.302544	0.00115797	4041.68	1.29481	1.14e-43	2732.52	0.996036	1.42e-07	yes	no	0	0	0	0
EXOC3L1	85.8054	0.912846	0.0338982	60.8707	-0.414335	0.363286	28.8033	1.46689	0.0164995	20.6115	1.13809	0.143952	yes	no	0	0	0	0
DDO	40.2978	0.247393	0.795571	43.6398	0.042757	0.94749	24.6498	0.69541	0.298421	31.1312	1.563	0.0126129	yes	no	0	0	0	0
OR4D9	0.644425	-0.571229	NA	0.700733	-0.974626	NA	0.480621	0.243459	NA	0.74247	-3.01195	NA	no	no	1	1	1	1
KCNK12	72.2579	1.01242	0.0213667	45.8817	-0.630405	0.20322	38.6118	-1.59687	0.00126933	82.8548	-1.66767	1.12e-05	no	no	1	1	1	1
PIK3R3	291.361	-0.0515392	0.914219	254.274	-1.07915	8.13e-08	212.067	-1.30744	1.1e-09	449.085	-1.63012	3.26e-14	no	no	1	1	1	1
BRCA1	3321.94	-0.0603515	0.811674	3283.3	-0.590263	4.61e-10	1907.03	-1.24739	5.29e-31	5567.6	-1.62688	4.5e-31	no	no	1	1	1	1
EXOC5	528.156	-0.140966	0.658855	502.73	-0.832743	2.03e-07	444.483	-1.18999	9.98e-12	2955.93	-1.6208	5e-25	no	no	1	1	1	1
NOLC1	2664.72	-0.53916	0.000618117	3034.6	-0.617918	1.7e-07	1779.3	-0.790524	1.15e-10	3443.91	-1.59993	6.07e-27	no	no	1	1	1	1
IL1R1	897.713	-0.241373	0.248905	802.028	-1.26054	1.11e-23	560.067	-1.80278	4.64e-34	2706.51	-1.45628	4.74e-20	no	no	1	1	1	1
MYH11	1254.08	0.0885542	0.732925	1129.57	-0.745032	1.19e-10	484.661	-0.943518	7.48e-10	514.329	-1.33344	3.59e-11	no	no	1	1	1	1
CLEC2D	262.736	-0.357164	0.29184	227.053	-1.62075	3.13e-14	143.627	-1.45397	1.83e-08	753.046	-1.26162	6.14e-09	no	no	1	1	1	1
LRRK1	4303.24	-0.0541512	0.848652	3950.79	-0.866144	1.47e-17	2297.25	-0.999223	8.39e-22	5796.98	-1.07628	1.26e-12	no	no	1	1	1	1
TBC1D15	534.184	-0.229328	0.468573	551.582	-0.628881	4.92e-05	392.828	-1.0324	1.49e-08	1933.99	-1.0756	1.69e-10	no	no	1	1	1	1
SIK3	2312.48	-0.219445	0.232226	2643.05	-0.276196	0.015395	2044.99	-1.06725	8.96e-23	5550.83	-1.064	3.73e-09	no	no	1	1	1	1
NFATC2	498.937	0.291532	0.327096	414.294	-0.766002	6.64e-05	412.234	-1.13434	3.09e-12	1103.26	-1.04752	1.54e-08	no	no	1	1	1	1
TCEANC2	284.846	0.0545613	0.909902	265.156	-0.661879	0.000755474	177.787	-0.801884	0.000739012	390.526	-0.958973	6.18e-06	no	no	1	1	1	1
SLF2	834.533	0.0241996	0.952958	787.139	-0.65277	7.3e-06	653.329	-0.890457	2.54e-10	2698.08	-0.953917	2.85e-09	no	no	1	1	1	1
SYNE2	899	-0.175381	0.504097	893.084	-0.711779	1.14e-06	702.625	-1.32056	6.56e-22	2861.85	-0.905711	5.46e-09	no	no	1	1	1	1
NSL1	1053.45	-0.217333	0.309934	1134.36	-0.469779	8.8e-05	894.144	-0.761971	3.26e-09	2257.61	-0.901027	2.86e-08	no	no	1	1	1	1
SFXN2	497.898	-0.467262	0.0262298	562.797	-0.570432	0.00011196	374.23	-0.813836	1.57e-06	550.654	-0.893426	1.59e-05	no	no	1	1	1	1
CYB5RL	355.39	0.137865	0.688409	349.645	-0.367271	0.0573919	192.644	-0.673072	0.0045572	309.3	-0.879604	0.000156907	no	no	1	1	1	1
RDX	1844.33	-0.195989	0.361621	1972.23	-0.470014	4.11e-05	2068.9	-0.959657	3.68e-19	11104	-0.87022	7.66e-09	no	no	1	1	1	1
USP8	1295.92	-0.258743	0.183148	1432.78	-0.424752	0.000488776	1005.96	-0.684912	2.19e-08	3811.22	-0.865895	3.4e-07	no	no	1	1	1	1
SLC8A1	232.049	-0.0313844	0.956614	220.112	-0.705496	0.00168366	140.612	-0.675169	0.0117716	1270.47	-0.800056	9.72e-05	no	no	1	1	1	1
GOLGB1	764.452	-0.132025	0.63246	813.077	-0.416705	0.00340221	496.542	-0.561584	0.000702457	4132.5	-0.777677	1.09e-06	no	no	1	1	1	1
DCN	1.11999	-1.4429	NA	1.17547	-1.94878	NA	0.520411	0.110722	NA	2.80043	-0.770014	0.76072	no	no	1	1	1	1
STOX2	458.339	-0.219389	0.42248	469.399	-0.652228	5.17e-05	468.393	-1.48664	2.64e-21	2061.54	-0.766313	3.43e-05	no	no	1	1	1	1
CHD1L	1942.54	-0.137419	0.52802	1986.56	-0.560332	1.08e-07	1220.76	-0.46042	0.000128943	3150.77	-0.743683	1.3e-06	no	no	1	1	1	1
PRKCA	17604.8	-0.00819373	0.979294	18157.8	-0.381706	0.000547141	12703.9	-0.964447	1.28e-24	39094.5	-0.736571	2.11e-05	no	no	1	1	1	1
CCDC88A	833.254	-0.389601	0.059718	921.682	-0.561334	2.77e-05	741.57	-0.706557	1.22e-07	4427.32	-0.720628	0.000504426	no	no	1	1	1	1
TCOF1	3754.12	-0.452628	0.0031367	4796.99	-0.152032	0.233915	2323.83	-0.217725	0.0797688	2188.06	-0.713494	0.000150713	no	no	1	1	1	1
LONRF2	491.27	-0.277023	0.29184	548.804	-0.40654	0.00790889	350.284	-0.66037	0.00022262	913.307	-0.70747	0.000155135	no	no	1	1	1	1
SMAD2	2468.64	0.100754	0.708124	2772.69	0.00133671	0.993099	1991.64	-0.59144	2.27e-07	10257.9	-0.666419	9.28e-05	no	no	1	1	1	1
RPAP2	532.673	-0.152186	0.619157	561.953	-0.465777	0.00243189	463.586	-0.677404	1.71e-05	2990.7	-0.616909	0.000953154	no	no	1	1	1	1
TTC14	241.86	-0.00769285	0.988961	252.649	-0.33271	0.131441	177.996	-0.30853	0.242769	1092.46	-0.606336	0.000654516	no	no	1	1	1	1
BDH1	122.909	-0.509853	0.202264	171.755	0.0657438	0.837331	129.818	-0.668166	0.016662	159.021	-0.591613	0.050482	no	no	1	1	1	1
TMED8	916.287	0.0838358	0.773718	931.922	-0.321649	0.0195113	682.07	-0.509923	0.000390089	1708.89	-0.575542	0.000763363	no	no	1	1	1	1
NUDT3	1814.01	-0.220578	0.251664	2046.09	-0.320654	0.0052079	1290.73	-0.445016	0.000162634	2860.1	-0.573348	0.000412657	no	no	1	1	1	1
ARHGEF3	1205.34	0.253098	0.194401	1177.97	-0.250636	0.0575436	1112.99	-0.719153	4.38e-09	2977.91	-0.570156	0.00121092	no	no	1	1	1	1
BACE2	1623.12	0.107998	0.697956	1546.08	-0.51454	6.27e-05	885.098	-0.920018	5.36e-13	1641.51	-0.54126	0.00156979	no	no	1	1	1	1
ARHGEF9	524.236	0.365237	0.103888	539.621	0.0359608	0.86702	506.248	-0.809317	8.56e-08	1599.18	-0.510458	0.00475606	no	no	1	1	1	1
NAP1L1	7716.81	-0.0699574	0.781309	8987.88	-0.0671975	0.601398	5417.11	-0.261576	0.00812326	18695.8	-0.508281	0.000631229	no	no	1	1	1	1
OPA3	2948.6	-0.0175136	0.956146	2831.51	-0.643424	2.02e-11	1687.98	-0.553599	2.35e-06	2212.12	-0.496507	0.00468921	no	no	1	1	1	1
NSFL1C	4316.55	0.0802674	0.722445	4591.56	-0.183801	0.0988114	2282.61	-0.257269	0.0376183	2395.68	-0.486013	0.00662095	no	no	1	1	1	1
PSMF1	7353.99	0.118371	0.542871	7053.72	-0.476072	3.96e-07	3433.91	-0.487902	1.72e-05	3816.37	-0.478393	0.00368696	no	no	1	1	1	1
KCNAB2	1504.82	0.000779765	0.998071	1492.56	-0.506138	2.85e-05	769.219	-1.08439	4.77e-14	886.192	-0.474528	0.0178032	no	no	1	1	1	1
KIAA1328	337.943	0.0465981	0.921098	350.085	-0.301306	0.129058	296.238	-0.916677	1.24e-06	2029.62	-0.436698	0.0700757	no	no	1	1	1	1
FGFR1OP	676.963	-0.0580471	0.875688	717.686	-0.345748	0.0237349	549.242	-0.472813	0.00237169	2010.08	-0.435697	0.0143591	no	no	1	1	1	1
TMEM135	980.96	0.0697568	0.85749	1114.96	0.00465027	0.981709	1485.93	-0.757997	8.01e-11	6717.39	-0.424423	0.0263817	no	no	1	1	1	1
LRIG3	466.681	-0.192266	0.500013	494.423	-0.497062	0.00142712	309.13	-0.451808	0.026407	1008.67	-0.420074	0.0264797	no	no	1	1	1	1
MRPL42	910.686	-0.282047	0.249193	1046.72	-0.319233	0.0156369	858.529	-0.320035	0.0290636	2719.45	-0.398833	0.0206826	no	no	1	1	1	1
CAPZB	6695.84	-0.35368	0.0169481	8635.45	-0.0359848	0.793733	4523.03	-0.0851205	0.493855	6156.15	-0.398145	0.0128528	no	no	1	1	1	1
SOGA1	5177.18	-0.0820361	0.721344	5691.35	-0.256587	0.0307853	2642.71	-0.22019	0.057819	3592.37	-0.394039	0.0198725	no	no	1	1	1	1
CEP89	3380.2	0.419651	0.00212666	3175.15	-0.173335	0.108508	1961.99	-0.0453635	0.751139	2914.94	-0.390201	0.0208164	no	no	1	1	1	1
VASH1	535.613	0.37952	0.0768275	503.464	-0.22107	0.196528	331.019	-0.669556	0.000265263	321.463	-0.349225	0.188615	no	no	1	1	1	1
UBXN7	861.535	-0.0999321	0.715961	958.014	-0.237873	0.077954	636.799	-0.361695	0.0167782	1780.27	-0.333769	0.0543853	no	no	1	1	1	1
DOCK10	1698.1	0.138523	0.54226	1792.15	-0.142229	0.258679	1369.04	-0.390146	0.00102653	13324.7	-0.331023	0.091441	no	no	1	1	1	1
KAT6A	1219.41	-0.0906851	0.731406	1380.04	-0.174473	0.197457	1056.41	-0.681881	4.04e-08	5232.31	-0.327231	0.0693844	no	no	1	1	1	1
POLK	726.421	-0.276643	0.221911	828.445	-0.339857	0.0339726	730.223	-0.318028	0.0461421	3553.07	-0.322634	0.103046	no	no	1	1	1	1
LCOR	2147.01	-0.112469	0.63905	2256.93	-0.435758	0.000134583	1682.01	-0.633519	1.06e-08	8262.35	-0.320443	0.0812667	no	no	1	1	1	1
ETV3	691.858	-0.0653508	0.852567	763.068	-0.228702	0.140488	422.566	-0.212859	0.26349	853.403	-0.313772	0.138422	no	no	1	1	1	1
RYR3	232.971	-0.169354	0.67417	259.279	-0.313274	0.157243	184.02	-0.596219	0.0121263	741.861	-0.312161	0.162322	no	no	1	1	1	1
TSPAN18	359.982	1.00246	8.98e-07	289.519	0.102988	0.687617	176.778	-0.975893	8e-05	372.648	-0.31075	0.223829	no	no	1	1	1	1
MIPOL1	642.458	-0.235708	0.358392	717.272	-0.366326	0.0271925	589.618	-0.592026	5.79e-05	3995.53	-0.292165	0.273222	no	no	1	1	1	1
CREB1	1218.54	-0.222176	0.270034	1450.68	-0.151489	0.264277	998.871	-0.262565	0.052689	3682.23	-0.266592	0.17347	no	no	1	1	1	1
ZBTB20	2590.96	-0.2815	0.228875	2817.12	-0.507357	0.0979807	2153.29	-0.496359	5.01e-05	36147.4	-0.255005	0.245321	no	no	1	1	1	1
PPP1R12B	2285	0.0166202	0.957834	2651.67	0.00937029	0.950863	1997.13	-0.288951	0.0181779	5490.27	-0.246112	0.220348	no	no	1	1	1	1
LRP8	4592.77	-0.210148	0.249975	6227.63	0.229178	0.0412978	3141.24	-0.259437	0.020907	4806.2	-0.241752	0.167658	no	no	1	1	1	1
FAN1	993.425	-0.0229286	0.948871	1144.35	-0.0518363	0.745912	811.608	-0.255774	0.0793827	2630.12	-0.240049	0.167534	no	no	1	1	1	1
PCDH15	46.9582	-0.223178	0.803343	61.1406	0.110053	0.830566	39.2457	-0.578355	0.278194	160.482	-0.223269	0.588236	no	no	1	1	1	1
BRD2	4122.57	-0.10809	0.605782	4922.5	-0.0321468	0.824886	2441.75	-0.171055	0.168	2140.31	-0.207292	0.274612	no	no	1	1	1	1
NRDE2	1655.94	-0.118771	0.634475	1939.58	-0.0986774	0.489882	1125.81	-0.0972728	0.523392	3010.21	-0.191346	0.292817	no	no	1	1	1	1
HSD17B2	1.66539	-1.1474	NA	3.29482	0.540252	NA	0.210612	-1.20585	NA	5.21134	-0.162111	0.937241	no	no	1	1	1	1
FBXL20	2589.06	-0.036842	0.899435	2695.02	-0.383074	0.000241043	1821.59	-0.438164	5.88e-05	3601.64	-0.157312	0.53425	no	no	1	1	1	1
ZNF398	1440.68	-0.0497725	0.866321	1590.43	-0.207895	0.0878587	1032.15	-0.222336	0.124105	1820.32	-0.125843	0.551052	no	no	1	1	1	1
VPS53	4649.12	0.0889237	0.695395	5233.58	-0.00570858	0.971279	2955.47	-0.331064	0.00203482	6534.89	-0.0858496	0.673548	no	no	1	1	1	1
OR2G6	2.23303	-0.751162	NA	2.62859	-0.722405	NA	1.81106	1.52555	NA	15.1697	-0.062125	0.961228	no	no	1	1	1	1
KMT2C	2798.34	-0.104193	0.645405	3275.78	-0.0857014	0.506034	2472.2	-0.412395	7.02e-05	9148.01	-0.0582854	0.810115	no	no	1	1	1	1
RNF223	5.82642	1.47238	NA	3.04652	-0.574603	NA	6.13852	0.665764	0.65568	3.73998	-0.0550837	0.985155	no	no	1	1	1	1
MYLK	2428.3	0.611143	0.000129434	1931.81	-0.459235	0.000260061	1415.66	-0.510832	1.29e-05	3865.84	-0.0215275	0.93049	no	no	1	1	1	1
RIMKLA	105.532	-0.00249247	0.996856	125.291	0.0530444	0.900647	94.1863	-0.432069	0.223764	107.671	0.0424983	0.932876	no	no	1	1	1	1
EHMT1	5430.72	-0.106306	0.606827	6792.92	0.101989	0.354634	4184.23	-0.00780828	0.957348	8752.1	0.0431232	0.857068	no	no	1	1	1	1
KCNN3	10.9661	-1.70387	NA	19.1473	-0.0414313	NA	8.92236	0.573587	0.656679	26.1257	0.0858487	0.927902	no	no	1	1	1	1
FGF10	2.06976	-0.0777992	NA	3.42994	0.77966	NA	0.994266	0.180322	NA	5.12857	0.0915198	0.966587	no	no	1	1	1	1
CCDC57	4517.02	0.0895792	0.695793	5253.41	0.0874852	0.469572	2868.16	0.0245261	0.863977	5520.42	0.0992417	0.617025	no	no	1	1	1	1
FGD6	5793.99	0.0141537	0.96514	5985.71	-0.350439	0.00118282	4630.27	-0.00190595	0.989293	14478.7	0.117007	0.566497	no	no	1	1	1	1
SYN3	47.3011	-0.159285	0.869897	52.7308	-0.297354	0.565577	45.9113	-0.0794256	0.895882	88.5759	0.145751	0.767609	no	no	1	1	1	1
MICAL3	6252.67	-0.227754	0.257013	8544.45	0.234748	0.0616201	5235.47	0.0341235	0.818949	11389.1	0.165491	0.340159	no	no	1	1	1	1
TMEM14B	3217.84	-0.190865	0.317522	4221.5	0.158054	0.156296	2246.55	0.311859	0.00405797	3660.57	0.180957	0.327667	no	no	1	1	1	1
SPTLC2	1777.46	0.299335	0.0869593	2016.37	0.232801	0.0416939	1303.36	0.0484777	0.755224	3415.69	0.224574	0.204795	no	no	1	1	1	1
RGP1	2070.23	0.201337	0.321574	2054.26	-0.264339	0.033702	1024.42	0.0684241	0.67407	920.231	0.23154	0.301366	no	no	1	1	1	1
HEBP2	767.281	0.052142	0.879205	964.528	0.265229	0.0454831	520.081	0.346249	0.0410082	794.301	0.242237	0.276068	no	no	1	1	1	1
RAB21	1168.89	-0.179961	0.466042	1576.11	0.242891	0.0415743	947.898	0.178033	0.245341	2422.28	0.264342	0.147412	no	no	1	1	1	1
QKI	2244.76	-0.488911	0.00162484	3334.2	0.246709	0.0221841	1751.59	0.20005	0.101837	7850.6	0.280796	0.134619	no	no	1	1	1	1
IL7R	6.32094	0.998843	NA	5.35673	0.251779	NA	7.68564	0.979416	0.433602	34.0032	0.287372	0.697301	no	no	1	1	1	1
CCDC198	197.64	0.125728	0.799328	249.394	0.34504	0.123802	290.428	0.326058	0.129634	1582.98	0.32367	0.150291	no	no	1	1	1	1
ZNF891	307.527	-0.287708	0.341573	377.524	-0.119165	0.578595	228.106	0.152279	0.549466	749.626	0.349397	0.0867731	no	no	1	1	1	1
MXRA7	1802.43	0.265808	0.116834	1895.08	-0.0146083	0.928655	1084.08	0.353985	0.00886969	1164.53	0.357953	0.0626569	no	no	1	1	1	1
EIF4E3	198.551	0.0604789	0.922227	280.334	0.567938	0.00542289	159.39	-0.0166662	0.96144	345.849	0.413051	0.0949441	no	no	1	1	1	1
CACNA1C	123.004	-0.00058936	0.999277	162.056	0.346219	0.202891	126.443	0.47602	0.0986943	741.888	0.434033	0.0495461	no	no	1	1	1	1
AZIN2	207.134	0.575296	0.0514913	191.789	-0.027834	0.934026	115.123	0.213348	0.534512	223.618	0.455997	0.0953432	no	no	1	1	1	1
ATP8A2	31.9938	0.277923	0.795283	42.2897	0.592939	0.250957	24.963	0.501477	0.464833	102.748	0.51621	0.195865	no	no	1	1	1	1
DNAH2	30.0102	0.564497	0.536615	31.0919	0.263366	0.699102	29.1036	0.82902	0.16637	51.9966	0.655547	0.198077	no	no	1	1	1	1
ANKRD11	12660.1	-0.321196	0.038856	17751.4	0.225485	0.0417913	8542.13	0.414194	0.000100731	19157.9	0.656872	1.28e-05	no	no	1	1	1	1
EPHA10	141.081	0.122322	0.83456	163.183	0.102193	0.752189	70.0193	0.299465	0.486481	85.7721	0.72439	0.0624227	no	no	1	1	1	1
CYP46A1	10.6083	-0.191787	NA	11.6207	-0.358784	NA	6.55159	0.888844	0.507739	25.3138	0.781176	0.304518	no	no	1	1	1	1
TMEM154	20.2604	0.770838	NA	23.9987	0.808655	0.232576	17.2848	0.581323	0.490371	65.1438	0.795682	0.0764858	no	no	1	1	1	1
MACF1	4916.27	-0.125821	0.528988	6870.9	0.38057	4.71e-05	5460.47	0.304504	0.00279741	26968.1	0.882557	1.38e-09	no	no	1	1	1	1
PURB	743.253	-0.377392	0.059825	1228.48	0.600158	2.17e-07	693.873	0.53024	0.000168739	2624.02	1.00805	2.2e-10	no	no	1	1	1	1
RNF152	6.62797	-0.139453	NA	7.42594	-0.243311	NA	6.11006	1.18745	0.398394	24.3832	1.05812	0.150483	no	no	1	1	1	1
IL31RA	183.743	-0.617524	0.0458258	354.122	0.79376	1.11e-05	213.755	1.46137	6.13e-12	626.022	1.30381	1.49e-11	no	no	1	1	1	1
FLRT2	334.932	0.324272	0.234115	375.738	0.227309	0.244647	595.076	1.47525	4.92e-24	5322.95	1.51355	7.17e-18	no	no	1	1	1	1
SH3TC2	47.9555	1.01846	0.0728969	89.5089	1.93998	2.53e-09	51.3252	1.77698	2.6e-05	116.329	2.07741	3.31e-10	no	no	1	1	1	1
SLC25A48	5.55472	0.193578	NA	11.1135	1.40457	NA	5.0767	1.09911	0.467342	28.1214	2.50142	0.000154061	no	no	1	1	1	1
MS4A14	0	NA	NA	0.971565	3.36669	NA	0.743863	1.22864	NA	12.4713	2.87085	0.00647389	no	no	1	1	1	1
C8orf74	9.6086	-0.216367	NA	8.94832	-1.04454	NA	5.52368	-1.31783	0.389089	7.03349	-2.78949	0.0717282	no	no	1	1	1	0
RPL14	6832.32	-0.0302211	0.916439	5184.99	-1.78237	1.61e-86	2694.5	-1.80207	5.67e-57	2876.11	-2.73938	2.18e-74	no	no	1	1	1	0
ENPP1	109.888	-0.349749	0.471619	107.166	-1.00819	0.000776928	69.3848	-1.07248	0.00355961	260.688	-1.77117	6.33e-14	no	no	1	1	1	0
PLCXD3	63.7447	-0.672141	0.258541	63.323	-1.34997	0.00117911	79.8574	-1.76628	4.57e-07	560.961	-1.70516	4.75e-11	no	no	1	1	1	0
RMND5A	1378.08	-0.301311	0.111699	1228.67	-1.36451	3.88e-30	695.688	-1.0969	1.6e-15	2592.71	-1.57175	3.33e-26	no	no	1	1	1	0
C2orf72	250.592	0.290491	0.375618	206.411	-0.803555	0.000325477	142.473	-1.60848	6.21e-10	174.605	-1.52893	2.85e-08	no	no	1	1	1	0
AQP2	0.324319	1.94483	NA	0.497047	2.39493	NA	0.842449	-3.12073	NA	0.252192	-1.44739	NA	no	no	1	1	1	0
PHF3	571.186	-0.247306	0.34643	571.265	-0.773009	9.83e-08	462.238	-1.01396	6.38e-10	4002.59	-1.22441	4.21e-14	no	no	1	1	1	0
ALG11	402.499	-0.450142	0.0591359	449.097	-0.594147	0.000306733	277.855	-0.469501	0.0183096	1151.37	-1.17432	6.15e-13	no	no	1	1	1	0
MPHOSPH9	1982.36	-0.175815	0.389349	2000.54	-0.654265	1.99e-08	1379.57	-0.79961	4.75e-12	3848.31	-1.11801	1.74e-12	no	no	1	1	1	0
MTDH	2219.48	-0.52946	0.000277298	2485.98	-0.666819	1.38e-09	1738.07	-0.672063	4.3e-10	5442.25	-0.982116	5.14e-10	no	no	1	1	1	0
PMPCB	1080.3	-0.224889	0.390015	1194	-0.388011	0.00137576	711.048	-0.535779	0.000159456	2813.59	-0.79627	1.2e-07	no	no	1	1	1	0
MTMR9	771.761	0.0697727	0.836883	767.316	-0.41072	0.0035553	472.521	-0.498913	0.00237816	1925.95	-0.678361	4.86e-05	no	no	1	1	1	0
WIZ	1014.14	-0.284136	0.170184	993.656	-0.909164	1.86e-14	491.873	-0.740303	1.62e-06	446.294	-0.67183	0.00386751	no	no	1	1	1	0
MEX3A	83.3862	0.00845432	0.992009	85.4835	-0.381123	0.305075	96.3963	-0.661444	0.0386392	86.1984	-0.579217	0.167294	no	no	1	1	1	0
TBCD	5394.62	-0.0905188	0.68106	5897.64	-0.283463	0.00388095	2824.27	-0.427981	4.97e-05	5489.66	-0.43024	0.00837756	no	no	1	1	1	0
ACSM6	26.9633	-0.253944	0.836753	43.9676	0.652277	0.193019	37.0166	0.104097	0.87399	106.157	-0.419594	0.314177	no	no	1	1	1	0
TMPRSS4	2.74939	0.482995	NA	1.54915	-2.42998	NA	1.73206	-0.225927	NA	7.14961	-0.393261	0.821255	no	no	1	1	1	0
RNF217	721.874	-0.276017	0.198441	846.275	-0.251374	0.0726175	550.707	-0.527171	0.000566927	3288.69	-0.344433	0.0958142	no	no	1	1	1	0
LIAS	293.797	-0.0696071	0.880261	323.297	-0.236248	0.25213	209.885	-0.210289	0.410449	580.526	-0.310508	0.157593	no	no	1	1	1	0
PGGT1B	331.508	-0.0858221	0.851129	398.08	0.0109399	0.965515	268.908	-0.149084	0.528791	1697.78	-0.293036	0.118065	no	no	1	1	1	0
TCF7	931.158	0.275305	0.210818	896.013	-0.274794	0.05931	648.838	-0.476145	0.000881106	1208.49	-0.263185	0.189182	no	no	1	1	1	0
ELMOD3	974.775	-0.0884038	0.750648	1038.68	-0.365675	0.00480491	651.92	-0.389381	0.00735791	1193.24	-0.254825	0.198317	no	no	1	1	1	0
ACP6	610.353	0.322891	0.130271	608.624	-0.106408	0.550624	389.294	-0.0805367	0.709187	915.142	-0.166538	0.45313	no	no	1	1	1	0
AP2A1	3962.74	0.359576	0.0252433	3363.39	-0.588725	3.6e-09	1781.93	-0.118459	0.387918	1656.17	-0.155788	0.476913	no	no	1	1	1	0
YEATS2	2216.96	-0.155965	0.435823	2456.79	-0.308895	0.00371536	1532.37	-0.390011	0.000621987	3701.93	-0.0838395	0.698508	no	no	1	1	1	0
TKT	53455.6	0.242346	0.129626	59392.5	0.116821	0.266972	28053	-0.0164581	0.903591	20616.2	-0.0652982	0.802558	no	no	1	1	1	0
EFHC1	2904.74	0.311933	0.0544833	3364.16	0.299134	0.0133904	1706.79	-0.0372156	0.8001	3019.93	-0.0536574	0.821716	no	no	1	1	1	0
TRIM56	2410.08	-0.255502	0.200353	2816.1	-0.243979	0.0286704	972.12	-1.56e-05	0.999903	1432.03	0.0509634	0.851285	no	no	1	1	1	0
RALBP1	771.863	-0.728341	5.05e-06	1112.73	-0.0201129	0.90776	722.572	-0.00575666	0.978177	2119.07	0.0770299	0.73281	no	no	1	1	1	0
CHST12	761.737	0.160887	0.581571	915.021	0.244272	0.07814	619.754	0.0576265	0.765582	758.221	0.14652	0.535108	no	no	1	1	1	0
ARL10	5356.88	0.155934	0.48015	6491.27	0.265042	0.0192057	3994.63	0.606049	4.04e-08	2830.04	0.17415	0.420544	no	no	1	1	1	0
MROH7-TTC4	847.24	-0.0223973	0.952047	1138.49	0.370233	0.00334432	730.358	0.503468	0.000491051	1126.05	0.221553	0.266564	no	no	1	1	1	0
KDSR	1199.69	-0.161087	0.50072	1522.48	0.0936929	0.526139	592.649	0.355231	0.0187056	1152.56	0.225079	0.248353	no	no	1	1	1	0
ATXN3	715.421	0.000266442	0.999303	778.524	-0.198658	0.205169	529.462	0.104139	0.595158	1663.56	0.30867	0.148742	no	no	1	1	1	0
FSTL3	4095.3	0.709181	4.47e-07	4029.76	0.296007	0.00520125	2916.56	0.694137	1.66e-08	2183.65	0.438077	0.0541155	no	no	1	1	1	0
AP3B2	150.541	-0.520559	0.172605	198.036	-0.114301	0.699212	130.625	0.768293	0.00588231	156.252	0.45004	0.162143	no	no	1	1	1	0
AGPAT4	412.805	0.558901	0.0165177	455.524	0.424893	0.0157964	383.621	-0.030047	0.899075	1711.87	0.558249	0.00112127	no	no	1	1	1	0
ALDH1A2	71.6645	0.806533	0.0943206	77.67	0.635004	0.0881283	83.1599	0.574563	0.106975	295.083	0.566814	0.0417556	no	no	1	1	1	0
ANKRD6	355.467	0.173796	0.599085	408.393	0.138993	0.537785	320.347	-0.0590713	0.808547	1057.05	0.633739	0.000828259	no	no	1	1	1	0
VSTM4	8.03307	0.597758	NA	7.65144	0.056323	NA	7.32857	0.0374883	0.980575	29.2512	0.808614	0.232296	no	no	1	1	1	0
C18orf63	0.769827	1.40088	NA	0.48026	-0.0214746	NA	0.210612	-1.20585	NA	1.73227	1.25932	NA	no	no	1	1	1	0
TRIM8	2660.88	0.48506	0.00136861	2777.25	0.204018	0.102377	1820.39	1.56923	3.74e-47	1603.1	1.51538	1.6e-18	no	no	1	1	1	0
ESPL1	1816.96	-0.0692389	0.788782	1651.76	-0.927623	1.43e-16	531.366	-1.29227	1.9e-17	729.736	-2.33606	1.72e-36	no	no	1	1	0	1
EIF4EBP2	2107.13	-1.56191	5.35e-29	2622.29	-1.21029	1.66e-30	1404.18	-1.77215	5.92e-51	2152.88	-1.77077	4.67e-28	no	no	1	1	0	1
KIF7	1230.14	-0.162009	0.491727	1184.78	-0.817268	4.65e-11	855.173	-1.5422	4.2e-32	1551.23	-1.68432	9.75e-28	no	no	1	1	0	1
TOR1AIP1	1214.73	-0.219642	0.274522	1153.67	-0.950652	4.28e-16	699.207	-0.990686	4.6e-11	1826.9	-1.59108	7.22e-25	no	no	1	1	0	1
C5AR2	29.7402	0.142948	0.917554	29.4329	-0.364255	0.598093	13.2478	-0.22839	0.834569	15.5469	-1.53004	0.0906094	no	no	1	1	0	1
PHC1	1472.24	-0.483917	0.00175832	1345.76	-1.52392	8.06e-45	699.824	-1.37596	1.31e-19	980.353	-1.49919	7.65e-18	no	no	1	1	0	1
KCTD20	1696.96	-0.203512	0.341964	1593.54	-0.976502	8.34e-17	989.765	-1.16745	1.08e-20	2523.59	-1.28036	1.22e-16	no	no	1	1	0	1
POLG	2717.9	0.0642426	0.806482	2716.78	-0.402169	5.7e-05	1494.78	-0.393232	0.00119035	2871.45	-1.0022	1.26e-10	no	no	1	1	0	1
ZNF618	3985.58	-0.0339715	0.914474	3684.68	-0.81043	6.8e-14	2296.24	-1.11029	1.81e-25	5281.7	-0.953506	1.53e-10	no	no	1	1	0	1
RPS6KA3	1212.29	-0.328249	0.0771797	1239.9	-0.786352	2.99e-12	843.789	-0.968484	1.06e-13	5651.18	-0.950237	4.64e-09	no	no	1	1	0	1
GLRX2	743.101	-0.415562	0.0544596	779.92	-0.786188	4.57e-09	410.919	-0.678999	0.00011148	949.488	-0.926258	1.87e-07	no	no	1	1	0	1
GET1	606.497	0.0317111	0.936855	550.798	-0.789592	9.23e-08	399.12	-0.777462	4.8e-06	923.867	-0.90939	1.27e-07	no	no	1	1	0	1
VWA5B1	2.15497	1.95394	NA	0.514541	-2.52343	NA	0.467781	-2.25153	NA	2.37176	-0.857577	NA	no	no	1	1	0	1
SH3GLB1	665.738	-0.299472	0.187017	673.983	-0.790233	4.03e-09	370.164	-0.696431	0.000148045	1625	-0.83441	1.73e-06	no	no	1	1	0	1
VWC2	3.1943	-1.63202	NA	6.77556	0.463134	NA	1.94267	-0.526834	NA	9.31802	-0.834018	0.512359	no	no	1	1	0	1
RBBP4	3140.73	0.0745582	0.767329	3034.75	-0.504168	1.45e-06	1875.77	-0.626001	8.65e-08	3815.51	-0.792811	1.48e-07	no	no	1	1	0	1
TUBGCP3	1166.53	-0.234023	0.239338	1272.25	-0.445733	0.000163805	756.324	-0.853528	5.58e-10	2132.78	-0.769836	1.88e-06	no	no	1	1	0	1
ASAH1	787.022	0.028554	0.939543	815.442	-0.323015	0.0194243	488.288	-0.479405	0.00253008	1928.03	-0.762467	1.79e-06	no	no	1	1	0	1
CYP26C1	18.1803	0.510783	NA	15.056	-0.486429	NA	8.73261	-0.606186	0.614386	18.1201	-0.738088	0.418488	no	no	1	1	0	1
MAST2	3227.28	-0.0869259	0.699086	3408.17	-0.392511	9.99e-05	2304.89	-0.645823	1.19e-09	4661.74	-0.672493	4.36e-05	no	no	1	1	0	1
PEAK1	1134.59	0.0358456	0.915341	1090.5	-0.571035	2.93e-05	1014.87	-0.954799	9.57e-15	5872.51	-0.648806	0.00131657	no	no	1	1	0	1
RPL7L1	1851.09	-0.403258	0.00871513	1966.64	-0.72777	1.6e-12	1115.9	-0.400087	0.00142511	2293.11	-0.624812	0.000100059	no	no	1	1	0	1
NOS1	122.878	0.0857864	0.8953	112.988	-0.666452	0.0244457	70.3405	-1.0275	0.00603034	98.3102	-0.60169	0.107502	no	no	1	1	0	1
SETD6	592.46	-0.0447335	0.909173	652.692	-0.208836	0.23665	394.954	-0.406473	0.0207012	1634.84	-0.594232	0.00033285	no	no	1	1	0	1
SUGT1	616.818	0.0115305	0.978755	678.539	-0.152115	0.410189	547.381	-0.552287	0.000492489	2111.96	-0.594064	0.000408935	no	no	1	1	0	1
ACACA	6000.39	0.043832	0.870312	6571.41	-0.133724	0.227764	7500.51	-0.878088	6.33e-22	24443.5	-0.591624	0.000217025	no	no	1	1	0	1
CLN5	523.52	-0.166227	0.591064	574.343	-0.349035	0.0261975	354.507	-0.423606	0.0231909	1447.42	-0.581782	0.000782355	no	no	1	1	0	1
ZEB2	149.178	0.0243367	0.972158	150.415	-0.421961	0.144182	104.72	-0.583751	0.0651757	1086.32	-0.576892	0.00457012	no	no	1	1	0	1
SNTB1	169.682	-0.519791	0.116417	165.838	-1.23233	1.5e-07	67.1181	-0.949802	0.0115791	338.208	-0.574109	0.0249291	no	no	1	1	0	1
ATP13A4	15.6811	0.10759	NA	15.8639	-0.330823	NA	12.5247	-0.0712099	0.950681	32.3607	-0.512138	0.466569	no	no	1	1	0	1
HOOK3	1604.62	-0.0901762	0.736574	1714.09	-0.356507	0.00363404	1375.14	-0.560935	4.22e-06	3900.35	-0.492993	0.00349197	no	no	1	1	0	1
ERC1	3143.03	-0.00897202	0.976669	3327.94	-0.296587	0.00706864	2680.1	-0.740929	3.57e-13	10379.2	-0.467504	0.0273476	no	no	1	1	0	1
DGKH	608.404	-0.0600713	0.869135	627.031	-0.442405	0.00407927	508.164	-0.397575	0.0159446	2968.08	-0.455048	0.02635	no	no	1	1	0	1
DAGLA	713.341	-0.0494022	0.893552	824.142	-0.0717757	0.70922	519.771	-0.229762	0.182527	597.189	-0.44887	0.0409857	no	no	1	1	0	1
METTL15	1003.28	0.104071	0.699492	1035.85	-0.248683	0.0920337	878.681	-0.371295	0.00693594	9583.11	-0.445283	0.0324821	no	no	1	1	0	1
ISCA2	878.005	0.255718	0.331572	883.884	-0.152012	0.374675	497.818	0.116371	0.608837	398.313	-0.443517	0.0715328	no	no	1	1	0	1
DENND4C	2054.79	-0.142394	0.543317	2242.94	-0.342222	0.00135914	1648.21	-0.723625	3.16e-10	5798.98	-0.423125	0.021013	no	no	1	1	0	1
PTPN9	5386.77	-0.133458	0.483319	5729.66	-0.420191	9.83e-06	3124.68	-0.468701	2.67e-06	5231.54	-0.414105	0.0169465	no	no	1	1	0	1
DPYSL3	921.847	1.0572	4e-12	631.929	-0.296641	0.0605043	476.097	-0.661612	4.4e-05	1085.87	-0.382109	0.0517308	no	no	1	1	0	1
CLASP1	4034.73	0.040568	0.884451	4159.57	-0.326955	0.00254822	3039.43	-0.609602	1.66e-09	9903.4	-0.36221	0.0329874	no	no	1	1	0	1
CC2D2A	463.806	-0.0361057	0.935329	538.226	-0.0451281	0.837357	409.783	-0.475084	0.00500468	2149.6	-0.332506	0.0862191	no	no	1	1	0	1
ATRX	2453.55	-0.27805	0.124677	2695.72	-0.46708	9.36e-05	2131.05	-0.599099	5.77e-08	12419.5	-0.298318	0.133216	no	no	1	1	0	1
KCNC1	242.712	0.358175	0.258648	223.82	-0.304153	0.210834	167.153	-0.603781	0.0149564	657.38	-0.284698	0.215376	no	no	1	1	0	1
ERICH1	1269.71	0.419497	0.00843888	1244.87	-0.045298	0.776127	829.06	-0.362593	0.00786381	1782.99	-0.276513	0.119061	no	no	1	1	0	1
PRSS23	11516.1	0.3906	0.00322118	11679.6	0.0200823	0.879746	7165.52	0.161835	0.133631	10327.6	-0.268075	0.124539	no	no	1	1	0	1
FAM204A	399.33	-0.160822	0.631511	478.138	-0.0713504	0.731138	329.48	-0.162859	0.442206	2223.63	-0.251852	0.169007	no	no	1	1	0	1
SF3B3	11529.5	0.100252	0.609258	12724.3	-0.0511087	0.694266	6102.44	-0.0126618	0.928578	8712.06	-0.234678	0.176451	no	no	1	1	0	1
ATF7	2868.29	-0.236253	0.186683	3272.58	-0.298862	0.0068166	1992.94	-0.468882	1.32e-05	3433.93	-0.218175	0.258195	no	no	1	1	0	1
UQCRB	1400.87	0.0704803	0.801146	1682.02	0.158395	0.239641	1110.03	0.302163	0.0185996	1771.21	-0.20951	0.278267	no	no	1	1	0	1
SYT11	33.9212	1.2579	0.0563365	21.5606	-0.230186	0.781741	18.2555	-0.190266	0.831085	30.106	-0.194994	0.813609	no	no	1	1	0	1
IKBKB	2288.05	-0.0377838	0.900475	2353.68	-0.42545	0.000116686	1335.06	-0.256302	0.0424992	2582.7	-0.193185	0.296115	no	no	1	1	0	1
HNRNPUL2	2370.95	-0.113397	0.608745	2804.77	-0.064863	0.638012	1422.84	-0.263708	0.0465293	1872.67	-0.175974	0.411902	no	no	1	1	0	1
BCAS4	3067.84	0.0231111	0.938967	3393.74	-0.125758	0.279069	1934.23	0.25446	0.0243905	3580.51	-0.154865	0.508033	no	no	1	1	0	1
P2RX7	7.58884	0.00706839	NA	8.37025	-0.175505	NA	5.79498	-0.507076	0.742832	15.8127	-0.13588	0.907704	no	no	1	1	0	1
UGT3A1	1.32672	-3.67045	NA	2.02941	-1.6647	NA	1.5674	-4.00582	NA	17.2303	-0.133704	0.910407	no	no	1	1	0	1
METTL16	4203.9	-0.27735	0.0638673	5318.89	-0.0223405	0.86702	2912.94	-0.0638969	0.626573	4617.16	-0.12805	0.504461	no	no	1	1	0	1
CCDC88C	878.363	-0.223949	0.332925	1066.51	-0.0938992	0.572984	629.354	-0.369775	0.016151	849.287	-0.10445	0.659621	no	no	1	1	0	1
WDR31	193.139	0.0486845	0.932826	188.132	-0.503913	0.0359849	140.569	-0.288274	0.337414	300.675	-0.102991	0.742289	no	no	1	1	0	1
CNTNAP2	86.7314	-0.241706	0.692829	104.616	-0.12679	0.745559	81.7847	-0.351816	0.359388	268.461	-0.097406	0.781064	no	no	1	1	0	1
PRKAA2	227.472	-0.500389	0.100753	285.973	-0.239259	0.29099	257.477	-0.542582	0.0107088	1757.85	-0.0936965	0.73824	no	no	1	1	0	1
SLCO2B1	311.934	-1.70417	6.2e-17	538.818	-0.0923149	0.632527	373.279	-0.561838	0.00146979	1457.52	-0.0837891	0.706963	no	no	1	1	0	1
ANKS1B	535.431	0.207237	0.467994	555.448	-0.115933	0.53611	385.18	-0.157937	0.452174	2122	-0.050758	0.856126	no	no	1	1	0	1
SPOUT1	1283.54	-0.202147	0.477816	1586.57	-0.0225533	0.893068	998.468	0.475417	0.000881424	1016.3	-0.0153514	0.961146	no	no	1	1	0	1
ABCA2	809.744	-0.167345	0.585905	905.243	-0.296404	0.0363505	469.235	-0.0928778	0.65251	553.826	-0.00199071	0.995617	no	no	1	1	0	1
TRIM71	6.56207	-1.89517	NA	9.68156	-0.727007	NA	4.15534	-0.30245	0.873902	19.0194	0.000995116	0.999357	no	no	1	1	0	1
LSM11	211.527	-0.47455	0.122917	313.629	0.25258	0.230533	189.284	-0.0519097	0.874177	498.061	0.00651003	0.984821	no	no	1	1	0	1
ANKS6	1595.6	0.060135	0.837745	1818.81	0.00010479	0.999561	1156.74	-0.0264193	0.880564	1850	0.00902486	0.973445	no	no	1	1	0	1
ST18	11.6604	0.0572042	NA	13.8684	0.127419	NA	12.8285	0.482565	0.627572	21.6661	0.0335353	0.975487	no	no	1	1	0	1
SYT16	17.6514	0.146776	NA	19.99	0.0732497	NA	16.2724	-0.0536245	0.957273	110.726	0.0375559	0.944375	no	no	1	1	0	1
MYO3B	30.23	-0.106856	0.936807	37.8469	0.114785	0.860471	22.4116	-0.277279	0.721874	86.5027	0.0702376	0.896167	no	no	1	1	0	1
TSC1	1005.22	0.243156	0.231227	1055.87	-0.0415342	0.805113	693.619	-0.271439	0.0743214	2324.77	0.0749714	0.740167	no	no	1	1	0	1
RABL2B	753.694	0.404629	0.0302409	711.066	-0.17863	0.256135	384.601	-0.269523	0.163303	482.01	0.079923	0.780679	no	no	1	1	0	1
PTPRT	28.8263	-0.935468	0.258648	42.5732	-0.110664	0.859712	26.9674	-0.43837	0.520248	108.961	0.11008	0.834855	no	no	1	1	0	1
SPEF2	180.275	0.169107	0.721508	188.614	-0.128808	0.65546	139.207	-0.381507	0.2105	1094.36	0.13812	0.566131	no	no	1	1	0	1
ZDHHC3	2242.67	0.224613	0.191493	2727.65	0.34078	0.00211571	1633.03	0.458723	8.02e-05	1950.6	0.206353	0.285262	no	no	1	1	0	1
CNKSR3	755.875	0.327824	0.105061	953.126	0.528643	3.06e-05	719.716	0.488103	0.000450138	1707.25	0.212111	0.258176	no	no	1	1	0	1
CLMN	1606.74	0.26635	0.143638	2095.9	0.555016	2.67e-07	1244.02	-0.322474	0.0082847	2840.01	0.212286	0.280998	no	no	1	1	0	1
FAM160B2	1561.21	0.0900324	0.760731	1646.92	-0.200047	0.104778	994.131	0.112557	0.473105	982.069	0.223093	0.378965	no	no	1	1	0	1
ADAMTS2	12.9867	0.0772073	NA	13.4632	-0.274329	NA	6.39566	-0.732643	0.60072	15.6934	0.228633	0.842121	no	no	1	1	0	1
CEP95	1045.45	-0.0953539	0.721104	1298.45	0.092817	0.534785	891.654	-0.164718	0.285657	3219.02	0.231487	0.212114	no	no	1	1	0	1
HELZ	1114.79	-0.00584033	0.986699	1392.74	0.19377	0.156836	1253.33	-0.0597875	0.703666	5277.51	0.234698	0.209462	no	no	1	1	0	1
PTGER3	2.30294	0.126469	NA	4.89855	1.52182	NA	3.42432	-0.196122	NA	13.2535	0.246103	0.847246	no	no	1	1	0	1
ZNF783	896.456	0.0365397	0.917554	980.409	-0.147218	0.316716	528.533	0.167493	0.345782	810.062	0.290465	0.145742	no	no	1	1	0	1
DEXI	1039.18	0.171172	0.478413	1145.5	0.0186926	0.91897	624.758	0.473679	0.00139626	736.521	0.293208	0.225273	no	no	1	1	0	1
SEC14L3	5.7435	0.28495	NA	6.38559	0.175884	NA	3.0612	-0.404763	NA	11.3509	0.329947	0.800237	no	no	1	1	0	1
SKIV2L	963.158	0.0969554	0.728134	1079.95	-0.00978403	0.961567	626.656	0.466377	0.0033945	704.856	0.354447	0.122473	no	no	1	1	0	1
CHFR	3268.19	0.192101	0.284361	4030.32	0.345342	0.000460996	2265.25	0.381421	0.000447781	4406.33	0.442746	0.00506163	no	no	1	1	0	1
OPTN	1183.07	0.00832053	0.981346	1255.06	-0.272466	0.0379983	562.491	0.219074	0.191003	1225.32	0.461654	0.00899921	no	no	1	1	0	1
DTWD1	215.497	0.0705035	0.909173	260.764	0.187529	0.422916	240.175	0.206908	0.438078	1356.19	0.532883	0.00492465	no	no	1	1	0	1
HEYL	230.762	-0.210927	0.630292	305.712	0.157999	0.488808	132.89	-0.026412	0.9432	105.375	0.541982	0.208037	no	no	1	1	0	1
ATCAY	13.1896	-0.592601	NA	17.6672	-0.13165	NA	8.55307	1.11851	0.340488	23.6842	0.557798	0.53425	no	no	1	1	0	1
MAN2A2	1034.22	-0.122585	0.630814	1335.52	0.173774	0.191486	634.649	0.306381	0.0445811	842.544	0.572049	0.00257871	no	no	1	1	0	1
L3MBTL1	157.068	-0.258845	0.552459	221.56	0.290789	0.228426	164.368	-0.0176341	0.959054	454.436	0.578447	0.00803155	no	no	1	1	0	1
RBMS2	7605.6	-0.114961	0.559326	8734.9	-0.15471	0.180764	3321.99	0.252905	0.0149484	4636.34	0.583319	0.000252447	no	no	1	1	0	1
KCNH1	1468.81	0.517761	0.000635425	1567.81	0.299352	0.0132754	1031.08	0.391497	0.00199448	5126.68	0.637426	0.00044375	no	no	1	1	0	1
PLA2G6	478.37	-0.0711783	0.85749	644.18	0.329953	0.0280566	320.632	0.678616	0.000223371	489.811	0.694467	0.00164726	no	no	1	1	0	1
IRAK3	100.115	-0.924743	0.0260931	178.763	0.435455	0.079428	99.9508	0.687901	0.0300663	255.423	0.729455	0.00841954	no	no	1	1	0	1
USP35	339.994	0.202961	0.541861	493.961	0.749919	1.34e-06	398.697	0.799407	5.9e-06	591.875	0.775476	6.45e-05	no	no	1	1	0	1
TSPAN14	11064	0.138034	0.432946	16800.2	0.799792	1.23e-21	12066	0.881012	4.9e-24	13704.9	0.80218	5.34e-08	no	no	1	1	0	1
ZNF554	101.373	0.153445	0.813978	118.022	0.158866	0.661653	68.5638	0.625806	0.106962	122.491	0.863243	0.0183662	no	no	1	1	0	1
TNFAIP8	2111.27	0.387648	0.0195842	2055.29	-0.10256	0.474911	1997.91	0.442569	0.000220293	10063.1	1.0654	6.81e-12	no	no	1	1	0	1
ZSCAN30	88.4524	0.21092	0.732925	104.556	0.253079	0.479896	117.75	0.421522	0.166224	517.935	1.09776	2.43e-07	no	no	1	1	0	1
TMEM8B	269.299	0.297266	0.363758	332.102	0.442225	0.017204	210.206	0.683785	0.00208595	275.76	1.13758	1.53e-06	no	no	1	1	0	1
CCDC151	49.1236	0.585972	0.438075	59.4	0.659842	0.115108	36.2796	1.04995	0.0463635	35.8936	1.16042	0.0694499	no	no	1	1	0	1
EPS8L2	3310.47	0.227003	0.225351	4181.11	0.438756	7.22e-06	3269.62	1.07234	3.37e-25	4297.89	1.22791	3.46e-14	no	no	1	1	0	1
GPR26	0	NA	NA	0.248523	1.3904	NA	0	NA	NA	0.176476	1.32488	NA	no	no	1	1	0	1
PLCL1	43.1028	-0.115995	0.916368	52.9994	0.038978	0.950025	36.4424	-0.360847	0.545222	138.475	1.56291	8.54e-07	no	no	1	1	0	1
MDM2	3925.38	-0.500258	0.000749587	6667.61	0.577673	7.04e-10	7177.25	1.90874	6.92e-97	30472	1.72934	7.38e-26	no	no	1	1	0	1
DRAXIN	4.21038	0.56917	NA	2.9276	-1.02594	NA	7.10973	3.83936	0.0111095	9.97317	2.52273	0.0337834	no	no	1	1	0	1
RGS8	0.6921	1.24505	NA	0.728784	0.98312	NA	0.527178	0.125899	NA	0.886823	3.23137	NA	no	no	1	1	0	1
KCNA1	0	NA	NA	0.237259	1.35666	NA	0	NA	NA	0	NA	NA	no	no	1	1	0	1
CKAP2L	217.09	-0.211242	0.587689	193.115	-1.23869	2.22e-07	102.469	-2.07153	5.4e-11	695.701	-3.12117	1.97e-57	no	no	1	1	0	0
CENPL	520.957	-0.397191	0.0843194	486.59	-1.27735	4.42e-15	260.799	-1.62861	7.52e-16	573.236	-1.95139	3.17e-25	no	no	1	1	0	0
KCNK3	201.741	0.516025	0.12662	148.923	-0.893988	0.000843226	104.724	-1.71042	1.58e-08	98.1137	-1.92699	8.96e-08	no	no	1	1	0	0
KLK10	9.94306	-0.233673	NA	8.27082	-1.69225	NA	2.29842	-2.94138	NA	0.925999	-1.68736	NA	no	no	1	1	0	0
MCM2	3068.36	0.231667	0.27107	3121.62	-0.151254	0.225801	1557.9	-1.01887	1.41e-17	1423.8	-1.351	2.27e-13	no	no	1	1	0	0
CYP2A6	21.6355	0.148306	NA	18.268	-0.923948	NA	13.3456	-1.36091	0.121946	40.5637	-1.13626	0.035847	no	no	1	1	0	0
RPL36	6906.66	-0.176102	0.508369	6313.23	-1.05662	3.26e-23	3713.59	-0.450936	3.08e-05	1858.38	-1.12747	1.4e-09	no	no	1	1	0	0
LYN	1486.82	-0.146724	0.526439	1578.5	-0.440729	0.000235354	969.518	-0.984679	8.23e-15	1806.53	-1.047	2.2e-10	no	no	1	1	0	0
DCUN1D4	937.053	-0.178991	0.483818	934.026	-0.702637	2.47e-08	701.484	-0.966282	2.25e-11	3636.2	-0.984494	9.08e-09	no	no	1	1	0	0
VAPA	3045.28	-0.273938	0.115223	3531.74	-0.283711	0.00520671	2042.68	-0.502787	1.24e-05	4445.35	-0.975404	3.26e-11	no	no	1	1	0	0
MPP6	738.304	-0.179838	0.59008	822.332	-0.313333	0.0253917	594.214	-0.477781	0.00257468	3601.69	-0.942506	1.05e-06	no	no	1	1	0	0
FLII	6797.11	0.124676	0.619632	5459.99	-1.17554	1.45e-37	2641.74	-0.606438	1.25e-07	2119.46	-0.920869	1.88e-07	no	no	1	1	0	0
PBX3	835.328	-0.0844598	0.785749	878.684	-0.401147	0.00363255	779.11	-0.906267	2.87e-11	4421.33	-0.832065	0.000120773	no	no	1	1	0	0
GPR132	12.9187	1.98786	NA	6.64538	0.280011	NA	7.10581	-0.291135	0.837768	16.2572	-0.830582	0.373716	no	no	1	1	0	0
FFAR4	136.21	-0.0265437	0.972916	146.285	-0.276373	0.366732	62.6067	-0.879231	0.0440589	48.116	-0.805498	0.115591	no	no	1	1	0	0
LINC00672	26.8724	0.231184	0.855458	31.4595	0.234457	0.731138	28.5205	0.243413	0.731382	45.0586	-0.80187	0.130256	no	no	1	1	0	0
ACSL3	1550.95	0.0741846	0.788244	1565.28	-0.356895	0.00500746	1487.67	-0.999671	4.98e-19	6472.6	-0.781711	8.51e-08	no	no	1	1	0	0
PINX1	840.332	-0.15809	0.520055	993.02	-0.112728	0.450854	763.069	-0.363768	0.00885133	1916.74	-0.698647	2.76e-05	no	no	1	1	0	0
KHDC4	1757.12	-0.218771	0.266957	2000.73	-0.286163	0.00889728	897.401	-0.475217	0.000554924	1830.46	-0.632442	0.000320673	no	no	1	1	0	0
RNF4	4766.38	-0.168459	0.341964	4931.64	-0.555671	2.49e-09	2710.68	-0.588194	4.14e-09	4583.3	-0.612019	0.000254759	no	no	1	1	0	0
MMP16	14.0531	0.114115	NA	16.5869	0.174366	NA	13.4091	-0.598244	0.527557	69.8796	-0.61123	0.175413	no	no	1	1	0	0
EBLN2	41.4879	-0.593365	0.422023	49.684	-0.49259	0.310647	36.3087	-0.881399	0.0926402	106.142	-0.599956	0.106748	no	no	1	1	0	0
EDAR	24.8022	0.301583	NA	24.1326	-0.199342	0.806104	17.7304	-0.919679	0.233121	69.2494	-0.562985	0.226654	no	no	1	1	0	0
TBC1D20	3219.46	-0.0631555	0.792368	3341.34	-0.423198	2.72e-05	1493.05	-0.413876	0.000555313	1826.94	-0.539971	0.00130612	no	no	1	1	0	0
ESS2	528.445	0.226511	0.422205	485.428	-0.492852	0.00199139	294.247	-0.345529	0.090362	247.03	-0.524826	0.0468499	no	no	1	1	0	0
NUP214	3269.81	-0.0295295	0.924386	3612.77	-0.184633	0.116459	1999.73	-0.70893	1.92e-11	3755.8	-0.521499	0.00165951	no	no	1	1	0	0
ATRIP	1538.5	0.218301	0.28849	1395.02	-0.545489	1.83e-06	765.68	-0.53238	0.000467058	640.147	-0.505721	0.0164799	no	no	1	1	0	0
PLCG2	529.174	-0.0233383	0.958371	580.407	-0.204212	0.238327	355.868	-0.455156	0.0114254	644.064	-0.469554	0.0164139	no	no	1	1	0	0
PCDHAC1	1099.77	-0.23699	0.232226	1210.46	-0.417735	0.00042588	618.77	-0.852779	1.15e-08	843.693	-0.456308	0.0150101	no	no	1	1	0	0
ZNF106	639.074	-0.192809	0.446801	681.704	-0.476568	0.00123067	497.694	-0.41744	0.0110999	2453.7	-0.438337	0.00738569	no	no	1	1	0	0
ATXN7L2	81.7415	-0.0475383	0.955754	100.022	0.0948507	0.815504	69.885	-0.541649	0.171224	60.896	-0.42859	0.429103	no	no	1	1	0	0
TECRL	3.8018	-0.394806	NA	5.4476	0.207505	NA	4.2403	0.348369	0.870067	13.1461	-0.400592	0.733656	no	no	1	1	0	0
TNPO1	7561.05	-0.428332	0.00556246	9460.54	-0.193423	0.082524	5289.53	-0.196467	0.0902237	24346.7	-0.368208	0.0219593	no	no	1	1	0	0
TET2	239.841	-0.0984505	0.852567	258.862	-0.325457	0.156733	219.561	-0.723655	0.000867817	2142.15	-0.355599	0.0809708	no	no	1	1	0	0
BANP	2058.76	0.133442	0.550356	2104.49	-0.248851	0.0383273	1303.27	-0.237674	0.0681937	2393	-0.288611	0.0916448	no	no	1	1	0	0
NETO1	1.4845	-2.18228	NA	1.91601	-1.60719	NA	0.270008	1.65176	NA	5.03487	-0.283033	0.888272	no	no	1	1	0	0
ZNF208	2.79613	0.64727	NA	3.475	0.80172	NA	1.84348	-1.31642	NA	10.0627	-0.280136	0.844868	no	no	1	1	0	0
BRD9	1887.87	-0.0302193	0.926342	2293.98	0.0922843	0.486252	1302.98	0.0190509	0.917744	2528.67	-0.261429	0.138558	no	no	1	1	0	0
CFAP52	166.591	0.746319	0.0155375	127.842	-0.378568	0.203706	112.125	-0.489142	0.108429	206.503	-0.242992	0.44503	no	no	1	1	0	0
MIOS	365.407	-0.142082	0.685897	453.794	0.0516108	0.818398	325.859	-0.0728239	0.764265	2016.91	-0.241711	0.185763	no	no	1	1	0	0
ZNF720	505.371	-0.0844344	0.806635	544.775	-0.321077	0.0414424	368.954	-0.453163	0.0123591	1155.77	-0.20734	0.333606	no	no	1	1	0	0
FAM126B	881.961	0.0542201	0.870151	989.694	-0.0491185	0.768907	711.817	-0.15007	0.362934	2317.2	-0.181321	0.395167	no	no	1	1	0	0
POLR1C	5515.26	0.0977966	0.625105	6169.78	-0.0142553	0.918682	3481.04	-0.089521	0.484607	4311.24	-0.173536	0.361166	no	no	1	1	0	0
ST6GALNAC1	20.9707	0.224455	NA	18.3081	-0.673602	NA	8.51523	-0.547756	0.657085	11.8967	-0.171011	0.898559	no	no	1	1	0	0
RPS10-NUDT3	15356.1	0.145685	0.469958	16604.4	-0.0629118	0.624631	10756	0.4348	1.44e-05	11876.4	-0.162686	0.410212	no	no	1	1	0	0
AKR1C8P	22.6361	-1.0093	NA	36.0489	0.0618953	0.930367	26.1773	-0.847399	0.194214	133.128	-0.150116	0.731454	no	no	1	1	0	0
CABP7	256.284	0.0747717	0.878877	283.993	-0.0701989	0.786308	243.357	0.248898	0.337834	142.286	-0.143197	0.736789	no	no	1	1	0	0
CCNT1	1479.64	-0.219391	0.302038	1732.92	-0.197497	0.0967654	1131.49	-0.214921	0.126069	3288.51	-0.132039	0.524679	no	no	1	1	0	0
ATP6V1G2-DDX39B	6410.28	0.0891251	0.675628	7143.35	-0.0344754	0.787612	3836.05	-0.0131455	0.925379	4926.89	-0.116562	0.563685	no	no	1	1	0	0
MFHAS1	3483.02	-0.338008	0.0242443	3507.06	-0.863185	9.68e-19	1964.53	-0.58569	1.32e-07	5218.8	-0.110702	0.582126	no	no	1	1	0	0
PICALM	2782.8	-0.203166	0.338625	3014.84	-0.434054	2.77e-05	2348.4	-0.444985	7.08e-05	8651.31	-0.0931711	0.698181	no	no	1	1	0	0
PTPN23	1052.62	-0.209044	0.333112	1300.65	-0.0284679	0.870029	653.79	-0.133821	0.43702	681.065	-0.0913822	0.727253	no	no	1	1	0	0
ACADVL	4659.86	0.0403409	0.894535	5307.83	-0.0210506	0.887567	2235.96	-0.0753207	0.599893	2868.43	-0.0704306	0.773991	no	no	1	1	0	0
GRHL2	13.2496	0.441598	NA	14.7441	0.351381	NA	10.1157	-0.145791	0.905839	23.2897	-0.0622592	0.952503	no	no	1	1	0	0
GATAD2B	4089.72	-0.18767	0.306309	5094.85	0.0155322	0.919454	3032.69	-0.119759	0.31356	5478.03	-0.0467458	0.853861	no	no	1	1	0	0
SLC16A10	26.325	-0.0991336	0.946712	38.6459	0.537421	0.329898	39.4844	-0.23119	0.697378	120.454	-0.0369253	0.939879	no	no	1	1	0	0
SEM1	635.697	0.119847	0.689998	826.593	0.412838	0.00333156	574.258	-0.0124402	0.953556	2448.76	-0.0146423	0.959596	no	no	1	1	0	0
RASD1	29.8527	0.247329	0.830188	31.4613	-0.0221992	0.977036	34.1445	0.740583	0.175834	37.012	-0.00426215	0.996595	no	no	1	1	0	0
BCL2L2	1032.24	-0.100636	0.698274	1018.85	-0.646061	2.9e-07	518.796	0.162811	0.368375	831.898	-0.000672236	0.998681	no	no	1	1	0	0
MGST2	2149.61	0.248852	0.190606	2551.88	0.302404	0.00605445	1374.63	-0.0315481	0.850284	2387.83	0.0152601	0.954612	no	no	1	1	0	0
SLC46A1	1389.08	-0.267152	0.160244	1700.12	-0.112542	0.399622	1081.11	-0.27229	0.0346295	1215.47	0.0217057	0.936578	no	no	1	1	0	0
FBXL22	97.6139	0.141775	0.855112	99.1702	-0.271994	0.450269	76.2994	0.243641	0.557202	111.345	0.0379237	0.940623	no	no	1	1	0	0
LYPD1	1142.59	-0.0564062	0.855982	1294.2	-0.137698	0.317445	736.375	0.196909	0.210252	1007.18	0.0396567	0.879848	no	no	1	1	0	0
NLRP3	4.52162	-0.557223	NA	7.68528	0.581384	NA	1.86369	2.75195	NA	4.10887	0.0520476	0.983895	no	no	1	1	0	0
LIN28A	16.5449	0.340758	NA	14.5934	-0.481827	NA	9.15383	-0.719423	0.532556	13.7987	0.0759473	0.953857	no	no	1	1	0	0
GTF2H3	1009.83	-0.126047	0.638842	1174.43	-0.125385	0.38158	755.778	0.127552	0.483971	1742.9	0.100126	0.643118	no	no	1	1	0	0
CARM1	2172.63	-0.454739	0.00345847	2975.26	0.0495598	0.733109	1534.44	0.11619	0.402034	1320.37	0.121877	0.594782	no	no	1	1	0	0
PROSER3	1434.58	-0.213627	0.300552	1894.01	0.153623	0.301624	978.619	0.175275	0.323366	1097.19	0.133127	0.565752	no	no	1	1	0	0
CSNK1G1	3786.68	-0.122435	0.563166	4269.97	-0.21872	0.0508025	3386.65	-0.15413	0.159798	10211.9	0.152132	0.45993	no	no	1	1	0	0
EIF3F	3919.84	0.0266966	0.929797	4799.58	0.168449	0.14781	2339.07	0.293654	0.0140781	2571.15	0.191269	0.352451	no	no	1	1	0	0
CARS1	6307.85	-0.0175009	0.951585	6276.21	-0.51498	1.16e-08	1602.15	0.155274	0.241988	2336.37	0.210287	0.257641	no	no	1	1	0	0
SIAE	621.104	0.0663704	0.852567	772.614	0.250529	0.0985698	468.61	0.423955	0.0106717	1111.52	0.253303	0.245892	no	no	1	1	0	0
PKIA	0.766558	-0.557871	NA	0.7518	-1.08698	NA	1.1988	-1.81169	NA	18.5449	0.257078	0.800683	no	no	1	1	0	0
ZNF763	2.09655	-1.43304	NA	2.24988	-1.8882	NA	1.40334	-3.83653	NA	3.2612	0.27223	0.913214	no	no	1	1	0	0
CNTD1	561.707	-0.318823	0.241256	776.348	0.193864	0.200009	412.578	0.359618	0.0424839	627.108	0.29209	0.189806	no	no	1	1	0	0
SLC4A8	76.9668	0.819189	0.0688855	69.0286	0.176157	0.704485	53.8174	0.379778	0.419507	152.86	0.325171	0.335421	no	no	1	1	0	0
WDR74	8253.38	0.233402	0.310488	9644.48	0.243861	0.0530757	5085.53	0.453481	0.0983384	6943.85	0.328121	0.566851	no	no	1	1	0	0
SLC35E4	906.573	0.0518022	0.871305	1166.61	0.324074	0.00841657	613.79	0.559091	0.000135001	688.657	0.329869	0.113945	no	no	1	1	0	0
TSEN15	987.116	0.0994634	0.759493	1270.02	0.370228	0.00169764	573.326	0.338448	0.0354974	1864.74	0.374963	0.0451211	no	no	1	1	0	0
ETNK2	184.83	0.288136	0.473362	186.893	-0.111359	0.707032	105.258	0.523044	0.135159	97.5307	0.391291	0.367751	no	no	1	1	0	0
HRK	116.616	-0.202071	0.717619	116.237	-0.729282	0.0198908	26.4709	-0.205992	0.784357	35.7504	0.397786	0.557533	no	no	1	1	0	0
MFSD9	393.555	0.110137	0.75208	516.708	0.42856	0.00628847	260.279	0.0860468	0.739933	584.209	0.397879	0.0559109	no	no	1	1	0	0
ZNF813	72.019	-0.0825486	0.927965	82.6698	-0.13664	0.752189	55.3509	0.692477	0.112388	139.228	0.430895	0.20082	no	no	1	1	0	0
ARMH1	140.093	0.109724	0.852567	163.055	0.107022	0.737294	192.936	0.052508	0.866479	433.283	0.450373	0.0488001	no	no	1	1	0	0
GNB1L	2135.37	-0.0249126	0.938967	2714.51	0.221617	0.0501865	1463.03	0.612194	3.78e-07	2078.53	0.463214	0.00624681	no	no	1	1	0	0
TEN1-CDK3	548.63	0.0195242	0.9638	662.652	0.122951	0.484754	442.801	0.747812	2.83e-06	496.239	0.476693	0.024034	no	no	1	1	0	0
VWA3B	12.3221	0.671869	NA	11.5734	0.131324	NA	11.6156	0.995093	0.312066	32.2829	0.522283	0.452349	no	no	1	1	0	0
ZNF821	181.662	0.346145	0.345141	201.799	0.223507	0.394907	172.244	0.285783	0.288589	276.374	0.53482	0.0357307	no	no	1	1	0	0
C3orf85	7.72404	0.763494	NA	8.73619	0.678938	NA	4.13036	-1.51699	0.369505	7.40438	0.556323	0.716668	no	no	1	1	0	0
TNIP1	8349.03	0.0689302	0.806417	7503.09	-0.780344	2.78e-15	3956.55	0.186314	0.173221	4464.07	0.879293	3.88e-07	no	no	1	1	0	0
CA10	7.71824	-0.873217	NA	13.9292	0.464685	NA	12.4909	1.24944	0.166049	33.1189	0.891197	0.16422	no	no	1	1	0	0
EIF5AL1	1531.1	0.0291742	0.931441	2001.44	0.345622	0.00318408	888.571	0.880426	1.37e-10	637.3	0.932951	2.65e-06	no	no	1	1	0	0
CAMK2B	14.3755	0.0604248	NA	17.6487	0.212395	NA	13.4475	0.204906	0.844642	31.8777	1.71848	0.00423566	no	no	1	1	0	0
DDIAS	280.308	-0.251214	0.468395	275.583	-0.856717	6.55e-06	198.823	-1.65117	1.67e-13	1143.09	-2.53791	1.12e-36	no	no	1	0	1	1
NCAPD3	1495.69	-0.0922544	0.712136	1524.07	-0.52058	6.42e-06	1004.6	-1.12225	1.54e-19	2521.93	-1.81859	1.03e-32	no	no	1	0	1	1
SCNN1G	2.74939	0.482995	NA	1.80893	-1.4049	NA	2.67438	-1.21944	NA	4.29242	-1.68091	0.36019	no	no	1	0	1	1
TMED10	5199.19	-0.165066	0.35361	5007.6	-0.820996	2.18e-19	2695.63	-0.96868	2.36e-18	5048.35	-1.65564	9.86e-32	no	no	1	0	1	1
ABCC12	15.7175	-0.0682225	NA	15.408	-0.621227	NA	18.003	-0.341718	0.716766	27.539	-1.58249	0.019788	no	no	1	0	1	1
GUCY1A2	47.1452	-0.146558	0.885938	46.2585	-0.718595	0.148008	31.9219	-1.77456	0.00157086	227.39	-1.24116	2.96e-06	no	no	1	0	1	1
AMER1	1137.03	0.403679	0.0291992	822.505	-1.17313	4.75e-19	427.446	-1.02321	4.95e-10	607.519	-1.23034	6.59e-09	no	no	1	0	1	1
C19orf53	1288.06	0.121038	0.876293	1152.72	-0.723608	4.3e-09	961.728	-1.0927	0.00285975	220.843	-1.10877	1.67e-05	no	no	1	0	1	1
NOP2	3285.78	-0.404435	0.00373011	3516.89	-0.702246	6.06e-13	1976.23	-0.605764	4.99e-07	1850.69	-1.09989	1.67e-11	no	no	1	0	1	1
FZD3	346.587	-0.288063	0.34704	361.274	-0.662566	0.000276987	281.537	-0.842915	1.84e-05	1343.54	-1.04036	4.69e-10	no	no	1	0	1	1
MAP3K21	1182.21	-0.357583	0.0455403	1320.5	-0.494398	2.6e-05	914.9	-0.907937	9.72e-13	2328.24	-1.02674	3.77e-11	no	no	1	0	1	1
MBLAC2	131.613	-0.0942852	0.879205	133.524	-0.532456	0.0566202	105.153	-0.79979	0.00786381	355.961	-0.992408	6.5e-06	no	no	1	0	1	1
PHIP	590.865	-0.206167	0.477233	625.015	-0.51662	0.00083197	489.598	-0.652856	3.36e-05	5313.67	-0.987086	7.44e-10	no	no	1	0	1	1
JMJD6	1559.06	-0.110257	0.643097	1495.48	-0.76663	3.1e-12	844.428	-0.593582	7.88e-06	1128.06	-0.984096	5.39e-08	no	no	1	0	1	1
SLC2A4	2.41992	-1.11602	NA	2.91633	-1.03548	NA	3.45196	-1.15156	NA	4.55072	-0.950747	0.632067	no	no	1	0	1	1
KIAA1958	888.101	-0.177728	0.461179	888.423	-0.68936	1.63e-06	704.387	-0.967214	7.99e-13	2803.75	-0.898186	2.67e-06	no	no	1	0	1	1
COPS2	404.056	-0.109509	0.779678	442.132	-0.295096	0.0952934	358.236	-0.581964	0.00175241	2425.79	-0.853633	2.98e-07	no	no	1	0	1	1
TM4SF18	279.524	-0.61269	0.0367812	380.552	-0.0894641	0.686718	219.491	0.0689854	0.822517	1269.8	-0.841289	4.88e-06	no	no	1	0	1	1
ENAH	3097	-0.387668	0.00843888	3534.94	-0.452146	5.31e-06	2545.73	-0.943737	3.19e-21	9821.73	-0.834367	9.42e-08	no	no	1	0	1	1
NOL8	452.925	0.0755054	0.852567	456.902	-0.35486	0.0436025	324.826	-0.788364	1.21e-05	1961.74	-0.795604	6.43e-07	no	no	1	0	1	1
DNAJC7	2442.98	-0.176254	0.345125	2693.19	-0.348083	0.000752944	1573.74	-0.39553	0.000563213	3509.68	-0.778537	4.21e-07	no	no	1	0	1	1
NCAPD2	13409	-0.0675239	0.788117	12908.2	-0.696835	2.71e-12	5850.55	-0.247622	0.0113792	7311.46	-0.764346	1.19e-05	no	no	1	0	1	1
GK	56.7741	-1.16756	0.0338743	93.6893	0.0748586	0.87094	76.4895	-0.903271	0.0116525	194.179	-0.73537	0.00852666	no	no	1	0	1	1
SLITRK5	117.606	-0.0556447	0.937873	126.959	-0.289323	0.357306	105.674	-0.875558	0.00366906	391.753	-0.720115	0.0115601	no	no	1	0	1	1
JADE2	6927.59	-0.190218	0.274716	7062.86	-0.635014	1.52e-12	2786.27	-0.471349	3.71e-06	2802.79	-0.713248	3.09e-05	no	no	1	0	1	1
IBTK	1531.95	-0.113022	0.667121	1612.11	-0.431583	0.000555423	1135.74	-0.569991	5.56e-06	5664.69	-0.695679	1.19e-05	no	no	1	0	1	1
LPP	5092.96	-0.163899	0.353367	5400.89	-0.464547	3.55e-06	4202.64	-0.960016	2.35e-23	28268	-0.684989	8.7e-05	no	no	1	0	1	1
WNT5A	12.1992	1.58518	NA	6.9512	-0.0647043	NA	9.63711	-1.58553	0.134923	34.4418	-0.659098	0.302832	no	no	1	0	1	1
PLXDC2	10.7133	-0.508144	NA	15.8625	0.212761	NA	10.2142	0.126377	0.918407	56.5976	-0.641059	0.236087	no	no	1	0	1	1
WWOX	4121.92	-0.0180155	0.954686	4306.29	-0.350212	0.00176721	3549.32	-1.06219	4.76e-26	15839.6	-0.630904	0.00122013	no	no	1	0	1	1
ETV6	2820.83	-0.131692	0.557461	2706.41	-0.793658	2.56e-13	1551.94	-0.862482	1.48e-14	6976.23	-0.616502	0.000212112	no	no	1	0	1	1
ME2	1185.8	-0.241967	0.269071	1363.57	-0.278237	0.0271329	845.576	-0.488217	0.00029368	2415.37	-0.61494	0.000130036	no	no	1	0	1	1
DDI2	980.91	-0.140987	0.56839	1028.78	-0.475575	0.000190488	567.75	-0.625749	5.39e-05	1633.53	-0.608828	0.00017993	no	no	1	0	1	1
PTAR1	761.076	-0.269603	0.274606	811.98	-0.558204	3.58e-05	628.756	-0.587412	0.00017986	4660.21	-0.599088	0.000407743	no	no	1	0	1	1
CTNNA1	10091.6	-0.000814716	0.997031	9511.79	-0.690957	3.66e-15	4715.07	-0.567666	2.08e-09	11935.9	-0.580781	0.000177324	no	no	1	0	1	1
FYCO1	1303.04	-0.270996	0.181173	1313.44	-0.777597	1.25e-10	762.597	-0.687661	2.39e-07	1172.65	-0.578577	0.00651333	no	no	1	0	1	1
WASHC4	1358.9	-0.182029	0.506034	1432.71	-0.502078	9.15e-05	793.868	-0.601667	7.23e-05	6689.67	-0.575154	0.000860914	no	no	1	0	1	1
PURA	390.1	-0.330099	0.210434	415.15	-0.635852	0.000112605	256.174	-0.697226	0.00124684	889.398	-0.570057	0.0016262	no	no	1	0	1	1
GPR89A	472.164	-0.166232	0.572113	527.885	-0.291542	0.0712217	354.567	-0.52742	0.00402801	1226.58	-0.545346	0.00333221	no	no	1	0	1	1
FRYL	1086.35	0.0209648	0.955754	1091.31	-0.434731	0.00229663	890.921	-0.608062	1.95e-06	5319.75	-0.53381	0.00154191	no	no	1	0	1	1
C12orf66	561.247	0.130048	0.685769	573.185	-0.251317	0.123151	410.01	-0.206411	0.295596	858.868	-0.533644	0.00529504	no	no	1	0	1	1
DIAPH2	1313.18	-0.123906	0.643187	1433.69	-0.321413	0.0351756	1384.02	-0.841817	2.48e-12	8714.04	-0.527991	0.0161917	no	no	1	0	1	1
FAM107B	4833.69	0.0679364	0.794351	5043.12	-0.257474	0.0263018	4244.23	-0.647526	1.06e-09	12451.7	-0.519001	0.00128398	no	no	1	0	1	1
TAOK1	4270.09	-0.285751	0.0772198	4818.51	-0.385386	0.000236706	3442.73	-0.592615	1.55e-09	12100.1	-0.515285	0.00172116	no	no	1	0	1	1
LIMD1	6421.6	-0.428794	0.000728576	7212.57	-0.551723	4.79e-10	4084.46	-0.685686	5.33e-11	7344.96	-0.505597	0.000768135	no	no	1	0	1	1
PGR	3.28604	0.567918	NA	3.74654	0.515072	NA	1.00103	0.193661	NA	5.33978	-0.484593	0.817298	no	no	1	0	1	1
PPIL2	1172	0.441516	0.0160908	1036.78	-0.337526	0.0107285	591.813	-0.434763	0.00678604	610.942	-0.46895	0.0248113	no	no	1	0	1	1
KDM1B	458.462	0.214439	0.438536	416.523	-0.541793	0.00117195	324.565	-0.377009	0.0605146	793.837	-0.468938	0.0206673	no	no	1	0	1	1
RBM45	264.147	0.096073	0.82836	277.888	-0.199035	0.377459	195.777	-0.315476	0.204601	725.981	-0.460334	0.0177324	no	no	1	0	1	1
TTC26	285.981	-0.0541688	0.910622	321.129	-0.15931	0.483562	205.519	-0.294707	0.23945	837.213	-0.449484	0.0287882	no	no	1	0	1	1
CACNG4	929.739	0.616055	0.000101768	841.215	-0.046135	0.793733	475.549	-0.908518	5.29e-08	506.045	-0.418963	0.0641737	no	no	1	0	1	1
AGK	1316.62	0.0160166	0.963679	1480.25	-0.0839952	0.560792	1053.54	-0.283198	0.0284461	3098.76	-0.418718	0.0180287	no	no	1	0	1	1
MRTFB	1325.11	0.140674	0.595926	1350.19	-0.248762	0.077446	1193.65	-0.688044	1.01e-08	7222.95	-0.393963	0.029306	no	no	1	0	1	1
FSD2	258.085	0.0311349	0.956614	284.568	-0.120645	0.620764	182.754	-0.255807	0.34985	394.313	-0.390838	0.111301	no	no	1	0	1	1
DOCK7	735.952	-0.213887	0.40609	889.096	-0.0969938	0.571004	661.503	-0.356199	0.0158724	3741.21	-0.385451	0.0273924	no	no	1	0	1	1
IGSF10	9.05666	-0.513381	NA	11.5294	-0.202274	NA	12.8165	-1.43032	0.121452	80.6328	-0.36388	0.456914	no	no	1	0	1	1
SETD2	2097.46	-0.165743	0.416875	2282.16	-0.378802	0.000811839	1721.96	-0.631877	8.83e-09	5857.51	-0.362073	0.0438162	no	no	1	0	1	1
CCDC30	1957.49	-0.0254469	0.936855	2204.33	-0.121573	0.328388	1304.09	0.429243	0.0017054	3758.18	-0.349439	0.0814827	no	no	1	0	1	1
DYRK3	567.873	-0.0151617	0.974357	623.587	-0.188538	0.285788	389.987	-0.504607	0.0032908	1016.15	-0.339059	0.0799493	no	no	1	0	1	1
RSF1	3725.06	-0.127873	0.517645	4874.37	0.20661	0.0389297	3290.67	0.168197	0.132618	5869.39	-0.336911	0.0484184	no	no	1	0	1	1
GABRB2	3.81676	1.71944	NA	3.46926	1.25029	NA	1.29192	-1.92705	NA	5.70423	-0.322564	0.865751	no	no	1	0	1	1
GPATCH8	2997.5	-0.12756	0.532774	3532	-0.0898417	0.471032	2409.77	-0.614025	2.19e-09	6581.92	-0.3042	0.131657	no	no	1	0	1	1
KMT2A	1421.57	-0.112489	0.643181	1549.82	-0.315207	0.00843497	1051.77	-0.781161	3.33e-09	3451.32	-0.298415	0.0903887	no	no	1	0	1	1
CNP	11056.9	0.170903	0.364636	10893.7	-0.322159	0.000682713	4555.7	0.147881	0.19449	3067.34	-0.27841	0.177177	no	no	1	0	1	1
TRIM44	2255.82	0.136307	0.552994	2109.32	-0.541867	2.2e-06	1102.76	-0.785043	1.84e-10	4524.78	-0.277834	0.137134	no	no	1	0	1	1
CSNK2A1	5892.7	0.00600621	0.984385	7129.5	0.116257	0.350815	3758.13	-0.170038	0.127392	7767.19	-0.241492	0.170717	no	no	1	0	1	1
GABRA2	8.74416	-2.05173	NA	15.1973	-0.218512	NA	7.38189	0.026081	0.986056	26.5774	-0.221348	0.800398	no	no	1	0	1	1
UCK2	5466.28	-0.245097	0.115143	7288.79	0.153893	0.149978	4457.58	0.089006	0.443959	7138.76	-0.219778	0.220557	no	no	1	0	1	1
BCL7A	980.101	-0.0328279	0.925125	1005.47	-0.428906	0.00074381	577.333	-0.418207	0.00598579	695.916	-0.203306	0.358585	no	no	1	0	1	1
CCNL1	950.691	-0.0828507	0.788782	1068.25	-0.186137	0.175633	665.968	-0.0591189	0.761476	2765.7	-0.200731	0.299678	no	no	1	0	1	1
PLEKHM3	535.228	-0.00167019	0.996154	601.422	-0.104383	0.580173	473.635	-0.508179	0.00244027	1708.25	-0.177088	0.396369	no	no	1	0	1	1
PATJ	1514.84	0.0144223	0.965906	1591.74	-0.294613	0.0158682	1258.93	-0.576402	2.01e-06	4457.43	-0.16299	0.493425	no	no	1	0	1	1
GTF3C3	547.56	0.100855	0.755956	590.135	-0.119665	0.515848	421.611	-0.442709	0.0136346	2459.91	-0.155582	0.445252	no	no	1	0	1	1
ONECUT3	1.78625	1.74217	NA	2.42913	2.00788	NA	0.901845	-1.26485	NA	1.87926	-0.139385	NA	no	no	1	0	1	1
CEP68	1182.34	0.0113762	0.975987	1277.76	-0.208789	0.117402	812.027	-0.12074	0.446239	1683.93	-0.120268	0.559475	no	no	1	0	1	1
ITSN2	1107.49	0.0254365	0.941138	1243.56	-0.0779962	0.650396	778.44	-0.358866	0.0109656	3803.01	-0.0972253	0.669224	no	no	1	0	1	1
TEX35	128.924	0.481247	0.223665	132.562	0.158381	0.638326	87.2897	0.0735206	0.864656	158.684	-0.0738147	0.859553	no	no	1	0	1	1
DGKI	4285.07	0.114006	0.674201	5480.21	0.365597	0.000695045	3743.74	0.333007	0.0163023	3427.05	-0.0665879	0.781122	no	no	1	0	1	1
ACIN1	4478.23	-0.0467937	0.873687	5752.4	0.228897	0.0419471	2905.8	0.0513009	0.702125	4479.73	-0.0512483	0.825209	no	no	1	0	1	1
CCDC191	241.076	0.427902	0.141611	219.548	-0.259516	0.289981	175.045	-0.526825	0.0307742	1216.9	-0.0221486	0.93622	no	no	1	0	1	1
PARP6	2107.1	-0.0346928	0.907558	2272.81	-0.265734	0.0172294	1207.63	-0.2151	0.0954998	2337.55	-0.0122328	0.961146	no	no	1	0	1	1
ANK3	91.6326	0.546355	0.242868	73.1918	-0.53629	0.247307	73.938	-0.604661	0.110094	330.85	-0.00625757	0.987223	no	no	1	0	1	1
ONECUT2	163.955	0.470661	0.180048	161.033	0.0183345	0.959919	171.435	0.0883381	0.785955	503.839	-0.00216809	0.995298	no	no	1	0	1	1
RILPL2	234.425	-0.0274175	0.96412	275.471	-0.00245367	0.99363	181.625	0.275174	0.28608	175.403	0.00262281	0.996167	no	no	1	0	1	1
RAB3C	6.6048	-0.343085	NA	7.52255	-0.455109	NA	3.73412	-0.00120254	0.999582	25.3433	0.0153791	0.989098	no	no	1	0	1	1
KIAA0319	1037.49	-0.544	0.0023457	1397.89	-0.0704362	0.671205	640.584	-0.685596	2.29e-06	1976.84	0.0218986	0.936493	no	no	1	0	1	1
SH3TC1	912.232	0.470747	0.0203464	1000.15	0.316724	0.0156012	497.87	0.207355	0.248449	732.935	0.0420736	0.886018	no	no	1	0	1	1
PLEKHM1	2051.33	-0.0238352	0.94283	2391.4	-0.0192594	0.910309	1201.99	-0.1473	0.2895	1570.03	0.0444595	0.854269	no	no	1	0	1	1
INPP4A	2105.94	0.150577	0.483884	2351.44	0.0343343	0.821052	1559.27	-0.0685549	0.649018	4270.51	0.0509001	0.817996	no	no	1	0	1	1
OR8D1	0.489914	0.230248	NA	0.520063	-0.162214	NA	0.631837	-2.70605	NA	1.02193	0.064574	NA	no	no	1	0	1	1
DLG5	5643.57	-0.0407458	0.878803	6700.7	0.0172424	0.902097	3629.05	0.0260563	0.867399	5143.62	0.0735689	0.72774	no	no	1	0	1	1
TNNI1	10.2977	0.920805	NA	9.22268	0.31531	NA	6.88039	0.454943	0.753042	4.10665	0.0980543	0.96721	no	no	1	0	1	1
KCNMA1	3746.39	0.326911	0.0885321	4922.73	0.627201	5.48e-08	4173.87	0.46569	2.45e-05	22154.1	0.0987722	0.667378	no	no	1	0	1	1
ASAP1	12876	-0.0221792	0.940539	15294.6	0.0368636	0.785175	11445.6	-0.317041	0.000732989	45669.9	0.106764	0.625647	no	no	1	0	1	1
EPHB2	6183.68	-0.0130502	0.972011	8651.67	0.478472	1.53e-05	4211.33	0.397653	0.000401727	6403.4	0.108564	0.579181	no	no	1	0	1	1
VGLL3	305.256	-0.330548	0.287935	377.865	-0.132503	0.558059	411.75	0.0235356	0.919185	2489.37	0.113282	0.62217	no	no	1	0	1	1
ITGA1	1427.19	-0.213964	0.288166	1863.85	0.124154	0.360059	929.057	0.452547	0.000432813	1896.52	0.134829	0.518043	no	no	1	0	1	1
ALDH1L2	428.21	-0.363197	0.129441	528.777	-0.175463	0.317422	229.28	-0.339298	0.134616	1054.15	0.162816	0.479388	no	no	1	0	1	1
TTLL3	1863.49	0.212333	0.259912	2097.96	0.121499	0.329898	1312.69	0.242479	0.0770608	1532.48	0.17063	0.397713	no	no	1	0	1	1
PKNOX2	5.5178	0.894789	NA	4.64522	0.0965744	NA	7.4393	-0.0204026	0.989928	14.4994	0.181694	0.882041	no	no	1	0	1	1
PARP3	336.875	0.514387	0.0460079	347.107	0.197134	0.336339	256.65	0.529127	0.0118344	164.428	0.207535	0.572594	no	no	1	0	1	1
GLI2	12402.1	0.220502	0.269059	15333.9	0.378634	0.00122251	9464.28	0.198528	0.0876111	19613.7	0.209185	0.230289	no	no	1	0	1	1
JAK1	5008.88	0.017261	0.959022	5652.81	-0.0723504	0.6194	3797.77	-0.0484135	0.717917	19338.3	0.228069	0.213781	no	no	1	0	1	1
CIITA	1090.03	0.196863	0.388253	1191.68	0.0222629	0.900969	653.91	0.421963	0.00418671	772.088	0.232217	0.353909	no	no	1	0	1	1
NFAT5	3747.76	-0.208431	0.299173	4540.32	-0.0851368	0.519577	3873.83	-0.311309	0.00371038	14722.1	0.237222	0.326984	no	no	1	0	1	1
CDC42	6698.86	-0.0216298	0.947725	8758.75	0.299837	0.00149499	4723.73	0.429066	3.22e-05	6211.69	0.243097	0.191886	no	no	1	0	1	1
FOXK1	7014.44	0.0535585	0.830099	8292.96	0.0980073	0.420669	3503.78	0.171333	0.191248	5655.89	0.243435	0.14947	no	no	1	0	1	1
NTRK2	13.5336	0.125775	NA	18.783	0.561334	NA	14.6368	1.03044	0.227376	24.422	0.249285	0.785443	no	no	1	0	1	1
CDK6	1701.28	-0.590347	4.16e-05	1949.28	-0.645881	8.76e-09	1902.33	-0.0955113	0.480481	21115.6	0.282053	0.137479	no	no	1	0	1	1
OTULINL	65.2958	0.255663	0.713172	82.9783	0.485264	0.194426	90.2289	-0.123705	0.762679	336.377	0.304371	0.230289	no	no	1	0	1	1
NRXN1	71.3405	-0.302817	0.644926	96.1845	0.143918	0.717454	59.3661	0.435232	0.313281	126.646	0.328797	0.43812	no	no	1	0	1	1
RASGRP1	128.641	0.950493	0.00378917	113.191	0.278178	0.4183	103.989	0.287517	0.413622	476.596	0.344665	0.159977	no	no	1	0	1	1
KITLG	192.959	-0.382966	0.296476	253.276	-0.00399412	0.989861	292.903	0.223032	0.296541	3076.17	0.346523	0.0670308	no	no	1	0	1	1
CCDC113	267.687	-0.227321	0.518061	320.693	-0.135159	0.55704	211.58	0.0740219	0.791823	410.088	0.401771	0.084119	no	no	1	0	1	1
DEUP1	12.0315	0.173698	NA	13.6251	0.0930628	NA	12.057	0.699171	0.47722	61.1489	0.429367	0.41062	no	no	1	0	1	1
POU6F1	177.348	0.228642	0.5873	203.879	0.197301	0.457642	116.399	-0.141144	0.700963	162.618	0.445605	0.167891	no	no	1	0	1	1
CDH13	26.6135	-0.366802	0.737407	34.9026	-0.00479416	0.994645	22.7928	-0.124217	0.885123	76.9838	0.572642	0.205969	no	no	1	0	1	1
SCUBE1	7.30245	-0.350954	NA	7.36431	-0.834348	NA	5.67621	0.372028	0.82127	9.37957	0.592998	0.660429	no	no	1	0	1	1
ZHX3	330.04	0.112771	0.770109	499.627	0.772065	5e-07	552.312	0.353559	0.0355263	1684.08	0.677881	4.71e-05	no	no	1	0	1	1
MAMLD1	972.771	0.482941	0.00760808	1061.71	0.319036	0.0221738	907.599	0.0511274	0.763932	3377.56	0.679881	0.000217277	no	no	1	0	1	1
SH3D21	352.666	0.184517	0.56883	427.608	0.292877	0.0982728	342.883	1.26185	3.74e-12	334.873	0.730067	0.00344961	no	no	1	0	1	1
GPR68	116.088	0.135486	0.831559	143.863	0.296759	0.345235	79.5556	0.166049	0.695558	145.32	0.753138	0.0148618	no	no	1	0	1	1
SH3PXD2A	2058.46	0.199337	0.29783	2611.86	0.423988	3.57e-05	1301.78	0.27561	0.0529224	1767.01	0.753901	3.83e-06	no	no	1	0	1	1
BPI	0.523235	0.508443	NA	0.954778	1.52995	NA	1.32298	3.95153	NA	2.7542	0.786017	0.781116	no	no	1	0	1	1
ZNF549	398.841	0.0668981	0.867198	470.682	0.107186	0.589199	259.855	0.608389	0.0028397	781.697	0.850836	1.94e-06	no	no	1	0	1	1
GSTO2	94.3731	0.454961	0.366937	102.735	0.289949	0.415682	88.8475	0.586876	0.0794969	155.195	0.865337	0.00328249	no	no	1	0	1	1
CTXN2	10.4941	0.0583405	NA	16.1664	0.746117	NA	8.57453	0.348136	0.786905	26.5578	1.03142	0.142039	no	no	1	0	1	1
SYT9	50.9258	0.290264	0.719991	59.4826	0.309739	0.510104	41.4379	-0.250681	0.659444	166.189	1.1805	2.42e-05	no	no	1	0	1	1
CFLAR	4122.84	0.108032	0.605782	5759.97	0.579435	2.54e-10	3737.25	1.36647	8.51e-44	7412.91	1.20003	1.72e-17	no	no	1	0	1	1
TLL1	17.1878	-0.0340355	NA	25.6478	0.602815	0.390876	31.5422	0.955305	0.085805	228.108	1.2674	3.12e-06	no	no	1	0	1	1
ITGA2	1292.62	-0.314111	0.108628	1922.33	0.386555	0.000392787	1671.85	1.15845	1.99e-26	12107.3	1.40869	1.08e-14	no	no	1	0	1	1
CHAT	1.41425	0.423021	NA	0.93247	-1.55517	NA	0	NA	NA	0.953264	1.51414	NA	no	no	1	0	1	1
CALN1	36.1323	-0.437514	0.619486	52.589	0.237532	0.64989	34.997	0.154227	0.812515	184.548	1.52192	3.42e-08	no	no	1	0	1	1
TG	26.8516	0.085854	0.952743	40.7464	0.74719	0.144685	36.947	1.37897	0.00582246	213.216	1.5611	1.89e-08	no	no	1	0	1	1
RAB3B	744.445	0.248131	0.292144	1282.63	1.16087	4.12e-23	1008.45	2.02927	4.95e-59	4901.47	2.17691	6.16e-40	no	no	1	0	1	1
IL36RN	0	NA	NA	0	NA	NA	0	NA	NA	0	NA	NA	no	no	1	0	1	1
GSTA1	0	NA	NA	0	NA	NA	0	NA	NA	0.497331	-2.43282	NA	no	no	1	0	1	0
UBE2J1	937.8	-0.34344	0.0688855	833.287	-1.4503	7.46e-31	396.284	-1.46325	2.58e-17	922.023	-1.97599	5.9e-29	no	no	1	0	1	0
HCAR2	15.0544	-0.986406	NA	18.1375	-0.836669	NA	14.4446	-1.9734	0.0198741	39.5675	-1.5544	0.00500198	no	no	1	0	1	0
BLOC1S5-TXNDC5	4709.31	-0.359991	0.00944744	4557.43	-1.05966	1.19e-32	2372.37	-0.880635	3.16e-18	4532.21	-1.47605	6.02e-25	no	no	1	0	1	0
NLRP2B	0	NA	NA	0	NA	NA	0	NA	NA	0.252192	-1.44739	NA	no	no	1	0	1	0
NRAS	1193.35	0.665843	0.000237583	702.039	-1.69557	8.39e-38	437.397	-1.29989	2.56e-14	1326.38	-1.28359	1.1e-14	no	no	1	0	1	0
CYTH4	131.008	0.506825	0.197169	124.127	-0.0489153	0.899314	113.136	-1.00693	0.000484573	141.17	-1.2823	2.32e-05	no	no	1	0	1	0
MRPL11	1972.77	0.175573	0.442681	1779.55	-0.620754	1.31e-07	1012.96	-0.409361	0.00327646	693.125	-1.1931	2.97e-10	no	no	1	0	1	0
CNNM1	1016.59	-0.631852	0.000211524	1168.15	-0.677778	9.88e-08	1084.83	-1.325	4.25e-28	1955.53	-1.18413	1.68e-13	no	no	1	0	1	0
BCL2	76.2264	-0.177149	0.806417	76.5564	-0.68209	0.058711	73.1897	-1.33577	0.000226963	243.154	-1.07643	6.63e-05	no	no	1	0	1	0
ADPRM	269.281	-0.0830461	0.85749	269.157	-0.575174	0.00385191	150.47	-0.40814	0.15257	315.273	-0.976727	1.7e-05	no	no	1	0	1	0
RPS9	19939	0.100135	0.712209	18071.2	-0.703832	1.91e-09	9345.66	-0.112433	0.342687	8473.05	-0.96262	5.87e-08	no	no	1	0	1	0
DIAPH1	4946.38	-0.14446	0.45804	4621.64	-0.917748	1.09e-20	2447.28	-0.848049	5.26e-13	4496.44	-0.912648	2.47e-09	no	no	1	0	1	0
OXCT1	32.0924	-0.328324	0.757116	32.7822	-0.767999	0.173866	30.4583	-0.885634	0.129714	167.796	-0.905375	0.00202707	no	no	1	0	1	0
C12orf4	204.757	-0.1285	0.796384	227.108	-0.270797	0.271508	205.557	-0.865671	0.000175654	1314.3	-0.874564	2.66e-06	no	no	1	0	1	0
CYP4B1	3.60615	0.139287	NA	3.47571	-0.461512	NA	3.03005	-0.345224	NA	14.0805	-0.819139	0.41554	no	no	1	0	1	0
PPP4R3B	1700	-0.219397	0.298651	1819.03	-0.493805	3.49e-05	1237.77	-0.428402	0.000480936	4826.45	-0.798908	1.71e-06	no	no	1	0	1	0
ATPAF1	951.834	-0.204067	0.347818	989.752	-0.579314	2.2e-06	612.183	-0.625273	1.33e-05	1150.51	-0.77873	3.15e-06	no	no	1	0	1	0
FGFR3	60.2939	0.314654	0.652472	54.5964	-0.418057	0.373847	47.4951	-1.35745	0.00222974	72.2755	-0.76568	0.0876589	no	no	1	0	1	0
KY	15.2528	0.623257	NA	11.8346	-0.539295	NA	12.1972	0.403994	0.709187	46.6975	-0.755723	0.149752	no	no	1	0	1	0
TMEM184C	596.211	0.027156	0.947725	530.595	-0.874623	2.39e-09	348.083	-0.778272	1.15e-05	1202.14	-0.746508	1.4e-05	no	no	1	0	1	0
KIF2A	3585.36	-0.378101	0.0168891	3991.68	-0.528373	1.09e-07	2804.3	-0.696811	2.13e-10	9485.76	-0.743815	8.06e-07	no	no	1	0	1	0
SORL1	525.089	0.0945761	0.779532	515.256	-0.425556	0.00822822	360.597	-0.48481	0.00757868	678.195	-0.737295	0.000237604	no	no	1	0	1	0
UEVLD	1309.69	-0.122102	0.644926	1319.86	-0.593587	1.35e-06	769.174	-0.473531	0.00176143	1876.29	-0.736493	1.25e-05	no	no	1	0	1	0
DLST	3447.72	0.154056	0.406727	2954.05	-0.847844	1.78e-18	1672.22	-0.703534	9.81e-11	2342.96	-0.708165	6.02e-06	no	no	1	0	1	0
ZNF488	477.104	0.536551	0.0154741	514.177	0.340894	0.0373285	366.046	-0.395292	0.0279028	386.266	-0.684695	0.00239607	no	no	1	0	1	0
IRF5	449.804	0.266804	0.314043	367.02	-0.873158	6.64e-07	201.005	-0.743434	0.00188632	171.8	-0.667795	0.0200935	no	no	1	0	1	0
CEP350	1086.18	-0.194171	0.40998	1167.67	-0.449537	0.000903773	899.32	-0.729407	1.76e-08	5982.63	-0.664451	2.87e-05	no	no	1	0	1	0
PHF14	1118.59	0.0769938	0.807483	1129.28	-0.351534	0.0209544	1196.79	-0.690601	1.86e-08	7511.33	-0.635957	0.001095	no	no	1	0	1	0
ICE2	1297.26	-0.122196	0.652624	1392.06	-0.375883	0.00247666	1093.08	-0.592796	2.41e-06	5453.73	-0.626281	3.93e-05	no	no	1	0	1	0
NFYA	524.464	0.15777	0.605255	588.147	0.0562765	0.787135	361.902	-0.213539	0.289382	841.114	-0.61045	0.00233746	no	no	1	0	1	0
RNF8	496.191	0.0899794	0.792944	540.809	-0.0981228	0.603965	391.592	-0.441107	0.0163949	938.752	-0.566699	0.00147572	no	no	1	0	1	0
USP45	484.545	0.00336871	0.993444	496.343	-0.387758	0.0258809	434.144	-0.689095	5.02e-05	1954.78	-0.563084	0.00377458	no	no	1	0	1	0
DGKE	402.029	-0.317248	0.221067	465.768	-0.330979	0.0572974	267.73	-0.474649	0.0196554	956.281	-0.548186	0.0029659	no	no	1	0	1	0
YY1AP1	2378.31	-0.0735867	0.761851	2427.13	-0.493132	1.79e-06	1257.7	-0.66101	6.88e-08	2270.77	-0.521373	0.0021702	no	no	1	0	1	0
GART	3840.43	-0.219874	0.221911	4451.15	-0.231701	0.0229531	2079.37	-0.275722	0.0128779	3675.79	-0.513407	0.00131563	no	no	1	0	1	0
UBP1	3055.87	0.167442	0.393989	3098.46	-0.234443	0.0364131	1708.05	-0.410459	0.000707839	4283.86	-0.510793	0.00112981	no	no	1	0	1	0
ATAD3A	996.302	-0.144466	0.615957	996.379	-0.653072	4.46e-07	581.234	-0.14133	0.444981	567.147	-0.491981	0.0262519	no	no	1	0	1	0
KAT6B	1365.42	0.126314	0.591333	1373.28	-0.307862	0.0257209	1251.66	-0.602739	5.06e-07	4171.72	-0.463037	0.0178529	no	no	1	0	1	0
PRKACB	385.838	-0.310549	0.333112	408.955	-0.625319	0.000522656	295.454	-0.418305	0.0405119	2734.48	-0.45796	0.0374009	no	no	1	0	1	0
DNAJC6	456.171	-0.115797	0.742477	499.705	-0.302016	0.0849862	319.552	-0.780163	2.2e-05	1433.19	-0.406692	0.0353754	no	no	1	0	1	0
TANGO6	3072.01	-0.107847	0.609258	3408.75	-0.253899	0.0124086	2364.52	-0.40032	0.000137676	4346.86	-0.397057	0.0308275	no	no	1	0	1	0
VTA1	527.711	0.0217472	0.960523	583.849	-0.123226	0.489875	425.269	-0.216735	0.261849	2326.62	-0.385865	0.0474138	no	no	1	0	1	0
TLN2	1518.31	0.6285	1.51e-05	1314.19	-0.16218	0.259416	1386.19	-0.411845	0.000624369	5006.44	-0.385032	0.0225731	no	no	1	0	1	0
ATL3	2754.57	-0.40181	0.0109695	3350.16	-0.256789	0.0119262	1565.45	-0.422919	0.000332144	4490.42	-0.351586	0.0264905	no	no	1	0	1	0
TMEM33	1660.99	-0.0744291	0.807232	1905.31	-0.115656	0.363121	1260.03	0.068738	0.659584	2559.9	-0.345677	0.0505289	no	no	1	0	1	0
SNRNP48	341.553	0.0195109	0.969136	369.097	-0.198431	0.330544	243.759	0.0405771	0.892768	926.046	-0.341228	0.0884909	no	no	1	0	1	0
ITCH	5330.27	-0.0968685	0.629957	6313.15	-0.0445792	0.715868	3905.06	-0.308029	0.00254353	8026.05	-0.335905	0.049592	no	no	1	0	1	0
SFSWAP	2425.15	-0.016594	0.959405	2633.57	-0.225649	0.0423888	1664.62	-0.366517	0.00137962	3187.71	-0.315395	0.0587186	no	no	1	0	1	0
CIAO2A	1699.22	0.0254549	0.944316	1879.02	-0.122592	0.396417	1246.86	0.277292	0.0373487	2153.85	-0.314932	0.0848234	no	no	1	0	1	0
KLF17	10.9834	-0.818013	NA	13.7339	-0.539965	NA	8.70085	-1.17779	0.294185	15.7832	-0.312014	0.774744	no	no	1	0	1	0
KLHDC10	1291.44	0.166027	0.457642	1273.83	-0.323896	0.011503	851.497	-0.561962	5.02e-05	2574.5	-0.311666	0.0961652	no	no	1	0	1	0
KLHL6	4.9547	0.289292	NA	5.07521	-0.0891982	NA	6.63256	0.383265	0.795087	14.0615	-0.302667	0.799145	no	no	1	0	1	0
RRP7A	2853.92	0.0453975	0.893552	3229.77	-0.0352043	0.815844	1950.29	0.0455686	0.765907	1887.1	-0.302485	0.174951	no	no	1	0	1	0
STK38	1144.31	0.189896	0.419976	1083.2	-0.430856	0.00163773	744.165	-0.600527	1.13e-05	2328.75	-0.299887	0.0936542	no	no	1	0	1	0
ZEB1	730.286	-0.132329	0.654465	858.751	-0.0994111	0.612539	613.177	-0.23658	0.14065	8103.63	-0.264609	0.303171	no	no	1	0	1	0
ZNF598	1967.58	-0.249893	0.265513	2191.21	-0.39433	0.000179249	965.979	0.0662326	0.683634	879.209	-0.235352	0.329342	no	no	1	0	1	0
PDCD6IP	2922.24	0.101911	0.663883	3269.77	-0.00886225	0.952694	2090.94	-0.121104	0.34056	7377.71	-0.224697	0.180813	no	no	1	0	1	0
SLC9B1	765.597	-0.549561	0.00772559	1106.7	0.129717	0.396592	547.908	0.133067	0.471627	1062.88	-0.223781	0.270527	no	no	1	0	1	0
LANCL2	653.456	-0.197165	0.428652	781.282	-0.113411	0.487311	371.56	0.0255096	0.913879	666.106	-0.177487	0.439184	no	no	1	0	1	0
DDX52	1081.48	-0.211628	0.359223	1241.84	-0.251069	0.0437061	816.063	-0.362103	0.0136972	3617.26	-0.177027	0.331764	no	no	1	0	1	0
DYNC1LI2	2146.95	-0.0774426	0.765954	2386.02	-0.216416	0.0538226	1403.13	-0.219419	0.0926803	4263.24	-0.17684	0.345186	no	no	1	0	1	0
SIRT5	548.429	0.00999001	0.980971	582.225	-0.264427	0.106507	328.916	0.0355413	0.887284	606.671	-0.161513	0.515165	no	no	1	0	1	0
N4BP2L1	34.5939	-0.061192	0.961712	39.1357	-0.144288	0.838853	26.0512	0.182949	0.805009	81.3603	-0.133176	0.813744	no	no	1	0	1	0
NUTM2E	85.6277	0.258932	0.684299	95.1192	0.126475	0.76475	69.2656	-0.172194	0.706044	213.795	-0.124164	0.725816	no	no	1	0	1	0
CLDN15	432.625	0.521711	0.0425869	429.596	0.104548	0.649309	222.774	-0.0239841	0.937166	323.571	-0.0952299	0.769243	no	no	1	0	1	0
FAM168A	2302.99	0.0183212	0.956588	2552.87	-0.124434	0.351526	2108.98	-0.230488	0.0526134	5340.41	-0.0752391	0.748529	no	no	1	0	1	0
MGAT4C	29.0535	-0.116472	0.931349	37.4182	0.174039	0.801012	27.9075	0.141555	0.848524	137.47	-0.0686007	0.887313	no	no	1	0	1	0
ZSCAN32	700.463	0.0891863	0.78837	725.937	-0.254727	0.124532	407.941	0.118003	0.564141	843.23	-0.034022	0.903731	no	no	1	0	1	0
ZNF276	1072.78	-0.00905123	0.979134	1248.48	-0.00895238	0.959474	655.461	0.00689241	0.9745	1157.2	-0.0161942	0.95426	no	no	1	0	1	0
ERCC6	291.782	0.104115	0.809243	315.342	-0.104987	0.659594	225.69	-0.294353	0.248885	1254.56	-0.000892334	0.998021	no	no	1	0	1	0
LRTOMT	3675.74	0.336102	0.0367587	3658.72	-0.0967936	0.455968	2250.24	0.122038	0.369552	2024.47	0.0325847	0.898304	no	no	1	0	1	0
CYFIP1	7983.75	0.0856097	0.686885	9765.79	0.222154	0.0275404	4833.03	0.262704	0.0108306	7320.84	0.0594004	0.781116	no	no	1	0	1	0
KCNT2	127.557	-0.423572	0.358973	143.009	-0.54556	0.0610899	49.9712	0.036338	0.951446	439.912	0.0863981	0.837867	no	no	1	0	1	0
ALDOB	3.38634	-0.882929	NA	3.74173	-1.05449	NA	1.81106	1.52555	NA	13.9656	0.0915781	0.943677	no	no	1	0	1	0
ERBB4	30.6755	-0.100197	0.939559	40.2365	0.246708	0.678587	24.6378	0.0580688	0.944943	85.2028	0.118225	0.830144	no	no	1	0	1	0
MEAK7	2682.67	0.174785	0.378838	2798.37	-0.139471	0.230245	1442.09	-0.138779	0.290793	2222.52	0.129748	0.524966	no	no	1	0	1	0
COL14A1	19.167	0.195535	NA	19.0969	-0.261894	NA	13.3766	-0.231816	0.825197	65.5356	0.167046	0.781236	no	no	1	0	1	0
RGPD1	168.424	-0.00431643	0.993921	201.861	0.0816857	0.782089	135.959	-0.217276	0.4845	811.761	0.190035	0.387465	no	no	1	0	1	0
NLRP2	1589.4	0.0431613	0.888956	1857.86	0.0549299	0.714546	1200.71	0.123829	0.390394	1702.84	0.191999	0.35761	no	no	1	0	1	0
DPF1	195.286	-0.291948	0.439194	335.745	0.754139	2.08e-05	303.976	0.31939	0.11392	314.376	0.19427	0.494686	no	no	1	0	1	0
RABGEF1	2548.88	-0.0561402	0.829258	3011.13	-0.0123461	0.93349	1987.92	0.109627	0.382097	4673.76	0.197391	0.315206	no	no	1	0	1	0
PPP2R1B	991.025	0.702022	2.15e-06	859.511	-0.0619563	0.716932	553.391	-0.17582	0.312832	1534.04	0.206247	0.309015	no	no	1	0	1	0
LMNA	18714.5	0.116005	0.656206	21352.4	0.0609277	0.607669	11375.5	0.790421	2.56e-15	8420.65	0.237917	0.30974	no	no	1	0	1	0
ABCA13	8.19835	-1.42628	NA	17.9977	0.664823	NA	10.7339	0.26164	0.822633	32.3542	0.26304	0.731001	no	no	1	0	1	0
TRIM16	16901.1	0.0220185	0.937873	21863.3	0.310913	0.0005125	11568.9	0.610107	1.3e-11	14583	0.358957	0.0282894	no	no	1	0	1	0
MRNIP	31105.6	-0.0147069	0.958907	37505.9	0.0867891	0.447097	13091.7	0.506289	4.85e-07	11452.4	0.419307	0.0145857	no	no	1	0	1	0
SLC7A1	6895.54	-0.356172	0.016446	8375.18	-0.219079	0.0798636	2519.97	0.350762	0.00102739	3684.21	0.424384	0.0150642	no	no	1	0	1	0
F8	921.454	0.111699	0.678712	1196.86	0.402078	0.00379821	740.887	0.267441	0.0695785	829.494	0.455635	0.0152023	no	no	1	0	1	0
EMC10	3738.19	-0.190051	0.392923	4855.18	0.130211	0.294813	3004.54	0.591449	8.67e-09	2609.01	0.468891	0.0149116	no	no	1	0	1	0
GPANK1	480.016	0.161545	0.609229	545.908	0.0963681	0.621552	358.292	0.667565	0.000243465	243.008	0.491059	0.0710439	no	no	1	0	1	0
COL17A1	115.242	-0.00824857	0.991269	190.103	0.863066	0.000147854	109.617	1.08574	0.000406568	153.87	0.538158	0.0853188	no	no	1	0	1	0
ZNF831	2.54627	-0.159972	NA	3.23823	0.14088	NA	3.06857	1.19486	NA	6.19893	0.565465	0.738066	no	no	1	0	1	0
PREX2	3.04178	0.55124	NA	4.05134	0.836415	NA	3.24205	-1.58114	NA	3.60487	0.585019	0.803067	no	no	1	0	1	0
TEKT2	7.19501	-0.983798	NA	9.51767	-0.523876	NA	2.31117	1.15627	NA	1.80133	0.614347	NA	no	no	1	0	1	0
TTC25	336.9	0.227688	0.468202	356.91	-0.0361029	0.884069	198.261	0.218108	0.417815	322.774	0.616629	0.0103581	no	no	1	0	1	0
MROH7	4.98021	0.696892	NA	6.53728	0.96548	NA	8.24993	0.850128	0.478547	24.5008	0.661844	0.385843	no	no	1	0	1	0
LRAT	5.93854	-1.14504	NA	11.6125	0.49585	NA	10.2702	1.19167	0.260976	85.2411	0.687882	0.0970316	no	no	1	0	1	0
FAM13C	3.6362	-0.186863	NA	4.14817	-0.231952	NA	2.68653	-0.0381876	NA	20.2541	0.723772	0.393041	no	no	1	0	1	0
ZNF862	417.477	0.395928	0.111699	437.982	0.122589	0.56801	255.711	0.602908	0.002874	566.428	0.735013	0.00021246	no	no	1	0	1	0
PAQR9	150.443	-0.176463	0.727779	267.268	0.906921	3.8e-06	180.209	0.928277	5.15e-05	199.395	0.761875	0.00456709	no	no	1	0	1	0
KIAA1549L	776.751	0.0194685	0.966581	1291.09	0.904949	1.08e-10	941.033	0.566671	1e-05	4131	0.774331	2.64e-05	no	no	1	0	1	0
GRIA2	2.99865	-0.946298	NA	4.03557	-0.45564	NA	1.73275	-1.1415	NA	10.6862	0.788554	0.514634	no	no	1	0	1	0
FAM237B	0.246592	1.74975	NA	0	NA	NA	0.467781	-2.25153	NA	8.93645	0.796649	0.594083	no	no	1	0	1	0
TRABD2B	207.976	1.50426	8.71e-10	145.055	0.374819	0.188078	81.6303	0.384969	0.316219	345.316	0.834031	0.000469747	no	no	1	0	1	0
CCDC148	80.8237	0.251084	0.700097	93.2689	0.234086	0.556752	67.0071	0.167522	0.715387	735.764	0.847712	8.08e-05	no	no	1	0	1	0
C14orf93	601.242	-0.0807183	0.807077	674.416	-0.190555	0.224525	490.441	0.355324	0.0287875	880.15	0.860398	1.23e-06	no	no	1	0	1	0
OR10A6	0	NA	NA	0	NA	NA	0	NA	NA	0.176476	1.32488	NA	no	no	1	0	1	0
MIB2	270.986	-0.0666046	0.900289	353.17	0.244811	0.218979	333.901	1.48233	1.3e-15	548.862	1.38109	1.19e-10	no	no	1	0	1	0
MYO18B	19.7478	-0.30679	NA	41.7894	1.1735	0.018961	27.9979	1.25558	0.0333712	63.0703	1.39397	0.00106553	no	no	1	0	1	0
DBX2	0.198917	-1.0393	NA	0.231737	-1.47822	NA	0	NA	NA	0	NA	NA	no	no	1	0	1	0
VAV3	98.2976	-1.35399	0.000235998	117.9	-1.19376	8.58e-05	163.601	-2.71683	3.75e-21	1035.04	-3.15687	1.08e-60	no	no	1	0	0	1
MLEC	6586.77	-0.175842	0.298908	4996.84	-2.12555	1.23e-131	2840.2	-2.35533	1.42e-105	3740.89	-2.47238	1.43e-60	no	no	1	0	0	1
RPL29	10105.4	0.194907	0.31797	7927.63	-1.16529	2.96e-28	3984.9	-1.14155	6.91e-20	2692.7	-2.07748	2.11e-32	no	no	1	0	0	1
KIF24	901.121	-0.114104	0.665079	867.58	-0.757952	4.22e-09	564.538	-1.43437	5.24e-21	1030.63	-2.05632	1.27e-33	no	no	1	0	0	1
NEMP1	1657	-0.100992	0.696872	1437.03	-1.18168	2.97e-27	693.672	-1.58281	7.55e-31	1672.47	-2.04069	1.56e-38	no	no	1	0	0	1
SUV39H1	986.857	-0.108208	0.698268	871.76	-1.1124	1.26e-18	455	-1.61804	1.91e-21	411.158	-1.90346	5.05e-17	no	no	1	0	0	1
NXPH2	2.14422	-0.678019	NA	2.51519	-0.664005	NA	3.62209	-0.788005	0.678917	23.3574	-1.87845	0.0115568	no	no	1	0	0	1
NAGPA	385.051	0.150426	0.655738	269.913	-1.88995	1.68e-21	154.259	-1.68989	1.49e-11	157.099	-1.68046	2.1e-08	no	no	1	0	0	1
M6PR	3361.8	-0.649017	1.66e-07	3284.55	-1.41413	2.53e-54	1619.26	-1.35346	2.39e-33	2346.07	-1.65929	1.53e-23	no	no	1	0	0	1
BCAM	950.385	0.0543929	0.867198	901.244	-0.59747	2.94e-05	457.823	-1.57508	8.73e-21	375.845	-1.65226	3.32e-14	no	no	1	0	0	1
PRR22	61.7883	0.0506771	0.958274	52.3811	-1.05698	0.0131558	28.459	-1.43145	0.0201985	28.5118	-1.63135	0.0105064	no	no	1	0	0	1
GABRA5	1739.78	0.0593276	0.849645	1370.63	-1.38517	7.42e-30	1241.12	-1.60293	2.44e-37	3774.86	-1.61085	1.13e-22	no	no	1	0	0	1
ADAR	18513.5	-0.0989099	0.64409	18013.9	-0.696983	2.06e-11	7821.07	-1.11721	2e-32	10269.5	-1.47646	1.36e-24	no	no	1	0	0	1
NMUR2	8.31487	0.928207	NA	5.7479	-0.44973	NA	3.97776	-0.190672	0.925841	0.245139	-1.42675	NA	no	no	1	0	0	1
SMC1A	2191.57	-0.0493838	0.85818	2205.13	-0.514259	6.47e-07	1388.35	-1.07334	1.97e-21	3514.79	-1.36788	2.38e-20	no	no	1	0	0	1
BLNK	11.649	-0.931454	NA	10.8995	-2.21397	NA	3.74765	0.00577831	0.997805	27.9341	-1.35274	0.0467004	no	no	1	0	0	1
PCGF5	1141.43	-0.483847	0.00335961	1212.99	-0.818577	7.79e-13	652.116	-0.765712	1.04e-06	3178.44	-1.26549	4.75e-15	no	no	1	0	0	1
SLC5A11	337.521	-0.253265	0.399927	393.686	-0.246781	0.206242	222.616	-0.767992	0.000287284	288.627	-1.17235	4.16e-07	no	no	1	0	0	1
APH1A	3997.3	0.28067	0.102575	3164.29	-0.980926	1.26e-20	1562.56	-0.589737	5.99e-07	1139.22	-1.16568	1.35e-10	no	no	1	0	0	1
CNOT9	3608.04	0.0754628	0.745329	2891.38	-1.2704	6.54e-42	1566.7	-1.35452	4.02e-34	2433.02	-1.1653	5.67e-15	no	no	1	0	0	1
CHEK1	697.511	-0.344905	0.103888	776.069	-0.49347	0.000239823	524.547	-1.02797	3.03e-11	1649.52	-1.15753	1.41e-12	no	no	1	0	0	1
SEC31B	113.774	-0.219845	0.699201	127.285	-0.353876	0.266803	125.898	-0.823358	0.00499549	345.17	-1.1334	1.38e-06	no	no	1	0	0	1
PRIMA1	22.7679	-0.140702	NA	26.0882	-0.193599	0.800501	13.6495	-1.57272	0.0928093	21.9937	-1.12726	0.14528	no	no	1	0	0	1
TBC1D30	172.508	-0.494529	0.149342	185.037	-0.790172	0.000634571	136.299	-1.61287	5.2e-09	231.026	-1.06187	3.83e-05	no	no	1	0	0	1
CES1	262.368	-0.343521	0.327369	307.441	-0.312797	0.127187	116.836	-1.0741	0.000195669	140.927	-1.06156	0.000670264	no	no	1	0	0	1
OTUD6B	210.458	-0.269103	0.483741	214.912	-0.715851	0.000834068	158.561	-0.759287	0.004158	982.915	-1.01543	7.23e-09	no	no	1	0	0	1
OR6P1	0.817502	3.34397	NA	0.982829	3.38053	NA	0.421225	-2.12151	NA	4.85712	-1.01437	0.594728	no	no	1	0	0	1
CCND2	0.198917	-1.0393	NA	0.728784	0.98312	NA	0.988193	-1.43368	NA	1.95015	-0.990054	NA	no	no	1	0	0	1
NAA50	1289.25	-0.274104	0.206486	1375.89	-0.563427	5.24e-07	1092.28	-0.744705	4.03e-08	6572.61	-0.950018	6.2e-11	no	no	1	0	0	1
REEP3	1522.52	-0.495701	0.00353151	1662.6	-0.725365	2.42e-11	1064.45	-0.929882	2.55e-12	3362.45	-0.920169	1.6e-07	no	no	1	0	0	1
YES1	642.257	-0.269544	0.238048	645.092	-0.786198	2.45e-08	505.403	-0.862839	3.24e-08	2058.72	-0.919324	7.39e-08	no	no	1	0	0	1
HLA-DPA1	1.13434	-0.318891	NA	1.48058	-0.0390138	NA	2.35038	3.22134	NA	1.10247	-0.919323	NA	no	no	1	0	0	1
HLA-DPB1	0.935423	0.222869	NA	1.00032	-0.0782839	NA	1.60652	4.22879	NA	1.10247	-0.919323	NA	no	no	1	0	0	1
PARN	3735.82	0.0831255	0.720059	3555.07	-0.547575	4.78e-07	2405.27	-0.7311	4.76e-13	5123.83	-0.877821	3.41e-09	no	no	1	0	0	1
FYTTD1	801.466	-0.26046	0.240761	840.867	-0.610007	2.25e-06	417.627	-0.62478	0.000160987	1274.38	-0.875334	9.36e-08	no	no	1	0	0	1
FOXJ2	1004.91	-0.135534	0.632761	902.115	-1.0758	3.49e-15	443.019	-0.845881	2.97e-07	430.936	-0.849194	0.000120376	no	no	1	0	0	1
AUTS2	3502.64	0.481019	0.000772515	3077.74	-0.305519	0.00977011	3036.15	-0.899852	3.4e-19	16132.3	-0.836398	7.08e-06	no	no	1	0	0	1
OR52K1	2.11417	-0.120813	NA	2.04619	-0.829891	NA	2.15935	-0.0718816	NA	1.94793	-0.809527	NA	no	no	1	0	0	1
PCSK5	109.385	-0.0654943	0.92935	112.886	-0.440866	0.177168	109.477	-1.06177	0.000426528	594.141	-0.808477	0.000164529	no	no	1	0	0	1
LIMCH1	3071.75	0.144021	0.499545	2899.47	-0.499462	1.16e-05	2319.85	-1.1444	1.92e-29	14435.8	-0.787458	2.67e-07	no	no	1	0	0	1
BRI3BP	2167.3	-0.214455	0.232555	2453.84	-0.300843	0.00605454	1639.64	-0.596879	9.75e-08	2301.86	-0.778921	6.98e-07	no	no	1	0	0	1
C12orf43	989.389	-0.258822	0.226602	1091.89	-0.434159	0.000393192	662.613	-0.522289	0.000485911	583.487	-0.778845	0.000113504	no	no	1	0	0	1
GTDC1	345.986	-0.353745	0.197446	417.339	-0.235219	0.211837	290.124	-0.714826	0.000181107	2378.68	-0.778657	2.71e-05	no	no	1	0	0	1
ASXL2	2322.85	-0.153338	0.462471	2396.45	-0.547578	1.89e-06	1729.39	-0.862012	8.69e-16	5229.31	-0.764948	7.41e-06	no	no	1	0	0	1
SLC47A1	1830.48	-0.385274	0.0122157	2106.29	-0.421973	5.17e-05	1159.52	-0.546915	5.64e-06	1672.81	-0.758145	2.81e-06	no	no	1	0	0	1
ADAM22	60.6588	-0.190686	0.825715	64.49	-0.479734	0.279296	69.4493	-1.22936	0.00137924	282.371	-0.756483	0.00291894	no	no	1	0	0	1
FAF1	2635.8	-0.193605	0.281459	3011.17	-0.250756	0.0174118	2288.06	-0.835545	7.85e-16	9201.95	-0.744592	0.00011411	no	no	1	0	0	1
CTCF	2344.58	-0.224855	0.241256	2606.64	-0.370756	0.000707302	1521.17	-0.67929	5.77e-09	2862.41	-0.728475	1.9e-06	no	no	1	0	0	1
GLRX	1557.92	-0.058026	0.855277	1808.82	-0.0628752	0.675561	804.848	-0.341003	0.0501426	1587.04	-0.718449	2.98e-05	no	no	1	0	0	1
SEC14L4	341.99	0.334643	0.215096	290.389	-0.623771	0.00179205	172.379	-0.61872	0.0103268	202.627	-0.705358	0.0104176	no	no	1	0	0	1
TBC1D12	877.691	-0.269704	0.213565	935.068	-0.564669	1e-05	661.048	-0.594992	0.000142975	1777.51	-0.69455	0.000622603	no	no	1	0	0	1
DDX11	1885.9	-0.00123408	0.996421	2031.92	-0.234174	0.0357592	1339.63	-0.263735	0.0391515	1693.83	-0.686529	3.33e-05	no	no	1	0	0	1
IFFO2	2106.12	0.500806	0.000681041	2300.46	0.34046	0.00227816	1856.47	-0.338817	0.00339551	2301.82	-0.674561	0.00018489	no	no	1	0	0	1
RIC3	138.875	-0.53758	0.156717	164.217	-0.482228	0.0861554	87.6003	-0.951351	0.00394161	321.525	-0.649972	0.00572637	no	no	1	0	0	1
SCUBE3	895.656	0.507271	0.00854153	789.191	-0.263936	0.107073	560.741	-0.947006	4.68e-10	1154.48	-0.647807	0.000481816	no	no	1	0	0	1
SH3BGRL2	33.3244	-0.226465	0.838299	45.8868	0.263374	0.631877	38.1614	-0.340928	0.55491	133.3	-0.64551	0.0535871	no	no	1	0	0	1
ZNF215	54.05	-0.822525	0.164611	73.3476	-0.262722	0.541351	49.5176	-0.79247	0.0880872	342.221	-0.640881	0.0103702	no	no	1	0	0	1
TMEM260	299.111	-0.153751	0.700001	334.183	-0.274503	0.175183	231.072	-0.621458	0.00770943	1529.5	-0.640854	0.000501541	no	no	1	0	0	1
MOB1B	764.656	-0.15642	0.579914	825.468	-0.393394	0.00639591	619.9	-0.67119	2.35e-06	2091.51	-0.640162	0.000629491	no	no	1	0	0	1
MCTP1	293.56	-0.897386	0.000138289	399.793	-0.319474	0.0960821	218.958	-0.442875	0.0466066	2875.25	-0.636236	0.00266122	no	no	1	0	0	1
PPP2R5D	2163.64	0.0931391	0.695408	2156.75	-0.377259	0.000329716	1179.5	-0.216254	0.138703	901.081	-0.626988	0.000965061	no	no	1	0	0	1
HDAC4	4816.36	-0.166518	0.403557	5462.19	-0.247161	0.0211524	3351.33	-0.668389	4.63e-10	7640.82	-0.612681	6.51e-05	no	no	1	0	0	1
FBL	13495.8	0.109796	0.653114	14914.1	-0.0371634	0.794004	7306.53	-0.0182406	0.906654	5818.58	-0.602402	0.00181962	no	no	1	0	0	1
SAE1	10183.2	-0.104423	0.593547	11582.7	-0.173503	0.0732068	5285.44	-0.383778	0.000188022	7645.78	-0.59667	7.93e-05	no	no	1	0	0	1
GFM1	950.046	-0.260933	0.288395	1079.49	-0.335867	0.0168224	802.481	-0.406454	0.00594257	3724.32	-0.586054	0.00013876	no	no	1	0	0	1
MLXIP	2402.46	-0.448122	0.00359989	2706.05	-0.562884	1.02e-07	1556.72	-0.646825	1.55e-07	2109.25	-0.578839	0.000475822	no	no	1	0	0	1
CEP63	239.929	-0.333616	0.308323	272.253	-0.413755	0.0484706	171.973	-0.556294	0.0387819	818.089	-0.576138	0.00371813	no	no	1	0	0	1
GDAP1	229.066	0.0649958	0.899035	225.606	-0.45007	0.0554274	160.265	-0.578192	0.0258318	1125.05	-0.573897	0.00148493	no	no	1	0	0	1
PMM2	3777.33	-0.194115	0.252679	4136.47	-0.38895	4.67e-05	2466.12	-0.640043	5.3e-10	3853.58	-0.573384	0.000162602	no	no	1	0	0	1
BRPF3	1243.73	-0.0584775	0.862097	1297.01	-0.40344	0.00332042	668.007	-0.503716	0.000526976	806.383	-0.563424	0.00245438	no	no	1	0	0	1
GPR89B	432.167	-0.26818	0.315928	482.911	-0.398192	0.0145158	318.669	-0.501142	0.0102606	1152.19	-0.556955	0.00201887	no	no	1	0	0	1
OTX1	124.762	0.0107611	0.987397	144.862	0.00593231	0.987825	102.54	-0.538051	0.0922129	71.5128	-0.545126	0.246602	no	no	1	0	0	1
NCKAP1L	2.5528	0.996962	NA	2.93241	0.971266	NA	2.48199	0.821121	NA	3.82236	-0.539269	0.809515	no	no	1	0	0	1
RBM25	1667.25	-0.253753	0.17152	1873.34	-0.365749	0.00104737	1256.87	-0.586856	6.66e-07	4198.61	-0.5354	0.00127538	no	no	1	0	0	1
MTOR	2900.27	-0.162366	0.459499	2964.85	-0.592452	2.46e-07	1662.13	-0.580883	1.99e-07	2915.33	-0.53233	0.000888096	no	no	1	0	0	1
NNT	553.88	0.309973	0.193925	529.437	-0.249608	0.141245	357.425	-0.589899	0.000859351	1494.24	-0.528163	0.00245928	no	no	1	0	0	1
CLEC19A	17.615	-0.79239	NA	29.0352	0.303656	0.660148	15.1984	0.777467	0.362685	30.2374	-0.52511	0.469857	no	no	1	0	0	1
FBXO25	964.303	0.140596	0.577684	915.884	-0.480526	0.000172317	477.612	-0.724933	1.26e-05	1118.13	-0.523831	0.00712995	no	no	1	0	0	1
TRIM9	444.915	-0.139124	0.659631	491.581	-0.299321	0.074338	431.115	-0.597263	0.000398379	1844.74	-0.468986	0.00908372	no	no	1	0	0	1
STIM1	2747.11	-0.0604525	0.810446	3042.05	-0.210136	0.0467587	1922.14	-0.3312	0.00259711	3672.31	-0.463181	0.00480888	no	no	1	0	0	1
LMCD1	2724.43	-0.303026	0.0514913	3114.28	-0.360708	0.00116386	2166.07	0.167828	0.14895	4585.38	-0.463151	0.00955366	no	no	1	0	0	1
MAPK9	1533.1	0.0187933	0.956614	1638.49	-0.235864	0.0577482	1035.22	-0.480767	0.000139245	2528.64	-0.453913	0.00549557	no	no	1	0	0	1
C2orf50	23.3909	0.596459	NA	20.2612	-0.187462	0.830325	9.40493	-0.955348	0.386121	13.3631	-0.443313	0.696266	no	no	1	0	0	1
DDX23	3452.44	0.0319135	0.919949	3916.2	-0.0426291	0.749994	2356.32	-0.011195	0.946636	2633.02	-0.431266	0.0160797	no	no	1	0	0	1
ARMC8	772.118	-0.0580494	0.867204	868.488	-0.158661	0.320301	652.378	-0.434238	0.00246659	3173.36	-0.405635	0.0206966	no	no	1	0	0	1
CEP250	1479.29	0.0816176	0.774592	1679.96	0.0109525	0.950608	1029.15	-0.369868	0.00590562	1919.6	-0.403431	0.0286158	no	no	1	0	0	1
PRDM11	1539.84	0.152624	0.493258	1563.8	-0.247862	0.0390944	858.192	-0.340513	0.0165742	1185.47	-0.387157	0.0421532	no	no	1	0	0	1
BICD1	2772.97	-0.230567	0.188688	3431.87	-0.0445904	0.766187	2388.68	-0.825431	4.92e-16	7613.55	-0.384229	0.0779731	no	no	1	0	0	1
ERBB3	100.579	-0.0620726	0.93539	113.601	-0.146501	0.688512	84.5654	-0.28131	0.464802	97.4368	-0.369419	0.362229	no	no	1	0	0	1
TDRD3	371.915	-0.00926214	0.984193	400.96	-0.237063	0.249058	290.258	-0.39181	0.0564782	1823.31	-0.369301	0.0764492	no	no	1	0	0	1
RHPN1	286.914	-0.159347	0.678683	299.844	-0.51488	0.00755466	200.101	-0.102746	0.71818	304.524	-0.355152	0.21377	no	no	1	0	0	1
SCP2	777.528	-0.170673	0.538783	903.526	-0.172444	0.281903	532.662	-0.281743	0.111077	1988.89	-0.341009	0.0506912	no	no	1	0	0	1
HNRNPL	10898.4	-0.0272225	0.918205	10984.2	-0.481833	5.26e-08	5153.37	0.000841592	0.995349	6286.31	-0.33167	0.0601556	no	no	1	0	0	1
COG4	2418.37	0.19283	0.32133	2539.74	-0.0984474	0.453501	1421.61	0.0474031	0.770432	2028.34	-0.315837	0.0710993	no	no	1	0	0	1
SCMH1	2509.92	0.0380681	0.900055	2956.46	0.0723768	0.606061	1861.63	-0.202678	0.0846716	6994.92	-0.31437	0.151191	no	no	1	0	0	1
TMEM144	104.554	-0.172827	0.786004	125.707	-0.0694759	0.866655	99.9752	-0.506307	0.117748	476.435	-0.312489	0.207159	no	no	1	0	0	1
ABRAXAS1	576.97	-0.0378252	0.930924	684.168	0.0208912	0.921936	445.233	-0.0798423	0.73189	982.341	-0.306487	0.116721	no	no	1	0	0	1
JAZF1	480.518	0.256721	0.321756	508.037	-0.00777838	0.972999	512.489	-0.833715	5.6e-08	4276.75	-0.306147	0.127696	no	no	1	0	0	1
PRR5	1502.1	-0.166273	0.455317	1824.58	-0.0394392	0.788954	1234.7	-0.185055	0.173175	1790.44	-0.303846	0.14991	no	no	1	0	0	1
FOXO3B	947.865	-0.0429484	0.89836	848.547	-0.955514	3.02e-14	407.112	-0.478496	0.00464043	738.998	-0.302451	0.153029	no	no	1	0	0	1
GFOD1	653.727	0.433004	0.0272927	725.745	0.311073	0.0336811	678.882	-0.245123	0.118077	1921.51	-0.298367	0.100308	no	no	1	0	0	1
DYNC2H1	497.231	-0.00480285	0.991422	550.473	-0.15021	0.446934	444.124	-0.233975	0.250464	4320.05	-0.293249	0.147322	no	no	1	0	0	1
ERCC8	433.561	-0.222942	0.481629	469.606	-0.451776	0.00483594	303.376	-0.473964	0.0143667	1656.67	-0.289381	0.172046	no	no	1	0	0	1
RAI14	3580.77	-0.139967	0.478678	4017.63	-0.252936	0.0359437	3300.94	-0.378605	0.000150052	15741.8	-0.287414	0.0958291	no	no	1	0	0	1
CARF	283.546	0.133559	0.736239	289.577	-0.246791	0.2507	224.388	-0.384867	0.0984816	571.778	-0.287336	0.250389	no	no	1	0	0	1
CASP9	578.568	0.197796	0.457348	582.758	-0.22069	0.193606	389.934	0.0278082	0.909917	515.293	-0.286433	0.207019	no	no	1	0	0	1
KIN	443.861	0.0402727	0.92666	450.515	-0.377482	0.0305	297.768	-0.514201	0.0111065	855.751	-0.28289	0.173982	no	no	1	0	0	1
TUSC1	124.146	-0.101237	0.888014	113.845	-0.952506	0.00211571	88.9544	-0.1689	0.671292	84.3409	-0.274056	0.573294	no	no	1	0	0	1
CCNC	501.518	0.184555	0.5384	524.377	-0.118569	0.570676	351.626	-0.184432	0.446756	1465.48	-0.262226	0.215836	no	no	1	0	0	1
UBE2W	1246.19	-0.320401	0.0711409	1477.66	-0.260116	0.0597316	1039.8	-0.442567	0.0014574	3387.54	-0.258155	0.184491	no	no	1	0	0	1
TPST2	995.707	0.193315	0.375502	1114.79	0.0865289	0.568479	626.349	-0.307037	0.0438137	1146.33	-0.255311	0.185324	no	no	1	0	0	1
TEX19	15.7068	-0.395958	NA	20.3233	-0.0558295	0.952941	7.09306	-1.48501	0.244632	7.16671	-0.250807	0.886149	no	no	1	0	0	1
GRAP	84.1624	0.507909	0.325728	72.1397	-0.360384	0.381659	57.8595	0.391393	0.383865	90.5895	-0.246874	0.589227	no	no	1	0	0	1
TBC1D16	3820.52	0.182079	0.343692	3911.81	-0.188138	0.0843651	2191.95	-0.069344	0.631171	2682.85	-0.241152	0.194117	no	no	1	0	0	1
TMEM18	1029.91	-0.131546	0.599881	1318.39	0.142466	0.290344	722.893	-0.0650222	0.717527	780.192	-0.2408	0.305832	no	no	1	0	0	1
NRP2	3644.93	0.0380045	0.898113	4737.02	0.337218	0.00221263	4026.88	-0.0220671	0.876226	9727.38	-0.235786	0.275468	no	no	1	0	0	1
ABCC1	23096.5	-0.365283	0.00668975	27777.5	-0.258665	0.00616971	13076.4	-0.266218	0.00590359	19896.7	-0.2275	0.187052	no	no	1	0	0	1
OVOL2	6173.72	0.0594271	0.824748	6823.48	-0.0904719	0.419972	5008.27	0.00911256	0.951446	10245	-0.22077	0.236378	no	no	1	0	0	1
LIG3	2204.19	-0.127192	0.544854	2576.56	-0.113346	0.355457	1456.9	-0.220912	0.0716175	2026.43	-0.216464	0.285288	no	no	1	0	0	1
ASIC1	264.974	0.270338	0.440398	262.641	-0.190839	0.424878	161.764	-0.300608	0.26942	203.078	-0.19629	0.549142	no	no	1	0	0	1
DZIP3	203.374	0.0131793	0.98197	211.635	-0.325205	0.189233	157.781	-0.370619	0.16422	1742.52	-0.191578	0.357712	no	no	1	0	0	1
ANKRD39	609.165	-0.20791	0.419637	778.888	0.0689807	0.693972	464.064	0.316766	0.0647588	611.545	-0.1744	0.453003	no	no	1	0	0	1
TMEM106B	716.161	-0.131054	0.705575	849.887	-0.0676734	0.700485	586.93	-0.163009	0.391159	2830.37	-0.163165	0.48215	no	no	1	0	0	1
TOX4	2563.94	0.0360166	0.899035	2948.05	0.00179676	0.990711	1489.18	0.118697	0.388266	1889.69	-0.162058	0.42092	no	no	1	0	0	1
MIDEAS	4187.42	-0.00642642	0.984193	4585.57	-0.188329	0.132824	1993.34	-0.158355	0.251786	2406.71	-0.159722	0.435696	no	no	1	0	0	1
OR2T12	2.05962	0.481591	NA	1.70106	-0.4503	NA	1.21841	-0.34429	NA	7.27375	-0.155011	0.932876	no	no	1	0	0	1
BDNF	1349.84	0.368973	0.029421	1192.6	-0.434388	0.000565546	1063.29	-0.329329	0.00943145	5092.47	-0.154619	0.555371	no	no	1	0	0	1
CLEC16A	2862.78	-0.0159902	0.963648	3344.52	-0.00540183	0.974507	2259.78	-0.270528	0.026409	4024.44	-0.145414	0.452895	no	no	1	0	0	1
ATF7IP	714.541	-0.327516	0.126935	790.105	-0.496718	0.000317285	647.982	-0.289534	0.0565654	3548.44	-0.145056	0.489663	no	no	1	0	0	1
EFHD1	65.0731	0.480409	0.431197	58.3336	-0.244124	0.633268	44.2887	-0.906219	0.0602503	78.9815	-0.142098	0.789869	no	no	1	0	0	1
VPS41	784.902	0.223963	0.346871	772.815	-0.259896	0.0865691	587.026	-0.464338	0.00286506	4087.61	-0.128748	0.512249	no	no	1	0	0	1
TMEM168	204.72	-0.358105	0.308279	254.71	-0.141972	0.575147	164.4	-0.427007	0.0965483	1277.69	-0.116969	0.599223	no	no	1	0	0	1
RNF130	1326.48	-0.11638	0.621587	1493.87	-0.216057	0.0736355	838.847	-0.434686	0.00238785	2646.84	-0.116155	0.611015	no	no	1	0	0	1
EEA1	810.397	-0.177223	0.455707	1041.33	0.112666	0.450035	710.228	-0.213134	0.165793	3270.62	-0.115769	0.63484	no	no	1	0	0	1
SELENOI	2899.67	-0.129975	0.590476	3342.23	-0.15792	0.184525	1952.11	-0.131918	0.377008	6163.83	-0.112578	0.584228	no	no	1	0	0	1
OPN5	0.523235	0.508443	NA	0.966043	1.54694	NA	0.784347	-0.908399	NA	0.421615	-0.107217	NA	no	no	1	0	0	1
SLC24A4	19.2538	0.951337	NA	18.3092	0.476221	NA	23.2772	0.151606	0.861641	39.1763	-0.105406	0.890863	no	no	1	0	0	1
GABRE	2804.25	-0.301257	0.0474729	3679.9	0.0606979	0.638398	2096.16	-0.266995	0.0255688	3742.66	-0.0904828	0.676557	no	no	1	0	0	1
POLR1D	2364.57	0.175902	0.367938	2732.71	0.158093	0.169133	1592.25	0.538705	6.84e-05	1625.75	-0.0898866	0.709484	no	no	1	0	0	1
SLC41A3	623.702	-0.04786	0.89583	628.139	-0.509358	0.000483021	276.924	-0.244176	0.266503	399.528	-0.0866144	0.79562	no	no	1	0	0	1
DCDC1	99.3992	0.0830008	0.909597	117.314	0.123482	0.734833	134.398	-0.344668	0.267065	1041.98	-0.0830633	0.78365	no	no	1	0	0	1
STRN4	3885.29	0.18372	0.431054	4296.39	0.0411266	0.76618	2261.41	0.180422	0.161476	2099.65	-0.0761528	0.767864	no	no	1	0	0	1
LUC7L2	2430.02	0.0613237	0.809253	2714.88	-0.0560594	0.675896	2030.66	-0.153438	0.211503	6031.69	-0.0756665	0.733272	no	no	1	0	0	1
PDXDC1	5638.11	-0.238348	0.127781	7093.99	-0.0028434	0.983857	4328.22	-0.21331	0.0385221	8844.93	-0.0522047	0.80673	no	no	1	0	0	1
KIAA2026	452.529	0.127608	0.702362	486.018	-0.100589	0.634902	420.183	-0.467867	0.00615448	2768.79	-0.0512973	0.859339	no	no	1	0	0	1
SPATA17	111.675	0.380198	0.416875	122.156	0.223398	0.500279	109.211	-0.167655	0.641175	639.39	-0.0267373	0.945388	no	no	1	0	0	1
UNC5A	38.6627	0.550945	0.480097	45.473	0.577415	0.242932	30.7728	0.625875	0.288478	47.6149	-0.0249532	0.974061	no	no	1	0	0	1
RWDD1	261.115	-0.954519	5.37e-05	450.233	0.321906	0.058565	314.511	0.316105	0.134385	696.624	-0.0247158	0.931577	no	no	1	0	0	1
MAP4	10808.3	-0.201301	0.243768	12005.1	-0.349918	0.000583122	6072.84	-0.525817	2.03e-07	12092.9	-0.0184128	0.944375	no	no	1	0	0	1
TRPM8	12.2209	-0.680831	NA	18.2541	0.112001	NA	13.9557	-0.0124509	0.991172	31.6438	-0.0171797	0.985606	no	no	1	0	0	1
PFN4	98.1189	0.245653	0.665272	116.639	0.306106	0.353643	60.8732	0.731012	0.081718	59.3649	-0.00743054	0.992296	no	no	1	0	0	1
CNIH4	2096.27	-0.0217009	0.946243	2592.53	0.150948	0.193008	1410.36	0.215895	0.13381	2063.21	-0.0021973	0.993745	no	no	1	0	0	1
ZNF385D	25.5986	-0.178655	0.895297	36.5901	0.403707	0.489944	27.2502	-0.643658	0.318837	124.911	0.014148	0.979399	no	no	1	0	0	1
NAV1	1855.64	0.469751	0.00317528	1978.48	0.244776	0.0681987	1417.96	0.0963576	0.547185	3050.98	0.0159554	0.948255	no	no	1	0	0	1
POM121	3905.26	-0.21708	0.181173	5102.54	0.122773	0.291163	2783.58	-0.0249535	0.860485	4073.66	0.0185131	0.938877	no	no	1	0	0	1
DOK5	9.10339	-0.442121	NA	13.444	0.256231	NA	6.16946	1.4574	0.286468	22.8757	0.0226731	0.984648	no	no	1	0	0	1
HOMEZ	698.179	0.331952	0.1049	731.216	0.0471073	0.800585	465.672	0.0566016	0.803886	595.406	0.0256884	0.930461	no	no	1	0	0	1
GSE1	5284.08	-0.0550831	0.852567	6820.93	0.234504	0.039683	4396.94	0.196586	0.0835962	7450.3	0.0514046	0.817428	no	no	1	0	0	1
DCUN1D5	1054.62	-0.197134	0.383219	1393.79	0.173623	0.174605	806.537	0.501472	0.000395311	2137.46	0.0566437	0.806988	no	no	1	0	0	1
TOP3B	779.198	0.152972	0.552942	958.035	0.299199	0.0266599	587.514	0.335347	0.0337916	636.178	0.0610894	0.843502	no	no	1	0	0	1
NOMO2	3719.28	-0.088493	0.683026	4330.76	-0.0866596	0.479169	2123.6	-0.104857	0.4079	3114.43	0.0614657	0.777877	no	no	1	0	0	1
FAM193B	1161.53	0.00564256	0.98761	1383.08	0.0689902	0.655171	749.994	-0.0625549	0.723157	1564.17	0.0615704	0.794947	no	no	1	0	0	1
NOMO3	2713	-0.119557	0.587375	3125.77	-0.15009	0.227722	1489.84	-0.0903352	0.52846	2295.09	0.0652128	0.766614	no	no	1	0	0	1
PEX16	670.291	0.557753	0.0149401	609.713	-0.103944	0.592749	360.685	0.362322	0.0583027	341.298	0.0660234	0.848387	no	no	1	0	0	1
PYM1	1163.46	-0.0340136	0.921062	1438.21	0.137	0.330922	939.792	0.0936977	0.555064	912.213	0.0801955	0.749414	no	no	1	0	0	1
KCND3	13.3063	-0.395252	NA	15.3669	-0.435474	NA	8.08116	-0.611604	0.626524	26.3505	0.0941718	0.922743	no	no	1	0	0	1
BTBD2	2162.14	0.173696	0.444032	2415.52	0.0598579	0.669932	1450.39	0.196831	0.141072	1139.32	0.103707	0.677862	no	no	1	0	0	1
CAPN10	638.414	0.0284137	0.947126	755.279	0.0728194	0.688236	485.087	0.346738	0.0554412	690.587	0.10741	0.703611	no	no	1	0	0	1
SOX6	219.411	0.142704	0.758473	284.714	0.423646	0.0456688	202.787	0.289414	0.239325	640.65	0.120104	0.633954	no	no	1	0	0	1
HERC4	4707.34	-0.255555	0.136758	5582.76	-0.195729	0.0618407	4004.5	-0.167448	0.11977	15173.8	0.136993	0.656444	no	no	1	0	0	1
TJAP1	730.093	-0.0458479	0.902826	928.993	0.202891	0.194931	512.481	0.326397	0.044179	733.665	0.139436	0.57627	no	no	1	0	0	1
CCNL2	1084.59	-0.0958626	0.714717	1295.16	-0.0204889	0.906007	760.301	0.221742	0.1327	1711.42	0.159076	0.432279	no	no	1	0	0	1
SHISA6	13.4898	0.600771	NA	12.7657	0.0687302	NA	13.4144	-0.370733	0.711144	31.926	0.162895	0.845064	no	no	1	0	0	1
PHACTR1	153.094	0.372244	0.339194	174.594	0.321464	0.226541	107.422	-0.324436	0.333925	285.301	0.171185	0.571971	no	no	1	0	0	1
RTEL1	799.13	-0.00167465	0.996135	1012.18	0.231548	0.0873196	596.128	0.412602	0.00824779	980.944	0.17544	0.436782	no	no	1	0	0	1
CACNA2D4	16.9059	-0.451081	NA	27.915	0.531857	0.414691	20.2966	1.04052	0.150027	24.7785	0.181011	0.8443	no	no	1	0	0	1
RLIM	1132.91	-0.0138182	0.970998	1373.25	0.103756	0.453501	899.305	-0.209619	0.137744	4724.16	0.187404	0.321691	no	no	1	0	0	1
SMUG1	2135.71	0.211777	0.283257	2355.59	0.0630335	0.647734	1552.15	0.144256	0.274788	2212.34	0.191087	0.321062	no	no	1	0	0	1
MYRIP	57.6766	0.0515227	0.959556	63.9573	-0.0796436	0.876452	53.5692	-0.361284	0.442466	246.171	0.217937	0.495905	no	no	1	0	0	1
C6orf136	250.192	0.0132236	0.980868	248.367	-0.491015	0.0215117	142.512	-0.397992	0.159324	168.082	0.228742	0.528753	no	no	1	0	0	1
DOK6	15.8865	0.0501678	NA	25.1731	0.836425	0.220869	21.1843	0.305634	0.701974	98.2422	0.277554	0.562567	no	no	1	0	0	1
GRAMD1C	83.4082	-0.146878	0.844013	103.102	0.0382961	0.929019	71.4074	0.285255	0.495967	166.444	0.287013	0.39232	no	no	1	0	0	1
FECH	1742.01	0.083293	0.748615	2182.84	0.285133	0.0120914	1132.2	0.427722	0.000513567	2026.92	0.287148	0.108083	no	no	1	0	0	1
DHCR24	1810.36	0.237802	0.181173	2549.51	0.71166	4.08e-12	2216.77	0.0525008	0.699002	1900.26	0.297493	0.164594	no	no	1	0	0	1
SLIT1	35.2557	0.240324	0.825816	37.9426	0.0133036	0.985881	27.8306	-0.12071	0.873475	50.7101	0.317128	0.596804	no	no	1	0	0	1
CORO1B	1539.16	0.25189	0.327548	1633.27	-0.00459481	0.978576	1092.58	0.604937	8.99e-06	581.771	0.323887	0.177539	no	no	1	0	0	1
TGIF2	730.861	0.408822	0.0335774	726.975	-0.0162943	0.935912	487.582	0.143994	0.444889	507.908	0.327393	0.135594	no	no	1	0	0	1
NCS1	2750.05	0.160981	0.442968	2900.95	-0.121215	0.316845	1765.75	0.09411	0.499131	2466.18	0.330153	0.084168	no	no	1	0	0	1
NAV2	3190.48	0.487598	0.00152437	3144.51	0.0486157	0.762378	1776.26	-0.238465	0.0569435	5750.37	0.347851	0.0669112	no	no	1	0	0	1
CLTB	2023.71	0.118793	0.692581	2482.46	0.261302	0.0447152	1366.47	0.750736	2.2e-10	854.879	0.363981	0.127789	no	no	1	0	0	1
RNF150	31.1363	-0.0327402	0.980306	35.0118	-0.123831	0.855984	34.5031	-0.207393	0.748777	241.119	0.366767	0.202181	no	no	1	0	0	1
GHR	20.2458	-0.833768	NA	35.9122	0.466195	0.426568	26.0248	0.363943	0.604163	146.797	0.385776	0.278267	no	no	1	0	0	1
CALCOCO1	770.825	0.447248	0.0122609	803.292	0.158973	0.301647	428.063	0.611232	0.000482177	428.615	0.416969	0.0711417	no	no	1	0	0	1
PCSK1	12.359	0.357329	NA	10.2241	-0.694129	NA	7.32984	-0.598119	0.669482	75.5552	0.418426	0.357275	no	no	1	0	0	1
COL12A1	141.526	-0.0856097	0.89544	157.264	-0.218161	0.468622	80.535	-0.195656	0.637574	746.525	0.429037	0.0339657	no	no	1	0	0	1
SHANK3	663.877	0.261329	0.304173	755.988	0.201049	0.227113	404.73	0.276625	0.126728	657.509	0.435851	0.0279512	no	no	1	0	0	1
CSNK1A1	4913.87	-0.402191	0.0103955	6688.33	0.0773906	0.503258	3883.05	0.382387	0.000666158	11921.2	0.446101	0.00309159	no	no	1	0	0	1
GABRG2	4.91356	0.601209	NA	4.91101	0.201447	NA	3.51067	-0.25205	0.904308	19.7438	0.465341	0.618334	no	no	1	0	0	1
ARHGAP45	381.766	0.255835	0.390355	426.186	0.140992	0.49901	250.135	0.418922	0.0519348	271.313	0.489492	0.0736188	no	no	1	0	0	1
CDH3	47.4278	0.229302	0.793283	45.5922	-0.325253	0.585537	25.2095	1.33519	0.0443872	36.1726	0.494808	0.448682	no	no	1	0	0	1
ASB1	1550.93	0.0523725	0.85818	2034.98	0.374534	0.000765377	1040.14	0.561791	1.04e-05	1586.37	0.497236	0.00350388	no	no	1	0	0	1
IL16	44.9022	0.106484	0.921788	53.4428	0.164633	0.767532	38.6907	0.240999	0.700895	51.0111	0.508512	0.346743	no	no	1	0	0	1
SLC27A1	674.715	-0.0413783	0.91125	850.064	0.181024	0.214866	397.241	0.428321	0.0129905	546.846	0.518656	0.0151034	no	no	1	0	0	1
ADCY10	45.2435	0.422023	0.598271	49.2363	0.245359	0.665693	53.3374	0.352374	0.46298	161.392	0.528424	0.0900269	no	no	1	0	0	1
MAOA	50.4686	0.743883	0.228502	43.9069	-0.0046264	0.994308	39.3414	0.20523	0.730511	97.5941	0.535272	0.183967	no	no	1	0	0	1
RNF121	3495.8	-0.0646311	0.788911	3872.46	-0.214331	0.0384854	2698.28	0.365851	0.000506968	5301.35	0.536674	0.00109147	no	no	1	0	0	1
ENDOV	1139.44	0.39746	0.0237663	1260.13	0.264769	0.0354164	661.926	0.368996	0.0127315	1091.44	0.53939	0.00256292	no	no	1	0	0	1
MBNL2	829.316	0.402298	0.0313719	861.959	0.103357	0.541018	875.136	0.231157	0.0993365	8331.79	0.546288	0.00444644	no	no	1	0	0	1
TRPC3	1.74312	-1.02735	NA	1.61148	-2.45978	NA	1.58084	1.10783	NA	6.80629	0.548601	0.734267	no	no	1	0	0	1
IFFO1	101.448	0.210678	0.721762	152.181	0.836188	0.00132019	126.618	0.879752	0.00143731	172.325	0.57969	0.0471138	no	no	1	0	0	1
SIN3B	1492.04	0.234113	0.225351	1676.22	0.137864	0.297055	845.381	0.320377	0.035506	1626.81	0.580243	0.000447035	no	no	1	0	0	1
IKZF3	4.554	-0.671639	NA	7.09184	0.254984	NA	7.21049	0.536303	0.700081	13.2077	0.598144	0.590368	no	no	1	0	0	1
JPT2	7969.19	-0.16361	0.336807	12247	0.584755	1.55e-09	6409.52	0.76173	4.64e-17	8692.31	0.613279	0.000464104	no	no	1	0	0	1
PPP1R1A	0.810964	-0.660053	NA	3.00578	2.18941	NA	1.21772	0.870252	NA	0.598091	0.615751	NA	no	no	1	0	0	1
KALRN	94.9182	0.340065	0.520055	121.918	0.583501	0.0569627	105.017	0.264285	0.439572	612.867	0.615872	0.00267142	no	no	1	0	0	1
KIF26B	70.3492	0.0647431	0.945622	87.6981	0.259997	0.508527	76.3546	0.140676	0.749827	280.709	0.637771	0.0190132	no	no	1	0	0	1
BAIAP2	1204.43	0.0667774	0.825715	1733.98	0.615684	4.23e-07	1140.13	0.857514	1.86e-10	1446.92	0.663652	0.00047623	no	no	1	0	0	1
NID2	189.075	0.492992	0.12319	170.346	-0.209928	0.460701	171.474	0.180441	0.544843	852.676	0.670799	0.00148762	no	no	1	0	0	1
KIAA1614	293.765	0.729191	0.00148835	289.684	0.322238	0.116312	166.688	0.24448	0.384722	294.994	0.671353	0.00600774	no	no	1	0	0	1
DRAM1	1429.25	0.440652	0.00628742	1334.93	-0.165334	0.230143	795.904	0.638246	1.43e-06	2105.31	0.673347	7.02e-05	no	no	1	0	0	1
SREBF2	3745.03	0.192082	0.299275	4776.79	0.430655	2.58e-05	3263.89	0.451849	2.52e-05	4651.91	0.684217	1.47e-05	no	no	1	0	0	1
FHL2	2204.09	0.521777	0.000314939	2308.8	0.254592	0.0305317	1510.45	0.994958	1.35e-19	2699.64	0.689541	6.67e-06	no	no	1	0	0	1
CSRNP1	1816.61	0.212553	0.261218	2020.66	0.0882654	0.513219	1015.02	0.640761	3.94e-07	1016.38	0.712641	0.00090272	no	no	1	0	0	1
CXCL17	46.8448	0.186726	0.845829	53.8495	0.153338	0.774665	68.5064	0.396039	0.328953	155.62	0.713566	0.0548828	no	no	1	0	0	1
SZT2	1378.86	-0.240625	0.236486	1923.52	0.277838	0.0240538	1079.79	0.565342	3.58e-06	1873.76	0.727487	3.64e-06	no	no	1	0	0	1
BEST1	46925.5	-0.0554116	0.807417	66050.7	0.458022	2.03e-07	38813.3	0.590599	3e-07	28944.9	0.751183	5.14e-05	no	no	1	0	0	1
COL5A1	4890.43	0.364052	0.00858108	6000.93	0.497179	7.66e-08	4264.81	0.853659	2.67e-14	8469.99	0.761796	4.34e-06	no	no	1	0	0	1
LCE3E	0.243323	-1.1863	NA	0.520063	-0.162214	NA	2.57453	2.28145	NA	1.3771	0.778129	NA	no	no	1	0	0	1
KCNK10	7.64567	-0.500368	NA	7.12834	-1.41702	NA	4.07833	-0.608905	0.750502	16.4037	0.792937	0.39877	no	no	1	0	0	1
G6PC	2.30948	1.45693	NA	2.89813	1.59637	NA	1.06043	1.73487	NA	6.32751	0.798881	0.637363	no	no	1	0	0	1
MUC7	2.50513	0.452241	NA	2.41858	-0.0239151	NA	1.20488	-0.368484	NA	10.4804	0.81799	0.508211	no	no	1	0	0	1
DPH1	2948.77	0.0946555	0.683026	3767.75	0.344976	0.000843226	2592.37	1.03558	6.55e-19	1904.97	0.819831	1.7e-05	no	no	1	0	0	1
PLXNB1	503.923	-0.240809	0.344546	656.545	0.0946451	0.595066	450.574	0.621549	0.000112604	781.9	0.965919	1e-06	no	no	1	0	0	1
PERP	2712.55	0.0246217	0.943009	3804.12	0.518038	5.77e-08	2127.04	0.967992	1.9e-14	4495.18	0.972331	5.44e-10	no	no	1	0	0	1
TCP11	1.45866	0.352493	NA	2.20363	0.950511	NA	0.520411	0.110722	NA	5.27293	1.00815	0.562442	no	no	1	0	0	1
PRKAB2	363.348	-0.196269	0.563254	534.793	0.453824	0.0055854	416.055	0.962282	2.62e-09	1558.76	1.05473	1.99e-09	no	no	1	0	0	1
ITPRIPL1	2.221	-0.935451	NA	3.40764	-0.0460627	NA	2.9437	-0.280021	NA	3.11904	1.09451	0.628485	no	no	1	0	0	1
PXN	9041.68	0.3847	0.0112395	12142.9	0.731691	2.08e-11	7202.16	1.18482	1.97e-24	7821.65	1.12254	3.5e-15	no	no	1	0	0	1
FAM124B	0.198917	-1.0393	NA	0.468996	-0.0483672	NA	1.79145	0.578317	NA	0.78162	1.17313	NA	no	no	1	0	0	1
DYDC2	1.5289	-2.22267	NA	2.69012	-0.321509	NA	4.38487	0.24862	0.895707	7.96852	1.17673	0.382407	no	no	1	0	0	1
TMOD2	57.2925	0.00472393	0.995451	94.8831	0.892276	0.0049866	78.8871	0.621848	0.0854185	517.184	1.26681	1.62e-10	no	no	1	0	0	1
FAS	255.35	0.144044	0.728126	439.473	1.08084	1.74e-11	425.585	1.7667	2.9e-26	2282.15	1.37334	3.25e-19	no	no	1	0	0	1
SYNE3	45.2654	0.672039	0.315896	56.3038	0.832751	0.0586277	34.8923	1.40912	0.00611802	35.0435	1.38296	0.0186476	no	no	1	0	0	1
GOLGA8F	1.89763	-1.22603	NA	2.04067	-1.64747	NA	1.75843	0.655401	NA	2.68332	1.38826	0.590091	no	no	1	0	0	1
PLEKHG1	109.454	0.198254	0.72561	138.524	0.419452	0.144685	120.893	1.02944	0.000329935	439.047	1.41613	7.24e-10	no	no	1	0	0	1
STX11	34.8216	0.717371	0.412793	54.6906	1.37033	0.00343301	36.2214	1.59348	0.00160887	62.8309	1.47133	0.00069035	no	no	1	0	0	1
PODXL	2352.66	0.469888	0.00534786	3473.4	1.01775	3.58e-15	2126.99	1.4791	9.99e-41	2613.66	1.50707	1.5e-21	no	no	1	0	0	1
OVOL1	1.45866	0.352493	NA	1.96637	0.6932	NA	0	NA	NA	0.708125	2.95235	NA	no	no	1	0	0	1
PRRG3	0	NA	NA	0	NA	NA	0	NA	NA	0.884601	3.28812	NA	no	no	1	0	0	1
MS4A1	0.198917	-1.0393	NA	1.4293	2.25598	NA	1.0665	3.63878	NA	3.61412	3.76665	0.113308	no	no	1	0	0	1
ALPI	0.648637	2.97016	NA	0.237259	1.35666	NA	0.210612	-1.20585	NA	0	NA	NA	no	no	1	0	0	1
ATXN3L	0	NA	NA	0	NA	NA	0	NA	NA	0	NA	NA	no	no	1	0	0	1
PRR20A	0	NA	NA	0	NA	NA	0	NA	NA	0	NA	NA	no	no	1	0	0	1
PRR20B	0	NA	NA	0	NA	NA	0	NA	NA	0	NA	NA	no	no	1	0	0	1
PRR20C	0	NA	NA	0	NA	NA	0	NA	NA	0	NA	NA	no	no	1	0	0	1
PRR20D	0	NA	NA	0	NA	NA	0	NA	NA	0	NA	NA	no	no	1	0	0	1
PRR20E	0	NA	NA	0	NA	NA	0	NA	NA	0	NA	NA	no	no	1	0	0	1
SERTM1	0	NA	NA	0	NA	NA	0	NA	NA	0	NA	NA	no	no	1	0	0	1
SLITRK2	0	NA	NA	0	NA	NA	0	NA	NA	0	NA	NA	no	no	1	0	0	1
APCDD1	0.57091	2.81327	NA	0.485782	2.36668	NA	0.901845	-1.26485	NA	1.00171	-3.44157	NA	no	no	1	0	0	0
CCNB1	4911.34	-0.0406585	0.878253	4378.45	-0.96804	2.16e-26	1535.93	-1.41415	8.67e-35	2948.12	-3.20307	2.28e-101	no	no	1	0	0	0
BIRC5	5612.23	-0.109205	0.617775	4872.32	-1.1914	5.72e-34	1617.07	-1.70312	4.94e-54	1737.1	-3.03687	4.7e-75	no	no	1	0	0	0
BRCA2	333.165	-0.437706	0.086976	312.403	-1.31612	6.74e-13	192.737	-1.88531	1.6e-16	1823.02	-2.76139	1.27e-63	no	no	1	0	0	0
FBXO43	109.592	0.180472	0.752328	90.6385	-0.951978	0.00361809	60.2377	-2.30282	3.18e-08	165.511	-2.70234	2.94e-20	no	no	1	0	0	0
FANCI	1747.05	-0.228956	0.226959	1623.15	-1.05862	1.3e-21	1130.31	-1.94585	5.67e-57	5202.94	-2.61313	1.01e-70	no	no	1	0	0	0
BARD1	659.115	-0.231299	0.411865	617.826	-1.01859	3.94e-13	390.449	-1.83316	1.03e-25	1843.59	-2.56761	1.68e-59	no	no	1	0	0	0
CDC45	1062.67	-0.0698471	0.817539	1007.26	-0.761827	1.8e-10	625.658	-1.87829	1.6e-39	881.883	-2.44677	2.52e-46	no	no	1	0	0	0
CT47B1	0	NA	NA	0	NA	NA	0	NA	NA	0.490278	-2.41479	NA	no	no	1	0	0	0
MDK	211.815	-0.10074	0.852567	194.635	-0.932705	8.23e-05	138.32	-1.54235	9.89e-08	43.6213	-2.36008	3.17e-05	no	no	1	0	0	0
NPM1	10874.5	-0.281317	0.0697401	9972.9	-1.19592	1.45e-37	5353.67	-1.2229	1.26e-40	18973.2	-2.35736	2.73e-57	no	no	1	0	0	0
LUM	3.56268	0.397685	NA	2.01262	-2.87646	NA	2.29235	-4.54903	NA	3.51341	-2.26307	0.282358	no	no	1	0	0	0
RACGAP1	2425.36	-0.226028	0.216149	2478.43	-0.66851	4.84e-10	1094.05	-1.46723	3.78e-35	3014.17	-2.25981	3.75e-55	no	no	1	0	0	0
ZWINT	1373.43	-0.206639	0.302038	1446.32	-0.537281	1.86e-06	688.853	-1.30804	2.74e-21	970.594	-2.24148	5.6e-38	no	no	1	0	0	0
CA9	35.5522	-0.98487	0.177264	32.9657	-2.3566	6.22e-05	25.4189	-2.00619	0.00134892	25.585	-2.22115	0.00197202	no	no	1	0	0	0
MELK	2618.67	-0.317822	0.0688855	2640.15	-0.832059	5.6e-15	1400.39	-1.75904	7.21e-49	3580.75	-2.13628	1.55e-45	no	no	1	0	0	0
SELP	1.13761	0.896687	NA	0.949256	0.0220073	NA	1.11246	-1.67831	NA	2.09008	-2.07483	NA	no	no	1	0	0	0
PRODH2	13.8994	-0.309532	NA	12.4981	-1.38765	NA	12.057	-2.43567	0.016149	25.8809	-2.01129	0.00616873	no	no	1	0	0	0
ALDH1B1	1954.57	0.0128306	0.968525	1477.16	-1.71473	1.45e-56	1028.75	-1.68567	2.26e-42	1255.04	-1.99742	2.5e-28	no	no	1	0	0	0
TMBIM6	13331.7	-1.60531	5.32e-40	15693.5	-1.53855	5.24e-72	8448.27	-1.4275	8.88e-54	11830.7	-1.82525	1.46e-40	no	no	1	0	0	0
DUT	1110.06	-1.09784	9.34e-11	1329.8	-0.966041	7.45e-16	575.714	-1.00412	1.55e-09	1149.88	-1.80692	9.34e-24	no	no	1	0	0	0
CAPN6	0.523235	0.508443	NA	0.48026	-0.0214746	NA	0.533251	2.63876	NA	1.34278	-1.80446	NA	no	no	1	0	0	0
PTGIS	3.61363	1.21631	NA	3.68973	0.939494	NA	3.37767	1.90282	NA	8.90831	-1.77978	0.140005	no	no	1	0	0	0
TMED5	563.737	-0.539144	0.0282406	587.582	-0.958135	8.53e-12	362.569	-1.25822	5.64e-13	2000.2	-1.7391	4.07e-27	no	no	1	0	0	0
AGMAT	316.385	-0.71629	0.00240006	297.611	-1.7293	6.29e-20	206.351	-1.61847	3.24e-13	258.936	-1.71043	1.39e-12	no	no	1	0	0	0
SPINK1	2.27289	0.659721	NA	2.01191	-0.067329	NA	0.540017	2.65426	NA	0.925999	-1.68736	NA	no	no	1	0	0	0
CDC25A	753.752	-0.573485	0.000886327	905.08	-0.461353	0.000285792	643.843	-1.1673	3.88e-17	886.798	-1.64959	7.13e-20	no	no	1	0	0	0
SRPRB	1575.68	-0.539908	0.000467331	1545.16	-1.24219	4.57e-28	746.222	-1.15483	7.34e-13	1472	-1.62934	1.95e-25	no	no	1	0	0	0
CCDC18	457.475	-0.336774	0.159598	483.193	-0.673296	2.31e-05	368.717	-1.35882	2.77e-15	1741.81	-1.55174	1.71e-14	no	no	1	0	0	0
UCMA	2.42086	-0.808771	NA	2.99545	-0.545796	NA	3.41217	-1.12451	NA	14.6372	-1.54594	0.0920541	no	no	1	0	0	0
HGD	498.207	-0.358718	0.196208	540.982	-0.592293	0.0015827	534.886	-1.47642	0.0007982	1089.12	-1.50148	5.32e-17	no	no	1	0	0	0
CHP1	7211.23	-0.107561	0.585773	5744.2	-1.64382	1.02e-80	3723.39	-1.49342	4.51e-54	4025.92	-1.4813	9.57e-25	no	no	1	0	0	0
POGLUT3	219.722	-0.145827	0.727942	205.814	-0.907896	2.71e-05	137.656	-0.925365	0.000801591	522.663	-1.46948	2.37e-14	no	no	1	0	0	0
STK26	139.059	-0.711718	0.0453282	145.93	-1.13626	1.1e-05	112.862	-1.28707	6.97e-06	665.13	-1.45363	2.86e-13	no	no	1	0	0	0
RGS1	0	NA	NA	0	NA	NA	0.270008	1.65176	NA	0.252192	-1.44739	NA	no	no	1	0	0	0
HDAC1	2212.06	-0.0923408	0.683807	1939.26	-1.12047	4.6e-29	1116.66	-1.13518	4.39e-20	1894.8	-1.43814	2.32e-19	no	no	1	0	0	0
STARD8	115.575	-0.116391	0.855458	116.549	-0.586224	0.047571	106.726	-1.30857	1.04e-05	197.028	-1.43626	4.54e-08	no	no	1	0	0	0
CT47A7	0	NA	NA	0	NA	NA	0	NA	NA	0.245139	-1.42675	NA	no	no	1	0	0	0
RBMY1E	0.198917	-1.0393	NA	0.231737	-1.47822	NA	0	NA	NA	0.245139	-1.42675	NA	no	no	1	0	0	0
CCR9	20.2193	-0.108682	NA	16.8103	-1.38922	NA	17.0069	-2.10947	0.00711662	42.881	-1.41237	0.00808031	no	no	1	0	0	0
PPP1R2	389.055	-0.275498	0.317542	345.521	-1.34215	4.08e-14	230.658	-1.0118	2.59e-06	647.42	-1.36082	6.65e-14	no	no	1	0	0	0
FOPNL	1663.9	-0.391224	0.0477415	1684.91	-0.903516	7.96e-17	972.859	-0.936006	2.5e-13	2089.65	-1.35507	4.32e-19	no	no	1	0	0	0
C16orf86	21.5268	0.15747	NA	18.2507	-0.91473	NA	11.4211	-0.315031	0.779119	11.214	-1.35443	0.223451	no	no	1	0	0	0
TERT	309.166	-0.265366	0.438022	334.989	-0.507307	0.0102071	216.778	-1.12721	3.2e-07	475.779	-1.30145	5.95e-09	no	no	1	0	0	0
FGF11	79.3586	0.83514	0.0609357	46.3222	-1.34325	0.00268139	23.7953	-2.19049	0.000964564	19.5621	-1.29576	0.102232	no	no	1	0	0	0
NSMCE3	772.72	-0.358364	0.0601283	795.282	-0.799428	4.23e-10	436.928	-0.942125	1.13e-07	327.052	-1.2941	1.17e-08	no	no	1	0	0	0
FAIM2	4.50171	-0.526179	NA	5.07018	-0.686455	NA	8.64686	-0.0370928	0.978484	7.73845	-1.28537	0.354863	no	no	1	0	0	0
RAB31	1253.34	-0.0539198	0.872331	1323.94	-0.354504	0.0100848	803.409	-1.11735	4e-16	2414.7	-1.24658	5.23e-16	no	no	1	0	0	0
PPP1R2B	28.837	-0.140778	0.915714	25.0346	-1.22184	0.0515379	16.2921	-1.90058	0.0215017	16.8954	-1.21848	0.163523	no	no	1	0	0	0
FXYD6	9.29736	0.292598	NA	6.13376	-2.00875	NA	3.80763	-0.46082	0.822789	4.63832	-1.18749	0.51116	no	no	1	0	0	0
VASH2	282.86	0.054664	0.909236	255.982	-0.771271	0.000103776	166.82	-1.48018	1.19e-09	446.204	-1.1874	3.01e-09	no	no	1	0	0	0
APLN	36.3865	-0.0591838	0.9638	33.9823	-0.799495	0.165687	26.2911	-1.89285	0.00239235	19.0369	-1.1804	0.167597	no	no	1	0	0	0
RABL6	3451.05	-0.395569	0.0199961	3322.82	-1.1326	7.06e-34	1678.87	-0.956156	2.59e-16	1719.87	-1.17079	6.07e-10	no	no	1	0	0	0
NPM2	6.15989	0.625608	NA	5.45935	-0.075942	NA	4.41928	-0.448069	0.80033	7.71433	-1.15841	0.404866	no	no	1	0	0	0
SPATA5	1430.27	-0.274565	0.146128	1500.78	-0.626304	2.25e-07	1173.01	-1.02092	5.72e-17	7809.55	-1.07348	2.87e-09	no	no	1	0	0	0
HACD2	2491.31	-0.136364	0.602265	2547.24	-0.559692	1.26e-06	1797.17	-0.962832	4.67e-17	5035.81	-1.05561	3.49e-11	no	no	1	0	0	0
GLRA1	63.7999	-0.311645	0.662018	76.4239	-0.212461	0.631242	59.4445	-1.25021	0.00159319	396.887	-1.02882	2.66e-06	no	no	1	0	0	0
VWDE	76.797	-0.0479502	0.958215	78.8497	-0.431474	0.262261	66.1027	-1.49058	0.000100468	457.343	-1.01918	9.42e-06	no	no	1	0	0	0
NQO1	47612.5	-0.394412	0.00734967	53922.4	-0.486226	7.25e-07	26572.8	-0.463572	8.64e-07	29467.6	-1.01634	1.21e-12	no	no	1	0	0	0
TMEM237	319.578	-0.402074	0.130846	373.709	-0.382705	0.0327314	238.474	-0.492637	0.0232403	714.295	-1.00025	3.98e-08	no	no	1	0	0	0
GUCY1A1	1.62099	-1.10079	NA	1.56041	-2.41571	NA	1.27035	2.2168	NA	3.50467	-0.983666	0.680926	no	no	1	0	0	0
TMEM167B	149.306	-0.544777	0.151164	173.499	-0.541714	0.0299513	75.012	0.0718362	0.878279	230.689	-0.938964	0.000212112	no	no	1	0	0	0
EIF2D	1681.73	0.156976	0.447485	1372.32	-1.05	6.28e-22	675.092	-1.06159	1.82e-13	896.276	-0.920037	8.84e-08	no	no	1	0	0	0
LRRC55	1.25647	-0.256716	NA	1.27186	-0.720154	NA	0	NA	NA	1.10247	-0.919323	NA	no	no	1	0	0	0
QPRT	14.0283	0.746353	NA	11.6532	-0.124684	NA	11.4522	0.208047	0.85525	15.6402	-0.91522	0.344701	no	no	1	0	0	0
SELENOT	1526.44	-0.330935	0.0980729	1589.1	-0.720143	5.53e-11	912.969	-0.551977	1.71e-05	2372.97	-0.905508	2.08e-09	no	no	1	0	0	0
SPATA13	861.631	0.0467146	0.892264	849.287	-0.472079	0.000346678	541.51	-0.942543	2.42e-10	1554.51	-0.904708	5.1e-08	no	no	1	0	0	0
CAPN5	620.871	0.470354	0.0166066	489.697	-0.69914	9.01e-06	218.323	-0.785217	0.000284415	280.593	-0.892212	0.000344367	no	no	1	0	0	0
ANAPC5	5310.05	0.0340261	0.89809	4902.82	-0.722848	7.72e-16	3079.25	-0.400517	0.000117157	4439.36	-0.889997	1.39e-09	no	no	1	0	0	0
CCR4	0.486645	-2.20661	NA	0.814131	-1.17138	NA	0.783653	1.11473	NA	3.48834	-0.88385	0.688364	no	no	1	0	0	0
UNC13D	801.757	0.819841	5.41e-06	571.78	-0.528775	0.00064979	169.004	-0.68596	0.00923592	109.016	-0.882648	0.0190317	no	no	1	0	0	0
KBTBD7	167.494	-0.206006	0.640989	170.346	-0.660964	0.00644671	113.902	-0.990154	0.000643644	302.322	-0.878848	0.000139004	no	no	1	0	0	0
FAM81A	758.608	-0.141671	0.624233	828.458	-0.344501	0.013021	755.96	-0.759997	6.24e-08	1782.45	-0.862066	2.93e-07	no	no	1	0	0	0
UBXN1	1862.6	0.134527	0.66049	1658.34	-0.726113	8.64e-09	860.616	-0.231876	0.177505	552.442	-0.852408	0.000175524	no	no	1	0	0	0
ELF1	1497.36	-0.0745104	0.778995	1481.01	-0.604951	2.65e-07	1027.79	-0.727618	8.97e-09	4137.98	-0.842478	2.82e-06	no	no	1	0	0	0
MDH1	3045.23	-0.0285635	0.929797	3246.39	-0.295216	0.00638292	1793.88	0.0391441	0.807235	4836.66	-0.837199	3.58e-08	no	no	1	0	0	0
C1orf127	1.45866	0.352493	NA	0.746278	-3.06868	NA	2.37673	-0.320224	NA	5.00538	-0.836473	0.641845	no	no	1	0	0	0
RNF13	1659.74	-0.0709082	0.838299	1738.03	-0.400178	0.000683053	1214.04	-0.792065	2.04e-10	4722.37	-0.83421	2.64e-06	no	no	1	0	0	0
PCTP	580.359	0.00813406	0.984076	631.912	-0.190659	0.236494	370.054	-0.456572	0.00978486	761.417	-0.825258	7.87e-05	no	no	1	0	0	0
TRNP1	6363.21	-0.167193	0.327369	6017.35	-0.898484	5.38e-24	3143.1	-0.760685	1.67e-13	2643.07	-0.822655	2.42e-06	no	no	1	0	0	0
CAPZA1	2226.33	0.132029	0.587011	2104.8	-0.508088	5.66e-06	1483.68	-0.462335	0.000180079	3587.07	-0.820745	4.75e-07	no	no	1	0	0	0
RWDD4	281.865	-0.129143	0.765472	297.365	-0.435924	0.0272464	165.514	-0.635581	0.0110181	379.38	-0.809584	0.00017866	no	no	1	0	0	0
ULK3	644.537	-0.128568	0.65242	577.339	-1.07952	1.33e-14	373.745	-0.833731	8.6e-07	435.249	-0.804089	0.000216633	no	no	1	0	0	0
TMX2	4190.21	-0.0427596	0.867682	4190.88	-0.527016	9.49e-09	2207.28	-0.432689	5.65e-05	2453.48	-0.783111	4.07e-07	no	no	1	0	0	0
EGLN2	3447.73	-0.0586728	0.863077	2979.53	-1.13493	2.9e-31	1321.93	-0.798436	2.59e-11	1454.84	-0.781674	0.000244702	no	no	1	0	0	0
TRIB2	9.6243	-0.461226	NA	10.1176	-0.81641	NA	6.68459	-0.122051	0.93639	9.08698	-0.775858	0.549932	no	no	1	0	0	0
WDR36	794.329	-0.112055	0.721762	789.833	-0.62893	4.71e-06	565.748	-0.737767	2.76e-06	3319.07	-0.774387	6.6e-06	no	no	1	0	0	0
BTBD3	1150.18	0.0672455	0.828203	1007.19	-0.884135	8.92e-14	625.943	-0.845963	1.49e-08	2678.51	-0.755098	1.51e-06	no	no	1	0	0	0
TRIR	2244.34	0.274934	0.193538	2217.67	-0.191843	0.110234	1213.59	-0.226283	0.128404	633.599	-0.75502	0.000563198	no	no	1	0	0	0
MRPS27	3907.17	0.164023	0.370725	3601.01	-0.557061	3.25e-09	2526.13	-0.534887	1.48e-07	5166.6	-0.752561	8.45e-07	no	no	1	0	0	0
WWP1	1330.63	-0.115658	0.653593	1351.45	-0.558178	1.62e-05	1197.63	-0.659861	8.54e-07	5845.15	-0.751336	2.75e-06	no	no	1	0	0	0
HTR2B	65.4006	-0.176692	0.827351	77.2681	-0.122864	0.787006	72.616	-0.850273	0.0215126	578.358	-0.743332	0.00100388	no	no	1	0	0	0
TOX3	82.6281	-0.234463	0.708194	118.337	0.352707	0.277792	92.042	-0.854657	0.00763418	242.047	-0.732281	0.0125299	no	no	1	0	0	0
SPAG7	1244	0.143523	0.607972	1194.99	-0.440666	0.00117531	712.863	-0.310104	0.0418342	508.162	-0.716738	0.000511354	no	no	1	0	0	0
ZRANB3	1520.35	-0.23955	0.197802	1627.35	-0.516091	1.97e-05	1375.79	-0.964998	2.4e-17	5977.66	-0.711448	0.000184722	no	no	1	0	0	0
IFNK	10.6659	0.46886	NA	9.2566	-0.327812	NA	5.18333	-0.522127	0.753848	57.6189	-0.706639	0.143529	no	no	1	0	0	0
VIT	4.48736	-0.785129	NA	5.7479	-0.44973	NA	2.83237	-2.09839	NA	10.8087	-0.705685	0.561967	no	no	1	0	0	0
GOLGA8J	21.4406	-0.201634	NA	26.0073	-0.0838254	0.918886	18.7977	-1.13682	0.127903	45.8697	-0.701514	0.190394	no	no	1	0	0	0
MIA2	1635.23	-0.25991	0.241736	1749	-0.539858	1.23e-05	1102.2	-0.783926	1.02e-08	3929.1	-0.69622	7.92e-05	no	no	1	0	0	0
RALGPS2	702.238	0.191119	0.462558	676.76	-0.367901	0.0184475	554.311	-0.884209	2.45e-09	3245.21	-0.691713	0.000237769	no	no	1	0	0	0
LCA5	35.8352	0.134048	0.909902	33.3134	-0.570347	0.338169	38.292	-0.430086	0.466163	304.773	-0.685967	0.00630886	no	no	1	0	0	0
RNF135	1297.59	0.0694581	0.799328	1172.97	-0.755587	3.43e-11	684.98	-0.560793	7.74e-05	915.958	-0.68161	0.000197618	no	no	1	0	0	0
IGSF6	114.93	-0.0902818	0.895042	120.544	-0.414129	0.177664	97.9448	-0.732248	0.0199289	255.802	-0.674462	0.0106653	no	no	1	0	0	0
TMEM164	3633.47	-0.234939	0.156329	3872.67	-0.5268	8.85e-08	2598.91	-0.468558	5.83e-06	5260.38	-0.671007	1.76e-05	no	no	1	0	0	0
GMCL1	615.409	-0.244979	0.341964	634.224	-0.6559	2.39e-06	477.734	-0.852337	5e-08	1474.49	-0.670982	0.000571891	no	no	1	0	0	0
CYYR1	1.74312	-1.02735	NA	3.04629	0.341193	NA	3.73352	-1.3357	0.46294	15.0478	-0.670742	0.503096	no	no	1	0	0	0
SIMC1	639.582	0.134545	0.655569	619.206	-0.424258	0.00892063	451.506	-1.16918	3.47e-12	1190.14	-0.662822	0.00128216	no	no	1	0	0	0
CXCL16	645.759	-0.295172	0.171854	701.494	-0.526257	0.000144182	327.903	-0.853666	9.91e-06	166.389	-0.661768	0.0303772	no	no	1	0	0	0
XPNPEP1	1511.32	-0.145289	0.494339	1402.03	-0.948543	2.04e-18	844.694	-0.895507	2.55e-12	1559.72	-0.657144	6.82e-05	no	no	1	0	0	0
TM9SF4	2584.44	-0.259318	0.130846	2682.81	-0.650327	3.39e-10	1704.18	-0.716032	7.39e-11	2429.3	-0.652332	2.87e-05	no	no	1	0	0	0
METTL9	1806.77	-0.417956	0.0203464	2176.03	-0.302607	0.00542291	1309.72	-0.409944	0.00125548	2471.78	-0.651001	2.99e-05	no	no	1	0	0	0
HDAC3	1500.64	0.148294	0.490923	1448.4	-0.41819	0.000211097	773.744	-0.41777	0.00558698	953.936	-0.635163	0.000285552	no	no	1	0	0	0
PBRM1	1266.01	-0.249764	0.200353	1362.38	-0.508052	8.48e-06	985.317	-0.662312	1.32e-07	3480.54	-0.634026	7.04e-05	no	no	1	0	0	0
ELP1	1210.36	-0.183801	0.409456	1191.23	-0.759229	1.33e-10	766.175	-0.720051	9.97e-08	3054.42	-0.631006	3.75e-05	no	no	1	0	0	0
HSPA4	2737.54	-0.186214	0.307457	2916	-0.473756	6.74e-06	2053.06	-0.550787	1.37e-06	8995.1	-0.623337	1.78e-05	no	no	1	0	0	0
DCLRE1B	397.191	0.0704666	0.86248	473.313	0.135734	0.527476	289.609	-0.492639	0.0124314	265.307	-0.607422	0.0224306	no	no	1	0	0	0
ADGRA3	978.449	0.0447904	0.895285	1182.16	0.150557	0.280349	877.368	-0.696039	3.28e-07	4293.22	-0.589465	0.000337853	no	no	1	0	0	0
RAB8B	610.225	-0.0914501	0.775754	655.339	-0.34149	0.0351756	468.142	-0.560981	0.000539094	2007.39	-0.587574	0.000481023	no	no	1	0	0	0
SREK1	552.639	-0.283307	0.338592	598.782	-0.518251	0.00349913	483.516	-0.513413	0.00372125	3724.72	-0.579751	0.00045941	no	no	1	0	0	0
CD24	2325.39	0.00514069	0.988427	2481.15	-0.254882	0.0263262	2685.02	-0.649572	3e-09	4170.01	-0.577191	0.000213705	no	no	1	0	0	0
JMJD1C	3145.3	-0.260846	0.129624	3495.48	-0.410223	0.00124121	3076.96	-0.910146	2.61e-18	14730	-0.574113	0.294397	no	no	1	0	0	0
SIK1	4139.46	0.556539	1.44e-05	3139.87	-0.71186	4.15e-13	1983.89	-0.454556	2.61e-05	2556.36	-0.568896	0.000607153	no	no	1	0	0	0
TUBD1	1160.62	-0.174587	0.42828	1235.13	-0.463959	0.000105709	732.205	-0.478086	0.000577191	1643.76	-0.568202	0.00250975	no	no	1	0	0	0
ARHGAP21	1664.1	0.0599519	0.826403	1628.28	-0.479542	3.99e-05	1195.84	-0.813651	4.78e-12	5132.83	-0.5603	0.000446143	no	no	1	0	0	0
SYTL4	123.907	-0.232292	0.643181	146.873	-0.174157	0.580181	145.949	-0.669893	0.0116151	371.842	-0.545176	0.0209585	no	no	1	0	0	0
UVRAG	1281.7	0.059589	0.852567	1280.03	-0.409199	0.00157215	1023.45	-0.765473	1.1e-09	4142.72	-0.545164	0.00189272	no	no	1	0	0	0
TNNT1	981.973	0.311925	0.234406	747.678	-1.10362	9.29e-13	372.637	-0.605488	0.0016003	242.338	-0.54417	0.077475	no	no	1	0	0	0
CEPT1	603.2	-0.241864	0.396633	658.155	-0.449094	0.00224408	379.392	-0.613811	0.000867002	1389.21	-0.540091	0.00518606	no	no	1	0	0	0
RMND1	419.232	0.0634216	0.872331	418.352	-0.407087	0.0200042	339.35	-0.798747	9.02e-06	968.589	-0.534875	0.00492461	no	no	1	0	0	0
PRXL2C	576.54	-0.0229431	0.956614	651.8	-0.105107	0.546532	336.752	-0.273322	0.206756	401.323	-0.532046	0.0300258	no	no	1	0	0	0
ANKHD1	2261.52	-0.136495	0.517739	2398.75	-0.432295	0.000219645	1525.35	-0.790143	1.12e-12	5891.93	-0.531399	0.000850098	no	no	1	0	0	0
ANAPC1	2720.78	-0.0719367	0.770784	2949.74	-0.289372	0.00704021	1838.57	-0.579013	2.72e-07	5550.56	-0.525646	0.00167224	no	no	1	0	0	0
POGK	1974.2	-0.344453	0.035276	2150.68	-0.569051	3.03e-08	1269.66	-0.702259	1.08e-09	1702.5	-0.504249	0.00591448	no	no	1	0	0	0
CERS3	18.1709	0.0514168	NA	15.6954	-0.97821	NA	14.2608	-0.853024	0.336319	36.8317	-0.50281	0.447261	no	no	1	0	0	0
THOC7	755.155	-0.25439	0.24651	911.393	-0.14006	0.359454	574.067	-0.321537	0.0428461	1483.94	-0.499293	0.00403752	no	no	1	0	0	0
CYP2R1	254.934	-0.299997	0.363495	302.786	-0.232441	0.302345	192.692	-0.487052	0.0482334	685.413	-0.496751	0.0155289	no	no	1	0	0	0
SPATA9	17.853	-0.0859054	NA	19.6733	-0.254027	NA	13.3441	0.00576262	0.995897	84.6697	-0.496626	0.254701	no	no	1	0	0	0
LSM5	874.785	-0.962886	1.52e-06	1365.31	0.0461672	0.784287	782.32	-0.0249682	0.908667	1087.4	-0.493775	0.0053169	no	no	1	0	0	0
KDM5A	1931.31	-0.0620784	0.820353	2066.21	-0.321233	0.00511123	1286.59	-0.397235	0.00127403	5672.82	-0.487375	0.00154968	no	no	1	0	0	0
RABGAP1	1545.68	0.100386	0.707233	1499.41	-0.457812	7.08e-05	1232.83	-0.649556	6.88e-08	5331.63	-0.485865	0.00426169	no	no	1	0	0	0
GMCL2	11.3328	-0.14682	NA	10.3325	-1.02031	NA	4.09595	-0.656126	0.717626	15.7255	-0.483638	0.63937	no	no	1	0	0	0
TMEM74	5.74383	-0.668528	NA	9.92319	0.503034	NA	6.62313	1.66784	0.194309	21.858	-0.471048	0.588143	no	no	1	0	0	0
MRPL21	1692.76	-0.188978	0.374208	1894.95	-0.311511	0.00944252	995.363	0.0728053	0.663551	1041.16	-0.469869	0.00815659	no	no	1	0	0	0
BTN2A1	839.215	0.052638	0.875089	829.663	-0.454147	0.000609648	417.704	-0.0720352	0.735893	646.058	-0.465481	0.0240945	no	no	1	0	0	0
DNAJA3	3921.69	-0.192745	0.268604	4266.88	-0.409127	2.08e-05	2185.78	-0.0798456	0.55424	2188.75	-0.462597	0.00594935	no	no	1	0	0	0
SIK1B	4865.68	0.583422	7.58e-06	3692.5	-0.667968	2.61e-11	2255.73	-0.494926	2.73e-06	2747.82	-0.457417	0.016551	no	no	1	0	0	0
ZNF534	1.01315	0.364231	NA	2.19788	1.72055	NA	2.24639	-0.846852	NA	5.27517	-0.451188	0.819216	no	no	1	0	0	0
UBE3C	6861.65	-0.108749	0.5827	7348.45	-0.369937	7.25e-05	4520.61	-0.579434	3.66e-09	10434	-0.450803	0.0037359	no	no	1	0	0	0
PRSS37	0.847554	1.54743	NA	1.70035	2.54177	NA	2.49072	-1.87502	NA	25.5719	-0.448676	0.619148	no	no	1	0	0	0
ETS2	3844.81	0.143437	0.439921	3416.67	-0.71955	1.21e-14	1927.14	-0.447221	9.68e-05	2424.25	-0.447067	0.0106446	no	no	1	0	0	0
EIF3L	6365.35	0.0950729	0.641352	7142.21	-0.00841109	0.953241	3240.7	-0.219864	0.0481014	4879	-0.44651	0.0114468	no	no	1	0	0	0
IL17B	11.3727	0.126665	NA	8.24723	-1.70185	NA	7.93799	-0.980244	0.43517	14.4106	-0.44452	0.687839	no	no	1	0	0	0
PROCA1	178.236	0.448143	0.21034	160.33	-0.280615	0.317747	99.6613	-0.593879	0.0626738	131.537	-0.43936	0.245513	no	no	1	0	0	0
NLGN2	684.424	0.0440024	0.917941	650.425	-0.604058	0.000342598	441.72	-0.638111	0.00056305	418.275	-0.431775	0.0730746	no	no	1	0	0	0
PNMA2	1171.72	0.337159	0.0532533	995.005	-0.616813	3.29e-07	680.694	-0.359658	0.0134549	786.047	-0.428485	0.0282245	no	no	1	0	0	0
SLC25A24	1202.59	0.21502	0.388695	1156.69	-0.34594	0.0115381	576.192	-0.434235	0.00694244	2568.66	-0.427769	0.0158023	no	no	1	0	0	0
BCO2	26.9983	1.16406	0.134542	23.0275	0.464635	0.530555	28.7256	-0.807547	0.196628	118.12	-0.423142	0.260364	no	no	1	0	0	0
RAB4B-EGLN2	4256.76	0.103235	0.703033	3620.63	-0.955021	6.21e-23	1787.78	-0.401937	0.000344126	2000.47	-0.422682	0.0479155	no	no	1	0	0	0
WASL	1209.96	-0.0793546	0.77715	1258.07	-0.435217	0.000446857	749.682	-0.597949	2.96e-05	2891.13	-0.419419	0.0222155	no	no	1	0	0	0
CES4A	47.5139	-0.157571	0.874126	52.7516	-0.317493	0.526093	37.5641	-0.268262	0.652129	62.4815	-0.417686	0.405454	no	no	1	0	0	0
DCAF5	1332.83	0.140856	0.527764	1371.95	-0.218297	0.0772919	1007.06	-0.600097	1.43e-06	2765.36	-0.416988	0.0141466	no	no	1	0	0	0
C15orf41	710.7	-0.141521	0.620147	779.945	-0.322615	0.0235655	651.462	-0.332469	0.0245708	4327.17	-0.405814	0.045198	no	no	1	0	0	0
GOLGA6L10	25.001	-0.143403	NA	28.1559	-0.240568	0.741626	17.8505	-0.108016	0.912383	88.4992	-0.403647	0.341405	no	no	1	0	0	0
TERF2IP	749.666	-0.10463	0.70899	837.53	-0.228702	0.111408	543.205	-0.0938077	0.626063	752.623	-0.400649	0.0715388	no	no	1	0	0	0
BID	1717.23	0.13209	0.594799	1820.22	-0.137919	0.317882	1120.37	-0.0463207	0.781476	1392.8	-0.396818	0.0246892	no	no	1	0	0	0
CDON	223.424	-0.0440407	0.936855	239.912	-0.28601	0.209758	194.411	-0.939953	2.51e-05	551.079	-0.395862	0.0866473	no	no	1	0	0	0
PAXBP1	469.945	-0.224613	0.449179	505.221	-0.480831	0.00369014	411.702	-0.588875	0.000670009	2585.22	-0.38712	0.023077	no	no	1	0	0	0
TSHZ2	16.604	0.146727	NA	18.8865	0.0853744	NA	18.926	-0.800222	0.299517	72.2073	-0.383224	0.452312	no	no	1	0	0	0
ANXA6	2037.43	0.222593	0.275482	1679.62	-0.903457	6.9e-17	889.549	-0.746846	7.37e-08	1161.23	-0.382696	0.0780168	no	no	1	0	0	0
MATR3	6662.77	-0.0601735	0.793572	7418.07	-0.193298	0.0522005	4660	-0.205989	0.073788	16053.7	-0.380761	0.0156556	no	no	1	0	0	0
GORAB	102.476	-0.1607	0.809253	127.787	0.0521177	0.889609	92.3576	-0.466792	0.196301	537.58	-0.37598	0.103046	no	no	1	0	0	0
PSMD8	11385.6	0.179081	0.329128	11829.5	-0.146069	0.152468	5321.36	-0.119063	0.415594	3419.07	-0.375443	0.0642455	no	no	1	0	0	0
OSBPL6	176.771	-0.172165	0.719414	215.506	-0.0368623	0.908347	110.554	-0.658846	0.0307473	766.318	-0.372362	0.0632229	no	no	1	0	0	0
METTL21A	724.177	-0.210009	0.374208	887.322	-0.0526607	0.758227	579.243	-0.260335	0.109288	2218.46	-0.37019	0.0403552	no	no	1	0	0	0
DNAJC11	2409.34	0.0172243	0.960523	2692.37	-0.10251	0.438996	1596.23	-0.120673	0.406047	2168.35	-0.369654	0.0357983	no	no	1	0	0	0
RAB35	3053.67	-0.177018	0.38022	3156.49	-0.569839	1.8e-08	1570.67	-0.435616	0.000843017	1478.46	-0.369224	0.0559391	no	no	1	0	0	0
GOLGA8T	22.1535	-0.122043	NA	28.1089	0.140256	0.85447	18.9151	-0.359179	0.675602	57.8714	-0.360721	0.495905	no	no	1	0	0	0
CRTC2	901.281	0.0970269	0.738997	870.245	-0.481457	0.000332989	448.794	-0.525324	0.00428526	456.351	-0.359508	0.15961	no	no	1	0	0	0
C4orf19	608.442	-0.129794	0.659876	726.483	-0.0507558	0.782089	336.622	-0.166433	0.44109	677.826	-0.355758	0.113425	no	no	1	0	0	0
TNFSF11	0	NA	NA	0.485782	2.36668	NA	0	NA	NA	1.69351	-0.352962	NA	no	no	1	0	0	0
PGA3	0.688831	-0.68628	NA	0.763064	-1.06601	NA	0.263242	1.63331	NA	0.843229	-0.350139	NA	no	no	1	0	0	0
CDADC1	115.075	-0.0800211	0.911134	126.279	-0.251397	0.441147	83.096	-0.730272	0.0358945	338.051	-0.341124	0.169135	no	no	1	0	0	0
CDK5R1	123.415	-0.246442	0.619964	135.948	-0.426643	0.13351	102.883	-0.121011	0.762278	117.454	-0.338644	0.372267	no	no	1	0	0	0
EXTL2	117.97	-0.359755	0.454246	138.419	-0.328695	0.286966	108.565	-0.41902	0.217688	836.042	-0.335721	0.114987	no	no	1	0	0	0
TBRG4	4333.99	0.111993	0.630714	4665.39	-0.112713	0.37786	2748.95	0.0606525	0.686016	2330.76	-0.332525	0.0815064	no	no	1	0	0	0
PRUNE2	15.8156	-0.12195	NA	17.3783	-0.30128	NA	15.3396	-0.795616	0.351181	51.003	-0.327378	0.568962	no	no	1	0	0	0
ATIC	5765.44	-0.0182443	0.94999	6444.05	-0.13734	0.190269	3278.47	-0.168195	0.12226	5137.98	-0.326581	0.0527943	no	no	1	0	0	0
RADIL	168.72	-0.0344418	0.956614	195.815	-0.0474988	0.878137	141.372	-0.462789	0.0927966	251.66	-0.311443	0.289112	no	no	1	0	0	0
SHPK	1274.21	-0.110715	0.645405	1354.9	-0.395533	0.000701494	774.806	-0.369856	0.00924689	1237.61	-0.311012	0.113626	no	no	1	0	0	0
ERV3-1	218.476	-0.055278	0.920817	227.762	-0.394884	0.0845862	130.87	-0.113467	0.747015	259.117	-0.310948	0.263501	no	no	1	0	0	0
DPH5	601.786	-0.129455	0.657499	735.286	0.0148146	0.941673	479.647	0.13848	0.467958	1370.58	-0.303828	0.113079	no	no	1	0	0	0
NHSL1	1113.85	-0.20505	0.353789	1409.49	0.0438081	0.791887	844.98	-0.77697	2e-09	2596.73	-0.296624	0.228598	no	no	1	0	0	0
MFAP4	118.87	0.545023	0.194439	109.561	-0.0783295	0.849572	63.9641	-0.114754	0.816185	71.2845	-0.287048	0.564827	no	no	1	0	0	0
YIPF3	1563.87	0.398992	0.0160908	1424.99	-0.294778	0.017036	765.254	-0.311199	0.051398	473.831	-0.283209	0.262776	no	no	1	0	0	0
POR	4733.75	-0.0469766	0.858403	5500.96	-0.0509847	0.693089	2768.46	-0.15349	0.204621	3148.5	-0.279522	0.118191	no	no	1	0	0	0
AP5M1	301.405	-0.0934176	0.838783	355.431	-0.0495107	0.837238	270.325	-0.0345906	0.90187	1748.9	-0.275487	0.169435	no	no	1	0	0	0
C8orf82	781.688	0.0122008	0.976059	704.087	-0.852721	4.64e-10	332.311	-0.219172	0.277473	214.367	-0.269635	0.390817	no	no	1	0	0	0
NPEPPS	4095.07	-0.170961	0.400987	4187.35	-0.600575	7.24e-10	2688.03	-0.393223	0.000161688	6793.66	-0.263494	0.192034	no	no	1	0	0	0
ASB16	505.893	-0.0237187	0.956614	541.921	-0.27886	0.0847693	362.907	-0.317135	0.0866872	476.544	-0.258717	0.268178	no	no	1	0	0	0
ZSCAN2	628.791	-0.0146604	0.972762	665.741	-0.304178	0.0389945	448.058	-0.0116419	0.959022	571.177	-0.25369	0.26379	no	no	1	0	0	0
AGFG1	3832.41	-0.501207	0.000660731	5149.37	-0.0425114	0.731962	3270.16	-0.313082	0.00681335	11790.5	-0.25287	0.156658	no	no	1	0	0	0
GOLGA8A	390.097	0.000272686	0.999436	457.313	0.019314	0.935033	303.998	-0.376996	0.0541212	1084.43	-0.249307	0.231535	no	no	1	0	0	0
DAPK1	4976.55	0.46207	0.000656678	4600.35	-0.170669	0.126284	4524.56	-0.763389	3.43e-16	11598	-0.246737	0.153524	no	no	1	0	0	0
FPR1	5.94561	0.193962	NA	6.25127	-0.132977	NA	4.26746	-1.13617	0.51293	14.8877	-0.239923	0.84107	no	no	1	0	0	0
NEO1	2929.96	0.233179	0.195634	2849.78	-0.289026	0.0127701	1638.98	-0.520246	2.5e-06	4658.28	-0.236216	0.216654	no	no	1	0	0	0
BTBD18	145.364	0.0411194	0.954686	147.815	-0.361554	0.204058	96.0071	-0.306253	0.389503	161.127	-0.232686	0.519638	no	no	1	0	0	0
PRPF40B	1013.25	0.120666	0.643097	982.399	-0.437841	0.000813615	714.329	-0.658441	1.9e-06	1629.32	-0.231049	0.225432	no	no	1	0	0	0
ZFP36L2	909.142	-0.13087	0.619464	989.545	-0.338941	0.00895915	539.924	-0.56341	0.00043383	486.289	-0.220608	0.381954	no	no	1	0	0	0
SEPTIN6	508.34	-0.0641358	0.870005	584.704	-0.100837	0.606601	413.484	-0.343719	0.0561816	609.389	-0.219069	0.327824	no	no	1	0	0	0
DNAJC17	682.838	0.0419759	0.918205	764.256	-0.0747872	0.679078	504.17	-0.0814771	0.693035	651.238	-0.213365	0.346308	no	no	1	0	0	0
ARL9	15.9408	-0.685584	NA	18.2043	-0.761442	NA	10.6921	0.107367	0.933872	42.7422	-0.213081	0.754147	no	no	1	0	0	0
PSMA5	2994.31	-0.0866777	0.70447	3587.69	-0.0006203	0.996786	1877.54	0.162552	0.233698	2875.21	-0.210523	0.251583	no	no	1	0	0	0
WDR6	2449.93	0.130707	0.576908	2249.29	-0.616346	1.14e-09	1411.91	-0.500705	6.53e-05	1674.01	-0.20933	0.328505	no	no	1	0	0	0
EXD3	639.502	-0.11951	0.703537	719.321	-0.227051	0.130816	372.915	-0.284078	0.128234	691.083	-0.206292	0.402811	no	no	1	0	0	0
ARFGEF1	1290.76	-0.0343429	0.916281	1392.33	-0.264427	0.0392572	1144.44	-0.48242	0.000125257	6211.57	-0.200081	0.311114	no	no	1	0	0	0
ATP6V1H	910.819	0.0868479	0.776146	986.507	-0.118945	0.434947	594.987	-0.158907	0.378634	2301.21	-0.18343	0.399429	no	no	1	0	0	0
VCPIP1	625.841	0.0657382	0.850347	648.85	-0.28168	0.0714482	380.768	-0.355686	0.0531514	1948.98	-0.183037	0.332009	no	no	1	0	0	0
CLBA1	1711.13	0.190708	0.363866	1836.86	-0.0370066	0.811359	895.811	-0.116766	0.452955	1085.55	-0.173404	0.420647	no	no	1	0	0	0
NIPAL2	107.897	-0.363458	0.44982	122.289	-0.449748	0.135809	70.723	-0.918721	0.0206522	356.158	-0.166436	0.58285	no	no	1	0	0	0
SLC4A1AP	591.3	0.0339567	0.930893	689.513	0.041296	0.827075	429.085	-0.0839564	0.688291	1193.83	-0.156987	0.472778	no	no	1	0	0	0
GOLGA8N	34.1798	-0.105442	0.93254	40.2541	-0.0723007	0.913287	29.8062	-0.778609	0.200143	104.536	-0.15572	0.732889	no	no	1	0	0	0
FAM151B	100.629	-0.272927	0.628651	127.33	-0.0117443	0.976361	106.097	-0.322806	0.345835	438.965	-0.150631	0.625647	no	no	1	0	0	0
ACBD6	2589.59	-0.229924	0.16749	3296.74	0.038186	0.784287	2179.16	-0.237738	0.0333651	7784.85	-0.148656	0.514549	no	no	1	0	0	0
SLC14A1	8.83749	0.169288	NA	8.98612	-0.235337	NA	9.07268	1.03308	0.362934	21.1076	-0.148354	0.8844	no	no	1	0	0	0
ERAS	5.23101	1.30895	NA	3.4189	-0.0398397	NA	1.21164	-0.357339	NA	5.81388	-0.143113	0.943677	no	no	1	0	0	0
ASCC2	1908.32	0.027991	0.931733	1951.53	-0.369148	0.00107258	1113.74	-0.157411	0.289006	1192.13	-0.142655	0.509432	no	no	1	0	0	0
SARM1	2106.17	-0.0620347	0.809816	2370.97	-0.161648	0.161788	1422.85	-0.437245	0.000169147	1775.96	-0.140149	0.516409	no	no	1	0	0	0
CCHCR1	342.448	0.0952433	0.819495	397.973	0.0889853	0.689315	244.304	0.257358	0.255541	308.028	-0.135427	0.670342	no	no	1	0	0	0
ELMOD2	163.652	-0.0791746	0.89544	175.198	-0.333208	0.24727	124.869	-0.197612	0.546931	1128	-0.127613	0.567488	no	no	1	0	0	0
PEX11A	159.539	0.112304	0.839411	183.915	0.0808654	0.793135	119.794	-0.0985397	0.783726	257.312	-0.121746	0.713097	no	no	1	0	0	0
SERINC3	3819.7	0.203893	0.226002	4164.23	0.0230014	0.87048	2064.59	0.0604272	0.674346	3405.61	-0.120412	0.584677	no	no	1	0	0	0
KMT5A	1770.46	0.0799255	0.747792	1984.29	-0.0278993	0.855426	873.87	0.0337139	0.851091	1142.58	-0.115846	0.615324	no	no	1	0	0	0
MICOS10-NBL1	1475.99	-0.0189916	0.956614	1612.02	-0.209427	0.112562	927.723	0.052448	0.763579	2156.05	-0.10708	0.63738	no	no	1	0	0	0
CTDSPL	618.589	-0.179781	0.498543	756.225	-0.0299483	0.873335	562.674	-0.628488	2.28e-05	1712.07	-0.0946795	0.683744	no	no	1	0	0	0
LYSMD3	146.517	-0.0952029	0.875688	151.594	-0.465199	0.1248	108.014	-0.306469	0.376034	731.511	-0.0922061	0.754669	no	no	1	0	0	0
METTL14	223.01	-0.102014	0.829385	256.897	-0.132192	0.617123	193.682	-0.418669	0.0884149	912.672	-0.0887365	0.716378	no	no	1	0	0	0
GOLGA8B	602.832	-0.0862096	0.793166	717.252	-0.0228997	0.911529	457.423	-0.300187	0.0800055	1776.69	-0.0864767	0.708074	no	no	1	0	0	0
BBS12	42.3639	0.744529	0.273214	35.6877	-0.0893293	0.901579	22.61	-0.436523	0.553012	167.049	-0.0860049	0.848865	no	no	1	0	0	0
PRXL2A	1171.93	-0.228022	0.270242	1448.41	-0.0452612	0.782646	988.654	0.0167058	0.924254	2065.81	-0.0816334	0.75127	no	no	1	0	0	0
ZNF394	1511.25	0.017379	0.958574	1676.59	-0.123697	0.345017	988.42	-0.031832	0.855588	1802.5	-0.0757277	0.744066	no	no	1	0	0	0
ARID5A	285.688	0.470704	0.0962634	271.638	-0.0800425	0.754871	152.898	0.172789	0.569708	169.202	-0.0752279	0.857068	no	no	1	0	0	0
DBR1	329.84	-0.02076	0.966535	377.05	-0.0739107	0.749667	239.911	0.0706976	0.804818	498.979	-0.0729873	0.795568	no	no	1	0	0	0
CAPN11	2.43522	-0.321318	NA	3.51529	0.293644	NA	1.27711	2.22363	NA	4.96843	-0.0656603	0.976679	no	no	1	0	0	0
ATP8B1	1454.72	0.122219	0.596549	1712.79	0.1544	0.217191	1299.67	-0.367083	0.00209681	3314.62	-0.0593107	0.799157	no	no	1	0	0	0
RAMP1	3.27169	0.229887	NA	6.36739	1.40442	NA	2.31117	1.15627	NA	7.28602	-0.0543761	0.976716	no	no	1	0	0	0
THAP3	1038.44	0.0863712	0.754935	1123.37	-0.126671	0.380633	717.183	0.351826	0.0152818	679.737	-0.0505313	0.864444	no	no	1	0	0	0
NECTIN3	1313.22	0.472866	0.0056184	1351.83	0.154886	0.252459	1057.12	-0.211033	0.130098	6427.48	-0.0449352	0.858219	no	no	1	0	0	0
C19orf33	5631.58	0.208176	0.420582	5882.83	-0.0972618	0.50333	3870.16	0.70125	2.98e-09	2507.57	-0.0439259	0.871132	no	no	1	0	0	0
EEF1D	14864.6	0.0738853	0.818956	15289.3	-0.296314	0.00304949	7951.45	0.0832942	0.48384	9999.16	-0.0403056	0.874302	no	no	1	0	0	0
RABL2A	638.883	0.348072	0.114934	623.228	-0.146536	0.390382	324.928	-0.2238	0.291508	488.808	-0.0401317	0.895999	no	no	1	0	0	0
BBS2	1463.1	0.0525469	0.863033	1720.17	0.0818244	0.596725	1118.46	-0.109817	0.458423	2826.96	-0.0292918	0.901767	no	no	1	0	0	0
ARFGAP2	1428.4	0.22087	0.279515	1414.42	-0.24696	0.058695	820.725	0.111402	0.494719	1098.9	-0.0292389	0.918922	no	no	1	0	0	0
TXNDC15	1852.13	0.0793559	0.751893	2250.43	0.199262	0.0754391	1265.38	0.189692	0.147441	1527.09	-0.0164203	0.95027	no	no	1	0	0	0
COX17	765.573	0.0314854	0.933063	1006.68	0.360922	0.00735357	602.65	0.339544	0.0316469	720.936	-0.0144558	0.961934	no	no	1	0	0	0
SLC7A6OS	2813.41	0.303044	0.0591221	3150.29	0.201099	0.104864	1569.06	-0.0475833	0.763334	2791.21	-0.00356917	0.990105	no	no	1	0	0	0
GIN1	124.248	0.130372	0.826554	129.42	-0.190929	0.562245	88.489	-0.0922317	0.836129	578.582	-0.000452262	0.999245	no	no	1	0	0	0
LUC7L	2085.26	-0.289971	0.085476	2662.58	-0.00682727	0.965841	1561.84	0.134666	0.347262	2757.85	0.00288856	0.992898	no	no	1	0	0	0
WIPF2	2894	-0.022796	0.940699	3212.64	-0.163273	0.192446	1728.43	-0.0836662	0.55306	2706.68	0.00299084	0.991917	no	no	1	0	0	0
INTS11	1438.4	-0.0276092	0.945795	1638.52	-0.0919364	0.534177	856.424	0.0634895	0.763594	889.421	0.00595187	0.984828	no	no	1	0	0	0
ANKRD23	1610.04	-0.0651446	0.80817	1946.64	0.0454334	0.766201	1095.83	0.0968882	0.524516	1485.21	0.00795997	0.976393	no	no	1	0	0	0
MRPL23	1182.11	0.226473	0.425013	1304.68	0.080029	0.624457	762.372	0.599085	1.05e-05	655.624	0.0218165	0.946344	no	no	1	0	0	0
ARNT2	2581.43	0.123668	0.605782	2516.67	-0.414808	0.000600957	1454.52	-0.432358	0.000751125	3189.54	0.0219935	0.928567	no	no	1	0	0	0
DVL3	1476.03	-0.0328946	0.926594	1637.02	-0.178594	0.170603	786.435	-0.108775	0.510218	696.589	0.034381	0.90572	no	no	1	0	0	0
ARID1A	4595.26	-0.290546	0.0867559	5794.32	-0.0449495	0.770043	2736.04	-0.127916	0.285929	5184.22	0.036397	0.869288	no	no	1	0	0	0
MPRIP	21652.7	0.400731	0.00351085	25115.3	0.392405	5.05e-05	15977.3	0.322426	0.0019539	18741.3	0.0382935	0.868545	no	no	1	0	0	0
BMPER	236.038	-0.476775	0.100757	326.238	0.056231	0.82132	293	-0.148496	0.514527	1758.39	0.0413459	0.875063	no	no	1	0	0	0
PIGH	521.348	-0.0970964	0.771368	594.217	-0.15959	0.359221	380.518	-0.0585127	0.795782	694.791	0.0425428	0.882122	no	no	1	0	0	0
SYNDIG1L	0	NA	NA	0.237259	1.35666	NA	0.210612	-1.20585	NA	1.02898	0.0439688	NA	no	no	1	0	0	0
ABLIM1	3046.12	0.315381	0.58507	3130.85	-0.0261269	0.9613	2528.58	-0.0409693	0.831857	6514.52	0.0525655	0.818806	no	no	1	0	0	0
SEMA5B	4.10354	1.07493	NA	4.22106	0.799317	NA	5.0922	-0.14227	0.937478	5.97663	0.054352	0.979451	no	no	1	0	0	0
IRF6	14.2508	0.616903	NA	11.1962	-0.517031	NA	1.8772	-2.60196	NA	3.49223	0.0597548	0.983116	no	no	1	0	0	0
SET	6565.31	-0.327156	0.0282159	8873.62	0.121155	0.242859	4703.14	0.10261	0.416534	13829.5	0.0638578	0.76072	no	no	1	0	0	0
LIG4	63.1442	-0.67758	0.217861	82.7299	-0.262745	0.517112	59.5026	-0.301211	0.507473	554.124	0.0691701	0.80209	no	no	1	0	0	0
SPATA1	196.821	-0.13743	0.770438	228.555	-0.138482	0.600495	135.498	0.00398273	0.992624	581.441	0.0744038	0.817629	no	no	1	0	0	0
GOLGA8O	29.9763	-0.28495	0.79649	39.8239	0.100032	0.876645	24.9989	-0.624824	0.3552	96.9902	0.0745732	0.886415	no	no	1	0	0	0
STRIP1	1084.54	0.30038	0.111638	1153.93	0.0559204	0.725167	612.339	0.0999563	0.574806	907.431	0.0783251	0.751533	no	no	1	0	0	0
CSNK2B	2492.81	0.108968	0.630663	2951.43	0.156062	0.198597	1483.03	0.230524	0.165307	1146.64	0.0783457	0.746054	no	no	1	0	0	0
AFF4	2719.83	-0.159259	0.465771	3131.93	-0.190489	0.0784678	2220.75	-0.329227	0.00233373	7243.17	0.0831786	0.680219	no	no	1	0	0	0
SLC7A6	3497.63	0.266133	0.112592	4010.38	0.226929	0.0574474	2107.16	0.0529445	0.714613	3814.94	0.0832655	0.688128	no	no	1	0	0	0
ACKR4	71.6976	-0.30879	0.626631	81.2768	-0.392527	0.300234	63.2962	0.148569	0.760387	308.142	0.0882438	0.805604	no	no	1	0	0	0
EBF3	20.1693	-0.207313	NA	26.7134	0.192313	0.805483	22.9185	0.0723891	0.930914	55.3388	0.0926444	0.886018	no	no	1	0	0	0
IMPDH1	2457.85	0.234515	0.296602	2706.32	0.0823673	0.534538	1251.6	0.260018	0.0404658	1109.89	0.0974384	0.730589	no	no	1	0	0	0
RPS4X	23331.7	0.140782	0.407285	27550.6	0.180846	0.0532508	15766.1	0.213117	0.0678716	19392.5	0.0975497	0.671932	no	no	1	0	0	0
CCDC183	208.893	-0.0634833	0.909988	223.992	-0.321885	0.178986	136.852	-0.179187	0.575721	178.314	0.100115	0.804952	no	no	1	0	0	0
ZNF251	753.702	-0.102745	0.715408	900.054	-0.0263358	0.883867	629.677	-0.222812	0.158686	1387.4	0.10563	0.630172	no	no	1	0	0	0
TP53I3	3901.98	-0.190052	0.333193	3754.2	-0.858324	8e-16	2175.15	0.122861	0.312996	2244.85	0.115679	0.582698	no	no	1	0	0	0
SEC14L1	4918.4	0.0138339	0.964606	5538.28	-0.0825188	0.509547	2999.84	-0.00304559	0.983597	4696.08	0.118033	0.560975	no	no	1	0	0	0
SNX9	1494.55	-0.018173	0.959814	1983.13	0.340521	0.00532803	999.701	-0.0840577	0.621646	3104.82	0.134834	0.490378	no	no	1	0	0	0
XDH	370	0.0727531	0.858453	404.386	-0.109359	0.60157	202.83	0.286636	0.272711	482.945	0.162877	0.521123	no	no	1	0	0	0
C12orf73	2340.36	-0.0926489	0.721549	2919.9	0.108448	0.485479	1546.94	-0.255419	0.037203	15760	0.173414	0.358968	no	no	1	0	0	0
OR6J1	11.4762	-0.158854	NA	13.3145	-0.15717	NA	10.0488	-0.140718	0.910182	21.2529	0.175296	0.86256	no	no	1	0	0	0
MUC20	32.4614	0.161387	0.894009	42.2575	0.462881	0.380439	38.8973	-0.557304	0.291776	76.4407	0.176914	0.747151	no	no	1	0	0	0
NECAP1	906.093	0.176627	0.472995	1124.48	0.348983	0.008694	681.57	0.50126	0.000429569	1038.69	0.183911	0.408218	no	no	1	0	0	0
CDIPT	2037.72	0.305848	0.12024	1867.29	-0.395239	0.000471375	1092.82	0.367086	0.00359091	748.001	0.185713	0.420231	no	no	1	0	0	0
NANP	345.474	-0.0955334	0.817225	437.302	0.144289	0.487311	349.236	-0.157424	0.45767	740.009	0.18789	0.428656	no	no	1	0	0	0
MCRIP1	1355.71	0.103911	0.747788	1470.78	-0.10019	0.476333	979.086	0.73381	5.53e-09	941.862	0.192084	0.474297	no	no	1	0	0	0
TCEA2	466.674	0.659059	0.00932553	420.834	-0.00793089	0.973795	253.032	0.321423	0.174595	251.579	0.197928	0.568965	no	no	1	0	0	0
EMC4	1745.23	-0.252633	0.15062	2433.8	0.268121	0.0128479	1118.67	0.357695	0.00971497	1640.04	0.200356	0.299471	no	no	1	0	0	0
CDS2	5845.88	0.218686	0.16876	6952.98	0.277016	0.00380657	4034.52	0.322459	0.00166828	6534.85	0.200858	0.245444	no	no	1	0	0	0
RPS24	7722.78	0.00523426	0.985291	10378.3	0.393783	9.01e-06	5644.81	0.287703	0.0113383	9903.68	0.207003	0.245271	no	no	1	0	0	0
SNX29	2626.83	0.193604	0.314186	3048.5	0.185693	0.120006	2187.06	0.0358979	0.814316	4446.17	0.233841	0.167228	no	no	1	0	0	0
PCYOX1L	170.798	-0.24852	0.567903	198.071	-0.265112	0.29742	158.109	-0.338991	0.210542	172.181	0.241026	0.505789	no	no	1	0	0	0
WDR5B	182.654	0.395668	0.28849	155.059	-0.527411	0.0433495	104.983	0.194929	0.60009	328.117	0.245451	0.416264	no	no	1	0	0	0
DDN	22.7016	-0.496465	NA	27.4561	-0.337062	0.631362	31.5079	-0.447709	0.467404	30.1502	0.252882	0.750795	no	no	1	0	0	0
KLC2	1534.31	0.066471	0.833592	1387.62	-0.761071	7.97e-12	733.222	-0.305419	0.0543259	765.925	0.256021	0.264247	no	no	1	0	0	0
PHC2	4659.21	-0.127936	0.53486	5207.96	-0.252629	0.0177003	2321.58	0.303763	0.00582335	3016.27	0.265922	0.155268	no	no	1	0	0	0
DUOXA1	12.6987	0.576869	NA	16.1554	0.788604	NA	9.84499	0.732151	0.506934	12.4233	0.267914	0.835909	no	no	1	0	0	0
SUN5	0.932154	-1.30574	NA	1.52039	-0.117463	NA	0.750629	1.24434	NA	1.63412	0.268173	NA	no	no	1	0	0	0
CACNA1A	71.469	-0.0519772	0.956614	91.459	0.202956	0.610098	60.4754	0.341289	0.459262	136.096	0.301354	0.428656	no	no	1	0	0	0
ANGPTL2	74.7544	0.408171	0.516962	67.9693	-0.296511	0.524594	73.668	-0.279613	0.511255	176.727	0.309817	0.33667	no	no	1	0	0	0
DHRS12	184.244	0.154118	0.732925	194.717	-0.122906	0.668492	141.493	0.324038	0.256206	301.294	0.314942	0.241189	no	no	1	0	0	0
NCAPH2	1948.21	-0.00598612	0.986699	2363.17	0.111229	0.39976	1343.55	0.637393	1.53e-07	1165.52	0.319887	0.122004	no	no	1	0	0	0
ZNF263	1548.32	-0.130688	0.563254	1942.68	0.0884715	0.51808	895.052	0.373229	0.00487842	1271.93	0.336725	0.0784905	no	no	1	0	0	0
SLC30A8	4.47533	-0.877137	NA	4.85487	-1.23897	NA	4.33901	-0.061898	0.9745	11.7729	0.342336	0.786463	no	no	1	0	0	0
HAS3	2205.55	0.209595	0.265271	2860.14	0.487935	5.46e-06	1684.08	0.614966	3.24e-07	1841.97	0.357545	0.0689086	no	no	1	0	0	0
HSD11B2	26.4802	-0.405609	0.714931	40.7103	0.385403	0.48755	27.5612	0.306419	0.664457	29.1641	0.359041	0.653497	no	no	1	0	0	0
SMAGP	702.736	0.32962	0.107427	900	0.5705	1.23e-05	496.804	0.556968	0.00077891	465.019	0.360812	0.109762	no	no	1	0	0	0
APLNR	2.15824	3.17722	NA	0.48026	-0.0214746	NA	0.961242	0.314597	NA	2.23221	0.369966	NA	no	no	1	0	0	0
MRPS23	1985.65	0.0610197	0.825436	2479.72	0.254322	0.0255919	1616.64	0.725673	3.3e-09	2184.24	0.370576	0.0432908	no	no	1	0	0	0
SEC62	378.652	-0.14036	0.699492	473.35	0.0733877	0.732583	357.005	-0.304583	0.127564	2478.49	0.376391	0.0342109	no	no	1	0	0	0
CS	6856.9	0.213492	0.173259	8527.71	0.387398	0.000863482	4064.82	0.519435	3.5e-07	5078.65	0.395045	0.0139185	no	no	1	0	0	0
DEAF1	2193.33	-0.130068	0.53061	2648.99	-0.0201601	0.887471	1606.16	0.222665	0.0876111	2681.5	0.397703	0.0297116	no	no	1	0	0	0
INPP5K	1423.03	0.416006	0.0103955	1475.15	0.109644	0.427993	731.062	0.462538	0.00399438	632.918	0.399141	0.0583555	no	no	1	0	0	0
LMNTD1	13.6384	-0.451451	NA	19.6494	0.182711	NA	14.5706	0.926254	0.291324	74.0673	0.401481	0.417428	no	no	1	0	0	0
LZTS2	1273.13	0.384476	0.0331835	1174.24	-0.274978	0.0384891	812.67	0.300935	0.0417578	971.654	0.403852	0.0848577	no	no	1	0	0	0
H3-3A	2119.25	1.04539	2.96e-15	2523.99	1.09597	4.77e-28	1140.88	0.661684	2.94e-06	1884.51	0.424326	0.0710439	no	no	1	0	0	0
SLC44A2	300.773	-0.0156992	0.976059	368.888	0.135985	0.520728	208.014	0.308229	0.230959	226.634	0.425849	0.119779	no	no	1	0	0	0
RHOT2	1037.32	0.155444	0.605782	1209.17	0.157796	0.256524	786.181	0.637522	1.9e-05	887.024	0.426788	0.0421477	no	no	1	0	0	0
MOB3A	860.212	-0.235512	0.282282	1001.02	-0.236094	0.104669	581.533	0.198633	0.308446	564.683	0.43699	0.0708859	no	no	1	0	0	0
LMOD1	20.6188	0.33244	NA	20.8476	-0.0553701	0.952939	21.7695	0.502901	0.501362	28.2343	0.43748	0.563286	no	no	1	0	0	0
TUBB3	7655.28	0.565333	0.00117231	7721.91	0.200899	0.0720347	3707.32	0.601521	1.21e-07	2590.82	0.438564	0.029844	no	no	1	0	0	0
GALNT5	77.2958	0.261337	0.68106	115.023	0.860909	0.00303625	113.987	0.36388	0.257666	567.459	0.45424	0.0392002	no	no	1	0	0	0
ARPC4-TTLL3	7381.76	0.312911	0.050096	8391.72	0.251867	0.0229582	4972.45	0.844324	1.87e-18	4939.17	0.473874	0.00315256	no	no	1	0	0	0
ZNF211	187.697	0.115561	0.816064	214.785	0.0706634	0.806932	145.421	0.711437	0.00680982	316.309	0.475929	0.0555502	no	no	1	0	0	0
ATP2A3	260.06	0.372165	0.218795	239.497	-0.295924	0.205902	147.557	0.231523	0.431266	127.973	0.48051	0.159079	no	no	1	0	0	0
LINGO2	75.1189	0.139127	0.858572	96.7687	0.409516	0.236945	68.1884	-0.156391	0.734155	354.655	0.482682	0.0976412	no	no	1	0	0	0
TSR3	969.692	-0.329123	0.208103	1305.24	0.106493	0.521364	953.515	0.870095	2.85e-12	593.357	0.48566	0.0466946	no	no	1	0	0	0
DYRK2	612.337	0.340127	0.10901	711.467	0.337293	0.0221354	452.254	0.245992	0.16417	1563.98	0.498406	0.0093732	no	no	1	0	0	0
TEP1	1022.81	0.0832391	0.769489	1120.47	-0.0916335	0.563726	707.297	0.439303	0.00292885	1291.95	0.505027	0.00319	no	no	1	0	0	0
PLA2G10	42.1205	-0.383529	0.641109	62.8679	0.333596	0.461186	41.0518	0.451773	0.389744	87.6005	0.51594	0.204886	no	no	1	0	0	0
SLFNL1	1270.99	0.670563	0.000231756	1199.91	0.138651	0.384725	511.201	0.268819	0.144236	1146.49	0.529107	0.00352487	no	no	1	0	0	0
ARL4D	241.286	0.809478	0.00317881	186.639	-0.27524	0.324413	132.097	0.979898	0.000221671	119.656	0.529608	0.16566	no	no	1	0	0	0
GOLGA6L4	22.7473	0.337279	NA	20.9847	-0.343507	0.673954	17.511	-0.166404	0.858262	91.7501	0.561743	0.171309	no	no	1	0	0	0
MAP4K4	3777.88	-0.0193382	0.950775	5311.53	0.485375	1.17e-06	3900.49	0.374451	0.00129763	12985.4	0.568436	0.000163748	no	no	1	0	0	0
SLC9A3	456.496	0.657388	0.00133357	411.878	-0.00533771	0.983297	327.649	0.327531	0.0954093	408.343	0.589465	0.0147122	no	no	1	0	0	0
IL5	12.762	0.499343	NA	13.3426	0.241754	NA	9.32181	1.48805	0.17875	23.2065	0.594885	0.460359	no	no	1	0	0	0
BTK	4.98054	-0.393426	NA	6.91166	0.120819	NA	7.19079	1.26274	0.307199	15.7524	0.598384	0.567935	no	no	1	0	0	0
TBC1D10B	1694.46	0.0696488	0.810998	2020.83	0.136799	0.30672	1225.58	0.653985	1.27e-06	1208.45	0.605244	0.00148849	no	no	1	0	0	0
ZNF525	16.4746	0.561098	NA	17.2363	0.293403	NA	12.4904	-1.21189	0.234057	46.9744	0.614846	0.262	no	no	1	0	0	0
LPO	35.5515	0.499026	0.557005	45.6059	0.725675	0.133695	23.8311	0.607979	0.373717	22.9863	0.615606	0.456805	no	no	1	0	0	0
GATA3	373.583	-0.0276692	0.955888	387.691	-0.385349	0.0627525	303.86	0.822726	1.27e-05	300.784	0.618957	0.00977471	no	no	1	0	0	0
ZNF677	0.688831	-0.68628	NA	1.22632	0.482048	NA	0.421225	-2.12151	NA	1.99152	0.639934	NA	no	no	1	0	0	0
SH2D5	581.721	-0.495697	0.0175879	734.25	-0.230828	0.129662	253.511	-0.0391302	0.895789	341.913	0.642451	0.00637712	no	no	1	0	0	0
CRHR2	22.0654	-0.614088	NA	28.3936	-0.269786	0.702754	12.1839	-0.625332	0.528736	27.7324	0.64589	0.381086	no	no	1	0	0	0
EMCN	11.8047	0.00389848	NA	15.1629	0.28037	NA	10.1493	0.309585	0.796605	41.4297	0.659316	0.264984	no	no	1	0	0	0
SYCE1L	450.048	0.258524	0.320484	551.34	0.392694	0.0182754	300.917	0.221569	0.298389	440.202	0.672843	0.00178121	no	no	1	0	0	0
PLA2R1	177.694	0.748265	0.0101223	159.394	0.0946489	0.76882	120.951	-0.00514662	0.99017	727.087	0.6842	0.0013558	no	no	1	0	0	0
GOLGA6A	1.56549	-0.841609	NA	2.61603	0.286307	NA	1.85623	4.43961	NA	2.58739	0.692773	0.793131	no	no	1	0	0	0
YOD1	472.415	0.371571	0.129441	571.134	0.469894	0.00209664	494.481	0.914852	2.98e-08	2152.61	0.69854	0.000248091	no	no	1	0	0	0
ZKSCAN3	289.523	0.306245	0.329268	311.523	0.0913367	0.711737	194.752	0.287814	0.267963	340.156	0.703197	0.00396814	no	no	1	0	0	0
IGF2BP2	1434.04	-0.28236	0.164029	1804.68	-0.0438227	0.797722	1083.27	0.220684	0.104976	5099.47	0.717452	3.25e-05	no	no	1	0	0	0
LARP6	1463.44	0.200792	0.324103	1814.84	0.367984	0.00112791	895.853	0.688341	1.68e-07	863.962	0.744445	2.99e-05	no	no	1	0	0	0
EPHA2	7266.81	0.0972988	0.684665	8707.9	0.177692	0.112562	5303.92	0.860144	2.66e-16	5851.79	0.752759	3.76e-06	no	no	1	0	0	0
FAM71F2	258.948	0.208509	0.561506	300.793	0.202881	0.354183	109.627	-0.0335776	0.933553	252.952	0.774334	0.0104999	no	no	1	0	0	0
RAB11FIP4	195.269	0.347799	0.321229	204.651	0.0634825	0.833253	130.25	0.224816	0.47828	177.236	0.815786	0.00429451	no	no	1	0	0	0
OTUB2	263.73	-0.0407079	0.938488	420.717	0.765228	4.62e-06	557.064	1.20445	3.48e-16	657.848	0.816281	0.00022435	no	no	1	0	0	0
VPS9D1	786.471	-0.397182	0.0574561	1161.69	0.299983	0.0325793	752.543	0.542576	0.00114471	717.999	0.819021	3.05e-05	no	no	1	0	0	0
PFKP	20612.7	0.00448458	0.988192	28993.8	0.507157	4.95e-08	14217.3	0.733583	2.27e-13	20214	0.831329	4.7e-08	no	no	1	0	0	0
NPC2	2739.33	0.551812	2.79e-05	2886.66	0.302546	0.00385951	1882.26	1.03804	4.34e-22	2831.92	0.838731	1.6e-07	no	no	1	0	0	0
RNASE11	1.89763	-1.22603	NA	2.51519	-0.664005	NA	3.02201	1.23779	NA	2.16094	0.869702	NA	no	no	1	0	0	0
EIF1	18746.8	-0.237029	0.0995139	26776.5	0.343724	0.000118204	9173.84	1.18298	1.67e-38	11140.6	0.872808	1.09e-08	no	no	1	0	0	0
SLC22A14	28.0121	-0.199102	0.876477	43.8318	0.591795	0.256776	27.9208	1.14771	0.0518718	84.8049	0.946429	0.0140992	no	no	1	0	0	0
TMEM25	284.72	0.19524	0.579932	352.045	0.355997	0.0582295	226.296	0.938118	2.61e-05	295.11	0.960963	5.62e-05	no	no	1	0	0	0
WDR49	8.03148	-0.679886	NA	10.3703	-0.320113	NA	5.82731	-0.269384	0.872478	44.3138	0.990023	0.0835992	no	no	1	0	0	0
JAKMIP1	9.78113	-0.431241	NA	13.3593	0.0541746	NA	11.5244	-0.221888	0.844642	26.245	0.9992	0.150139	no	no	1	0	0	0
SYT13	1494.24	0.333282	0.0530493	1708.06	0.287858	0.0133295	1590.99	0.877054	1.07e-13	2370.09	1.01594	3.74e-11	no	no	1	0	0	0
BMP1	2567.9	0.339023	0.0320917	3527.63	0.742568	2.32e-13	3006.22	1.20145	4.42e-30	4384.62	1.02609	7.17e-12	no	no	1	0	0	0
SLAMF6	5.1651	-0.718291	NA	9.0412	0.498828	NA	2.79248	0.437791	NA	3.12126	1.05674	0.644809	no	no	1	0	0	0
GRWD1	3544.6	0.580768	5.96e-05	4626.03	0.847065	1.44e-17	2939.65	1.05279	2.57e-23	2172.51	1.07394	4.98e-11	no	no	1	0	0	0
ZMAT3	328.518	-0.164358	0.652676	531.954	0.710226	2.05e-06	478.678	1.06275	3.69e-12	2205.83	1.08176	1.92e-11	no	no	1	0	0	0
TRPA1	129.404	-0.0444082	0.949754	182.632	0.477967	0.0545555	104.94	1.03186	0.000766429	756.459	1.15997	3.11e-08	no	no	1	0	0	0
LAMC3	179.722	-0.114218	0.824518	227.756	0.128944	0.635416	162.423	0.594841	0.0180305	278.933	1.16461	8.88e-07	no	no	1	0	0	0
DTNA	20.8619	-0.200839	NA	29.7009	0.357547	0.60157	19.9647	0.58035	0.447307	130.595	1.16753	0.000197132	no	no	1	0	0	0
CD40	165.622	0.468074	0.186683	181.278	0.312133	0.239147	114.253	0.896863	0.0016678	155.393	1.17481	0.000197965	no	no	1	0	0	0
PGA4	0.769827	1.40088	NA	0.966043	1.54694	NA	0	NA	NA	1.73933	1.23755	NA	no	no	1	0	0	0
GOLGA6D	0.979829	0.112809	NA	1.29991	0.424536	NA	2.05469	0.89933	NA	4.25805	1.25374	0.507094	no	no	1	0	0	0
ERC2	29.5273	-0.87321	0.281049	44.742	0.0231721	0.971504	24.8059	0.597053	0.380062	151.32	1.27249	1.54e-05	no	no	1	0	0	0
CT47A12	0	NA	NA	0	NA	NA	0	NA	NA	0.176476	1.32488	NA	no	no	1	0	0	0
CT47A4	0	NA	NA	0	NA	NA	0	NA	NA	0.176476	1.32488	NA	no	no	1	0	0	0
OR10K2	0	NA	NA	0.248523	1.3904	NA	0	NA	NA	0.176476	1.32488	NA	no	no	1	0	0	0
OR6B1	0	NA	NA	0	NA	NA	0	NA	NA	0.176476	1.32488	NA	no	no	1	0	0	0
PMIS2	0.198917	-1.0393	NA	0.231737	-1.47822	NA	0	NA	NA	0.176476	1.32488	NA	no	no	1	0	0	0
RBMY1A1	0	NA	NA	0.248523	1.3904	NA	0	NA	NA	0.176476	1.32488	NA	no	no	1	0	0	0
RBMY1B	0	NA	NA	0.248523	1.3904	NA	0	NA	NA	0.176476	1.32488	NA	no	no	1	0	0	0
MEPE	0.44224	-2.08545	NA	0.7518	-1.08698	NA	1.26427	0.774954	NA	6.16236	1.35194	0.369405	no	no	1	0	0	0
JAG2	355.958	-0.473961	0.055535	618.816	0.649375	2.58e-05	628.297	1.05363	8.25e-14	932.369	1.4086	4.3e-11	no	no	1	0	0	0
COL4A1	2324.29	0.336141	0.0317097	3369.03	0.862465	1.18e-17	3005.67	1.68374	5.91e-56	7973.31	1.45301	1.85e-23	no	no	1	0	0	0
COL28A1	24.0399	-0.493403	NA	33.5212	0.0840141	0.922681	31.7131	0.987912	0.0754934	214.243	1.46678	8.45e-08	no	no	1	0	0	0
TLR5	30.277	1.00401	0.214753	34.8228	0.984728	0.0852411	27.9564	1.17658	0.0605214	53.9789	1.52885	0.00230894	no	no	1	0	0	0
ABCA1	1165.85	0.69061	2.79e-06	1128.64	0.231127	0.0751569	1182.56	2.01296	1.94e-58	4777.72	1.7079	3.95e-30	no	no	1	0	0	0
OR4K2	0.246592	1.74975	NA	0	NA	NA	0.480621	0.243459	NA	1.13902	1.76433	NA	no	no	1	0	0	0
CT47A5	0	NA	NA	0	NA	NA	0.263242	1.63331	NA	0.355174	1.83512	NA	no	no	1	0	0	0
CT47A8	0	NA	NA	0	NA	NA	0	NA	NA	0.355174	1.83512	NA	no	no	1	0	0	0
CXorf65	0.246592	1.74975	NA	0	NA	NA	0.270008	1.65176	NA	1.13679	1.84304	NA	no	no	1	0	0	0
FGR	1.28979	-0.0601587	NA	2.19236	0.94249	NA	2.6339	-0.568456	NA	5.853	1.86387	0.225984	no	no	1	0	0	0
IGFN1	13.8644	0.391129	NA	28.2724	1.59234	0.00833817	17.5877	1.53629	0.0473513	119.532	1.93162	2.13e-09	no	no	1	0	0	0
BBC3	873.388	0.348669	0.132462	1458.61	1.17662	2.35e-27	869.174	2.42489	9.98e-76	976.081	2.04118	1.15e-33	no	no	1	0	0	0
TMEM86A	10.7916	0.0886309	NA	18.4707	1.0371	NA	17.3552	1.24798	0.119525	14.2453	2.07301	0.0253923	no	no	1	0	0	0
TNK1	131.057	0.650718	0.0754131	165.973	0.840421	0.000567289	141.684	1.90788	9.94e-13	199.052	2.21343	2.88e-17	no	no	1	0	0	0
KBTBD12	5.78042	-0.367061	NA	7.43146	-0.057593	NA	6.56373	1.40441	0.28547	32.7731	2.29341	0.000364176	no	no	1	0	0	0
CLDN1	1956.83	0.700167	5.97e-07	2733.25	1.10499	2.97e-23	1245.78	1.88388	1.49e-56	3488.23	2.32755	6.34e-42	no	no	1	0	0	0
PCDHB13	5.57497	-0.815639	NA	12.1148	0.964916	NA	10.9633	2.04528	0.0383367	16.4479	2.52211	0.00610853	no	no	1	0	0	0
SFTPA1	0.243323	-1.1863	NA	0.520063	-0.162214	NA	0	NA	NA	2.01879	2.78395	NA	no	no	1	0	0	0
TMIE	8.93052	0.402517	NA	11.4719	0.653225	NA	5.68893	0.341803	0.83072	5.88326	2.80491	0.095944	no	no	1	0	0	0
STRC	2.4274	0.397944	NA	1.68427	-1.35379	NA	2.08714	3.03272	NA	20.9175	2.85952	0.000989447	no	no	1	0	0	0
CCT8L2	0	NA	NA	0	NA	NA	0	NA	NA	0	NA	NA	no	no	1	0	0	0
CRP	0	NA	NA	0	NA	NA	0	NA	NA	0	NA	NA	no	no	1	0	0	0
CT47A1	0	NA	NA	0	NA	NA	0	NA	NA	0	NA	NA	no	no	1	0	0	0
CT47A10	0	NA	NA	0	NA	NA	0	NA	NA	0	NA	NA	no	no	1	0	0	0
CT47A11	0	NA	NA	0	NA	NA	0	NA	NA	0	NA	NA	no	no	1	0	0	0
CT47A2	0	NA	NA	0	NA	NA	0.263242	1.63331	NA	0	NA	NA	no	no	1	0	0	0
CT47A3	0	NA	NA	0	NA	NA	0	NA	NA	0	NA	NA	no	no	1	0	0	0
CT47A6	0	NA	NA	0	NA	NA	0	NA	NA	0	NA	NA	no	no	1	0	0	0
CT47A9	0	NA	NA	0	NA	NA	0	NA	NA	0	NA	NA	no	no	1	0	0	0
DEFB4A	0	NA	NA	0	NA	NA	0	NA	NA	0	NA	NA	no	no	1	0	0	0
DEFB4B	0	NA	NA	0	NA	NA	0	NA	NA	0	NA	NA	no	no	1	0	0	0
GSTA5	0	NA	NA	0	NA	NA	0	NA	NA	0	NA	NA	no	no	1	0	0	0
KRT31	1.70852	1.6818	NA	0.463474	-2.3971	NA	0.257169	-1.35154	NA	0	NA	NA	no	no	1	0	0	0
LCE2C	0	NA	NA	0	NA	NA	0	NA	NA	0	NA	NA	no	no	1	0	0	0
NKX6-3	0	NA	NA	0.248523	1.3904	NA	0	NA	NA	0	NA	NA	no	no	1	0	0	0
OR2T1	0	NA	NA	0.474518	2.33788	NA	0	NA	NA	0	NA	NA	no	no	1	0	0	0
RBMY1D	0	NA	NA	0	NA	NA	0	NA	NA	0	NA	NA	no	no	1	0	0	0
TMEM100	0	NA	NA	0	NA	NA	0.263242	1.63331	NA	0	NA	NA	no	no	1	0	0	0
TNP2	0.324319	1.94483	NA	0	NA	NA	0.257169	-1.35154	NA	0	NA	NA	no	no	1	0	0	0
TRIL	0.246592	1.74975	NA	0	NA	NA	0	NA	NA	0	NA	NA	no	no	1	0	0	0
CCN4	41.1752	-0.00906517	0.993282	40.0547	-0.59026	0.260952	37.1331	-1.4679	0.00412039	74.3654	-2.69914	2.65e-10	no	no	0	1	1	1
ATAD2	1230.62	-0.445848	0.0065488	1192.56	-1.1694	1.4e-20	978.49	-2.0233	2.43e-53	3625.4	-2.51449	4.12e-65	no	no	0	1	1	1
BLM	742.611	-0.17923	0.46927	707.751	-0.881172	5.83e-11	499.223	-2.30064	1.05e-46	1623.66	-2.45741	2.73e-53	no	no	0	1	1	1
MBOAT1	551.728	0.0366328	0.927747	430.767	-1.47544	4.13e-20	208.089	-1.93113	4.13e-17	410.912	-2.17514	1.3e-25	no	no	0	1	1	1
SLFN13	197.551	-0.14063	0.764015	163.991	-1.46396	1.16e-09	110.779	-1.77257	4.87e-09	285.316	-2.0756	1.95e-19	no	no	0	1	1	1
RAD18	1215.3	-0.189291	0.403336	1282.94	-0.507887	3.03e-05	1004.24	-1.46858	7.32e-28	4356.07	-1.87752	1.46e-29	no	no	0	1	1	1
CHDH	285.884	0.30435	0.316598	212.654	-1.2244	2.3e-08	170.657	-1.83752	9.83e-14	260.429	-1.84985	6.87e-15	no	no	0	1	1	1
MCM4	4762.57	-0.108481	0.591635	5200.38	-0.30604	0.00480145	3403.99	-1.35241	3.1e-44	4732.26	-1.78688	7.19e-33	no	no	0	1	1	1
GEN1	588.189	-0.0668563	0.875681	542.509	-0.85908	1.52e-07	356.039	-1.38604	5.83e-14	2264.25	-1.74215	1.65e-25	no	no	0	1	1	1
TRIM59	655.13	-0.387746	0.115901	653.588	-0.958497	2.89e-11	387.715	-0.811431	1.19e-06	1947.07	-1.65741	6.08e-27	no	no	0	1	1	1
SLC7A2	113.876	-0.159306	0.799328	100.416	-1.18366	0.000162861	112.603	-1.9474	2.24e-10	414.511	-1.64997	5.34e-16	no	no	0	1	1	1
SOBP	98.8911	-0.642686	0.13162	106.707	-0.947094	0.00158006	74.7497	-1.4571	5.38e-05	298.912	-1.63261	3.64e-11	no	no	0	1	1	1
CDH7	5.42045	-0.74371	NA	8.29644	0.163099	NA	2.31794	1.16195	NA	18.0415	-1.50162	0.0691018	no	no	0	1	1	1
HSBP1	2185.48	0.00471553	0.988961	2018.42	-0.759491	2.38e-13	1059.48	-0.630588	8.38e-05	1552.82	-1.48361	1.23e-17	no	no	0	1	1	1
HELLS	2401.2	-0.388914	0.0244254	2544.06	-0.721628	7.76e-12	2142.58	-1.56681	1.33e-49	7562.5	-1.45501	1.75e-19	no	no	0	1	1	1
CREG1	1074.74	-0.610664	0.000252363	1159.19	-0.90304	9.47e-15	695.015	-0.973043	6.51e-13	1780.04	-1.45486	1.78e-21	no	no	0	1	1	1
OR2T6	0	NA	NA	0	NA	NA	0.257169	-1.35154	NA	0.252192	-1.44739	NA	no	no	0	1	1	1
OR4K17	0	NA	NA	0	NA	NA	0	NA	NA	0.252192	-1.44739	NA	no	no	0	1	1	1
SDK2	415.967	0.360199	0.136459	311.809	-1.08502	1.64e-09	281.73	-1.46502	2.39e-14	475.186	-1.43323	2.41e-13	no	no	0	1	1	1
RORC	4.49063	-0.451008	NA	5.73614	-0.177372	NA	2.97134	-1.43315	NA	4.70476	-1.4042	0.43171	no	no	0	1	1	1
KIAA0040	31.3905	-0.399037	0.680567	32.1951	-0.859523	0.129321	18.159	-1.17001	0.125615	10.9945	-1.39602	0.203828	no	no	0	1	1	1
GGA2	2126.73	-0.209706	0.249193	2031.35	-0.914953	1.24e-19	1322.1	-1.26931	5.93e-29	2208.66	-1.30458	5.29e-17	no	no	0	1	1	1
SLC44A1	1516.24	-0.170703	0.452391	1439.97	-0.884129	1.86e-15	862.901	-1.20159	5.57e-19	3133.47	-1.29419	5.99e-17	no	no	0	1	1	1
REXO5	327.447	-0.116493	0.761234	324.742	-0.64427	0.000388778	212.917	-0.990156	9.27e-06	510.718	-1.28746	5.86e-10	no	no	0	1	1	1
SPTY2D1	662.661	-0.478957	0.0142332	700.994	-0.83065	3.1e-09	495.697	-0.963641	5.13e-10	1408.55	-1.23771	9.16e-15	no	no	0	1	1	1
CNTLN	1244.33	-0.13367	0.587008	1256.63	-0.600431	4.32e-06	1106.98	-1.24978	2.97e-23	5659.74	-1.23316	4.12e-10	no	no	0	1	1	1
PLEKHS1	9.52113	-0.564751	NA	11.6422	-0.362682	NA	5.13756	-2.43216	0.129624	13.3069	-1.22061	0.227781	no	no	0	1	1	1
POLA2	1835.34	-0.216304	0.232574	2109.57	-0.255078	0.0270737	1246.79	-0.970993	1.66e-15	1551.52	-1.20947	8.2e-15	no	no	0	1	1	1
TLCD2	339.323	0.197074	0.542049	251.483	-1.44542	1.59e-13	92.6766	-1.16516	0.000301032	126.437	-1.1667	0.000541073	no	no	0	1	1	1
CRAT	1535.54	0.30938	0.149743	1140.26	-1.224	2.94e-24	527.706	-1.01332	6.94e-10	371.23	-1.16558	5.47e-07	no	no	0	1	1	1
EFR3A	1467.89	-0.0720075	0.828693	1346.2	-0.892102	4.26e-15	797.287	-0.938346	3.46e-12	6264.61	-1.15794	3.63e-14	no	no	0	1	1	1
RNF10	4849.51	-0.546734	7.08e-06	4561.21	-1.46705	2.36e-54	1993.56	-1.11251	1.03e-24	2570	-1.15497	4.92e-14	no	no	0	1	1	1
ALG14	300.521	0.125764	0.7423	296.429	-0.371163	0.0643546	180.936	-0.963756	2.97e-05	593.072	-1.12916	6.06e-09	no	no	0	1	1	1
CEP78	297.599	-0.488861	0.0558795	333.225	-0.624638	0.000523708	232.444	-0.847859	6.61e-05	1866.3	-1.0885	4.52e-11	no	no	0	1	1	1
ZNF66	1.98189	0.414217	NA	2.1981	0.295311	NA	1.23929	-3.64514	NA	9.48616	-1.05554	0.392098	no	no	0	1	1	1
CADM2	48.5944	-0.841722	0.172024	61.6718	-0.506	0.234354	43.8983	-0.690174	0.159725	263.093	-1.01936	0.000767535	no	no	0	1	1	1
CDC14A	328.227	0.135175	0.713119	295.263	-0.68164	0.000343754	223.129	-1.29964	9.07e-10	974.735	-1.01882	2.37e-08	no	no	0	1	1	1
TF	12.1327	-0.149158	NA	13.9254	-0.174124	NA	10.8494	-1.60641	0.117981	21.8657	-1.01236	0.20161	no	no	0	1	1	1
TAF4B	554.168	-0.278457	0.23634	613.847	-0.440831	0.00310836	443.83	-0.763836	1.56e-06	1485.57	-1.01151	2.12e-08	no	no	0	1	1	1
PDLIM5	3251.12	-0.0637328	0.852567	3182.77	-0.628475	3.16e-07	2831.85	-0.981974	6.48e-13	10558.7	-0.999319	1.15e-09	no	no	0	1	1	1
SRGAP2B	1628.77	0.0503334	0.866564	1427.93	-0.906686	6.58e-14	1044.12	-1.10058	2.61e-16	4213.22	-0.989538	3.7e-11	no	no	0	1	1	1
ZBTB37	358.344	0.0169198	0.973564	357.444	-0.463247	0.0118418	236.31	-0.325318	0.154671	1031.02	-0.980257	1.39e-08	no	no	0	1	1	1
ACER3	1316.23	-0.520112	0.00111194	1585.73	-0.400057	0.000527679	898.722	-1.05149	1.26e-15	3089.59	-0.953312	3.73e-08	no	no	0	1	1	1
CFAP298-TCP10L	3395.3	-0.187223	0.289496	3695.46	-0.402277	5.05e-05	2536.17	-1.08509	9.48e-28	4161.24	-0.949057	2.06e-09	no	no	0	1	1	1
CD226	71.7774	-0.157142	0.842492	82.1696	-0.202558	0.631906	79.5721	-1.00652	0.00440088	488.141	-0.943004	7.95e-06	no	no	0	1	1	1
BRCC3	279.781	-0.290084	0.383138	320.593	-0.334551	0.0979645	242.838	-1.03799	1.48e-06	1717.77	-0.924326	1.94e-08	no	no	0	1	1	1
GMPS	2182.71	-0.155382	0.483726	2367.64	-0.378335	0.00104911	1528.26	-0.799011	9.69e-13	5169.27	-0.914532	1.37e-09	no	no	0	1	1	1
SNRPA	4511.11	0.0638058	0.791594	4557.6	-0.366793	0.000158419	1985.69	-0.527552	3.79e-05	1544.32	-0.868103	2.37e-07	no	no	0	1	1	1
PTBP2	437.082	-0.149606	0.643097	479.224	-0.334097	0.0490513	433.887	-0.950754	6.54e-08	2934.02	-0.844553	8.99e-06	no	no	0	1	1	1
HAUS2	597.808	-0.0860263	0.811284	625.223	-0.420025	0.00440353	351.016	-0.46285	0.0131943	765.382	-0.839705	6.24e-06	no	no	0	1	1	1
DNMT1	3360.46	-0.22293	0.227273	3861.79	-0.263067	0.0241522	1999.38	-0.68922	1.15e-07	2941.8	-0.825329	1.13e-07	no	no	0	1	1	1
NSD3	1670.4	-0.244406	0.177897	1801	-0.496194	5.04e-05	1342.96	-0.994465	6.68e-18	4395.61	-0.797914	2.63e-06	no	no	0	1	1	1
AP2B1	12944.5	-0.0791144	0.740139	13195.8	-0.503809	9.8e-07	7205.84	-0.680995	6.06e-14	17440.6	-0.788934	2.4e-08	no	no	0	1	1	1
ELMO2	1401.9	0.21549	0.270512	1088.5	-1.1782	5.64e-24	676.421	-0.9444	1.17e-11	1136.63	-0.788178	8.88e-06	no	no	0	1	1	1
EIF2S2	1850.69	-0.335326	0.047573	1979.65	-0.624969	7.38e-09	1005.89	-0.433988	0.00078474	3275.12	-0.778439	1.96e-07	no	no	0	1	1	1
DBT	366.548	-0.214625	0.505603	406.239	-0.368618	0.0422533	277.846	-0.717042	0.000577374	1022.97	-0.764367	1.43e-05	no	no	0	1	1	1
TADA2A	1977.74	-0.207949	0.265463	2125.84	-0.46631	1.11e-05	1306.7	-0.696794	4e-09	2543.72	-0.752702	5.04e-06	no	no	0	1	1	1
APC	428.654	-0.0953155	0.793206	459.864	-0.347817	0.0465459	433.748	-0.884207	4.18e-08	3392.37	-0.743844	3.37e-06	no	no	0	1	1	1
DOC2B	54.7918	-0.205007	0.80817	54.3159	-0.766541	0.075187	38.4032	-1.19186	0.0200852	44.1051	-0.742488	0.184299	no	no	0	1	1	1
MARVELD3	43.3257	-0.289351	0.744117	44.627	-0.706985	0.148814	31.4817	-1.19541	0.034886	67.0536	-0.742391	0.0993229	no	no	0	1	1	1
SDAD1	428.698	-0.0558626	0.899035	442.411	-0.429927	0.0129391	291.783	-0.684127	0.000299795	1209.9	-0.737555	1.66e-05	no	no	0	1	1	1
NRIP3	53.4339	-0.240287	0.776509	54.2104	-0.72575	0.0997524	30.2558	-0.136657	0.846494	52.4378	-0.720111	0.153858	no	no	0	1	1	1
SPECC1L	1473.21	-0.0509667	0.868039	1581.34	-0.300275	0.0208369	1213.68	-0.820774	9.67e-11	3873.94	-0.709781	1.92e-05	no	no	0	1	1	1
DENND6A	1148.27	-0.134542	0.600669	1149.39	-0.633427	1.97e-07	665.653	-0.828877	3.31e-09	1652.15	-0.708651	0.00015208	no	no	0	1	1	1
DDHD1	449.778	-0.156112	0.615957	467.5	-0.524036	0.0016829	361.929	-0.923694	3.01e-07	2063.96	-0.693825	0.00016435	no	no	0	1	1	1
IDH3A	1638.83	-0.132733	0.565296	1670.37	-0.566412	1.86e-07	1050.07	-0.477923	0.000177926	1948.23	-0.689625	1.45e-05	no	no	0	1	1	1
PRKAR2A	2908.56	-0.205527	0.25869	2801.59	-0.87313	6.85e-19	1406.26	-0.658281	5.38e-09	2338.36	-0.687902	3.32e-05	no	no	0	1	1	1
ST3GAL5	1898.61	0.0355922	0.911612	1961.11	-0.326191	0.00854876	1728.19	-0.649049	5.22e-09	3426.66	-0.68063	2.07e-05	no	no	0	1	1	1
SRSF10	1352.33	-0.0459302	0.891585	1534.31	-0.119612	0.37254	1037.93	-0.374663	0.00561416	3241.86	-0.675621	2.56e-05	no	no	0	1	1	1
KCNJ5	101.982	0.083651	0.909173	97.7017	-0.525419	0.116587	49.2352	-0.0348034	0.955524	81.2877	-0.66709	0.114427	no	no	0	1	1	1
ARHGEF15	1.97862	-0.313294	NA	2.95543	0.422277	NA	1.48165	0.230518	NA	1.9457	-0.665732	NA	no	no	0	1	1	1
KIAA0586	427.601	-0.0840684	0.85749	471.313	-0.244111	0.207317	381.443	-0.392517	0.0312918	2179.14	-0.665351	0.000135928	no	no	0	1	1	1
C3orf70	6.20042	-0.644895	NA	7.10511	-0.731337	NA	4.81217	0.275665	0.883912	13.9981	-0.662016	0.535516	no	no	0	1	1	1
LONRF1	336.606	-0.258158	0.404207	328.542	-0.883618	5.38e-07	148.208	-0.557129	0.0384256	692.66	-0.646611	0.000548161	no	no	0	1	1	1
NOVA1	263.459	-0.315365	0.358127	304.608	-0.330103	0.113745	276.367	-0.66354	0.000735604	2139.01	-0.644508	0.00579881	no	no	0	1	1	1
UTP23	678.913	-0.363962	0.0972457	756.706	-0.507004	0.000165261	461.52	-0.575684	0.00182387	2667	-0.633887	0.000191208	no	no	0	1	1	1
FEM1A	1426.48	0.121561	0.60119	1442.05	-0.297691	0.011133	749.076	-0.29686	0.0381119	504.958	-0.631826	0.00397372	no	no	0	1	1	1
NSD2	5988.73	0.0356148	0.894733	6556.1	-0.144048	0.191405	3139.9	-0.467545	9.47e-06	5866.28	-0.624986	3.73e-05	no	no	0	1	1	1
CPSF7	2546.48	-0.319386	0.043125	2916.84	-0.371153	0.000521036	1547.54	-0.557053	2.03e-06	2277.08	-0.623149	9.64e-05	no	no	0	1	1	1
RSL1D1	2249.3	-0.434264	0.00533216	2744.25	-0.278053	0.0114615	1838.82	-0.244868	0.0505211	4365.07	-0.622069	9.61e-05	no	no	0	1	1	1
SMARCC2	2987.57	0.100481	0.680567	3091.93	-0.247341	0.0434911	1629.88	-0.516354	0.000311659	1288.42	-0.62172	0.000217277	no	no	0	1	1	1
INTS6	794.898	-0.336994	0.121026	864.192	-0.566357	5.31e-05	578.925	-0.419538	0.00626794	3390.27	-0.615802	0.000817608	no	no	0	1	1	1
CDKL5	2167.06	0.311611	0.048662	1772.87	-0.796509	6.89e-13	1354.55	-0.861177	1.3e-13	5417.1	-0.606155	0.000817608	no	no	0	1	1	1
EYA3	1122.14	0.00684198	0.984193	1194.11	-0.262078	0.0357863	766.779	-0.677361	4.04e-06	1794.4	-0.587483	0.000848815	no	no	0	1	1	1
QRICH2	636.048	-0.0310834	0.936807	675.726	-0.311345	0.033281	306.625	-0.522771	0.00554077	585.194	-0.572778	0.00895512	no	no	0	1	1	1
POU2F1	1356.28	-0.322496	0.0588101	1463.91	-0.578774	9.96e-07	1045.69	-0.66014	7.58e-08	5240.02	-0.569452	0.00139458	no	no	0	1	1	1
LCLAT1	2257.06	0.0504931	0.870005	2312.86	-0.334438	0.00353255	1694.69	-0.633555	4.78e-07	7868.45	-0.563838	0.0018201	no	no	0	1	1	1
CNR1	6.12624	1.61453	NA	3.18164	-0.258308	NA	5.12462	-1.14061	0.456762	27.5502	-0.558813	0.479385	no	no	0	1	1	1
USP9X	2817.46	-0.300972	0.0708859	2920.76	-0.702745	2.88e-10	2079.92	-0.893102	2.11e-16	11039.5	-0.555492	0.000202827	no	no	0	1	1	1
MEF2C	11.3952	-0.299413	NA	14.3429	-0.0524872	NA	7.81989	-1.6717	0.168085	35.5192	-0.553851	0.396375	no	no	0	1	1	1
CCDC32	571.554	0.175585	0.513709	577.3	-0.236203	0.146262	297.002	-0.176873	0.418305	508.587	-0.552929	0.00837793	no	no	0	1	1	1
FTO	2459.69	0.0209244	0.947136	2623.06	-0.240033	0.0252106	2220.26	-0.621956	4.3e-09	11030	-0.551742	0.000891719	no	no	0	1	1	1
ATR	1275.65	-0.114518	0.691486	1354.79	-0.401454	0.000824565	965.316	-0.666511	1.39e-06	6582.28	-0.537672	0.00331254	no	no	0	1	1	1
HACE1	346.612	-0.042415	0.927998	361.532	-0.380981	0.0389919	329.384	-0.677874	0.000179787	1405.78	-0.535863	0.0146002	no	no	0	1	1	1
GPR180	416.276	-0.415028	0.0743428	487.006	-0.395624	0.01771	280.809	-0.697683	0.00110925	1515.12	-0.53404	0.00443857	no	no	0	1	1	1
PDS5A	3750.27	-0.224383	0.190216	4216.9	-0.333288	0.00114841	2677.5	-0.697291	1.02e-11	9555.93	-0.532515	0.000607153	no	no	0	1	1	1
ERCC3	1785.1	0.113576	0.630287	1846.43	-0.234532	0.0407554	1134.54	-0.323636	0.0125107	1844.22	-0.532362	0.00102619	no	no	0	1	1	1
TFDP2	1601.58	-0.0724822	0.790102	1735.32	-0.291066	0.00993786	969.447	-0.738375	2.62e-09	2626.82	-0.532146	0.00444246	no	no	0	1	1	1
MGAT4A	90.9336	0.289027	0.622515	82.5486	-0.437063	0.251423	74.3527	-0.68207	0.0610857	194.627	-0.531875	0.0724501	no	no	0	1	1	1
LIMS1	2138.57	-0.487003	0.000492336	2320.23	-0.742849	5.75e-11	1839.23	-0.767888	1.09e-12	8015.09	-0.529711	0.00335827	no	no	0	1	1	1
ZFYVE16	809.041	-0.228215	0.334029	894.746	-0.390166	0.00412122	701.761	-0.778108	1.13e-07	4307.31	-0.529451	0.00287129	no	no	0	1	1	1
RTF1	807.458	-0.281429	0.172605	938.439	-0.284565	0.0346881	603.121	-0.560801	0.000133386	1300.75	-0.521598	0.00289257	no	no	0	1	1	1
UGGT1	2468.14	-0.0311691	0.916439	2641.8	-0.285878	0.0064361	1569.27	-0.518283	3.25e-06	5330.39	-0.520157	0.000624242	no	no	0	1	1	1
PHC3	2326.74	-0.0462328	0.874053	2540.64	-0.238495	0.0468245	1871.37	-0.515821	2.41e-06	5774.04	-0.516385	0.00944515	no	no	0	1	1	1
PPM1L	143.486	-0.396513	0.324103	158.745	-0.577151	0.0251673	128.878	-0.85466	0.00184427	781.379	-0.515644	0.0213548	no	no	0	1	1	1
NWD1	9.53454	-0.523525	NA	14.2746	0.238801	NA	8.69212	-0.420158	0.740748	27.2208	-0.506916	0.506175	no	no	0	1	1	1
ZC3H14	1600.6	-0.0793846	0.782465	1781.25	-0.213789	0.0979552	1327.35	-0.572737	1.25e-06	4530.7	-0.503391	0.002093	no	no	0	1	1	1
EVI5	1327.29	-0.0333193	0.919809	1380.53	-0.381001	0.00128802	1148.16	-0.568057	6.64e-06	4578.08	-0.502136	0.016228	no	no	0	1	1	1
CDH1	749.445	-0.0469602	0.894095	721.353	-0.670617	7.89e-07	462.493	-1.11931	1.34e-12	676.774	-0.500094	0.0140532	no	no	0	1	1	1
PIAS2	697.161	-0.165572	0.557005	730.248	-0.505841	0.000204064	519.756	-0.628228	6.53e-05	2120.64	-0.498237	0.00389492	no	no	0	1	1	1
TGIF1	3898.62	-0.51232	7.91e-05	4681.45	-0.404216	1.77e-05	2487.8	-0.448663	3.48e-05	3614.64	-0.4857	0.00213888	no	no	0	1	1	1
WAC	3117.06	-0.0696828	0.780934	3445.36	-0.225684	0.0610194	2432.01	-0.652343	1.21e-09	8986.74	-0.485203	0.00515312	no	no	0	1	1	1
ZFYVE26	2384.13	0.341892	0.0288783	2034.95	-0.592546	1.49e-07	950.461	-0.533868	5.32e-05	1777.4	-0.480606	0.00361497	no	no	0	1	1	1
CLPB	2139.12	0.140918	0.520879	2140.84	-0.307949	0.00653971	1235.64	-0.406159	0.00111922	1765.88	-0.477353	0.00399469	no	no	0	1	1	1
GALK2	1277.74	-0.0209129	0.953568	1366.2	-0.277172	0.0275404	1005.43	-0.427328	0.00146383	3549.3	-0.473917	0.0090542	no	no	0	1	1	1
EGLN3	1639.55	-0.334257	0.106509	1965.57	-0.236607	0.0359793	1633.3	-0.518041	5.13e-05	4216.54	-0.473034	0.00558656	no	no	0	1	1	1
GCSAML	3.58431	-1.2227	NA	5.14823	-0.428733	NA	3.10168	-0.940818	NA	9.78583	-0.470229	0.725214	no	no	0	1	1	1
PDK1	220.712	-0.169994	0.687908	276.962	0.0556877	0.833727	254.945	-0.63038	0.00236097	760.507	-0.468548	0.0189022	no	no	0	1	1	1
FBXW10	509.947	-0.719304	9.58e-05	752.109	0.0514437	0.777404	451.629	-0.379339	0.0298767	1126.32	-0.466984	0.0143477	no	no	0	1	1	1
WWC2	1142.3	-0.219852	0.289496	1255.73	-0.402856	0.00132563	954.614	-0.479416	0.00023939	5193.31	-0.465788	0.00686112	no	no	0	1	1	1
CUL1	2006.59	-0.101316	0.680567	2274.73	-0.180011	0.143937	1661.32	-0.504356	1.31e-05	5612.92	-0.46472	0.00517482	no	no	0	1	1	1
IPO9	2923.7	0.0959663	0.665416	3509.76	0.181843	0.0981524	2038.69	-0.486535	2.57e-05	4795.35	-0.462249	0.00280126	no	no	0	1	1	1
SNX13	771.092	-0.131505	0.665272	842.403	-0.325883	0.0233496	675.177	-0.50979	0.000817457	4399.15	-0.460049	0.00812609	no	no	0	1	1	1
TTPAL	1376.38	0.0917422	0.712656	1259.64	-0.677941	2.34e-09	746.961	-0.354176	0.0152836	1273.87	-0.45528	0.00879706	no	no	0	1	1	1
GMEB1	627.626	-0.272525	0.231369	727.79	-0.283885	0.0532918	384.584	-0.245648	0.229378	706.778	-0.452503	0.0202545	no	no	0	1	1	1
ARNTL2	2067.93	-0.178685	0.369594	2004.21	-0.813357	2.67e-15	962.989	-0.490233	0.000249368	4398.02	-0.450454	0.00976979	no	no	0	1	1	1
FAM53C	1360.73	-0.447527	0.00383026	1553.73	-0.513259	3.2e-06	852.79	-0.272662	0.0486944	894.534	-0.448424	0.0230626	no	no	0	1	1	1
SLTM	1512.59	-0.279084	0.119903	1773.11	-0.254744	0.0319158	1280.46	-0.465763	0.00015285	4836.68	-0.440843	0.0130179	no	no	0	1	1	1
DAPK2	654.701	0.46946	0.0138074	562.014	-0.398045	0.0137627	326.567	-0.863976	4.11e-06	1201.85	-0.43865	0.023438	no	no	0	1	1	1
RABGAP1L	1525.47	0.0977948	0.697471	1544.18	-0.319498	0.0175275	1474.05	-0.615377	1.62e-07	7925.78	-0.435118	0.0656417	no	no	0	1	1	1
PPARGC1B	1199.14	0.0241274	0.948672	1424.67	0.081094	0.599132	980.303	-0.319909	0.0545813	1656.19	-0.432157	0.012985	no	no	0	1	1	1
PSTPIP1	35.396	0.403981	0.653799	35.4107	0.00324026	0.996561	37.3156	-0.248168	0.682995	68.7536	-0.430246	0.361505	no	no	0	1	1	1
LMBR1	2751.54	-0.113889	0.633628	3132.82	-0.179311	0.104864	2168.43	-0.553937	1.01e-06	6708.46	-0.421757	0.02172	no	no	0	1	1	1
MINDY2	534.041	-0.0165866	0.969928	585.184	-0.19514	0.261907	542.803	-0.536361	0.000594463	1748.08	-0.415882	0.0278884	no	no	0	1	1	1
MECP2	3260.7	-0.164246	0.375458	3775.19	-0.179625	0.10371	2068.44	-0.463394	2.21e-05	2867.34	-0.412303	0.0103581	no	no	0	1	1	1
GDF11	471.043	0.046579	0.911731	480.376	-0.359015	0.0284784	372.894	-0.657791	0.000157133	460.488	-0.408193	0.0670308	no	no	0	1	1	1
TIAL1	2168.77	-0.167992	0.421412	2700.8	0.0334955	0.820346	1454.89	-0.1881	0.148291	3510.25	-0.404922	0.0154921	no	no	0	1	1	1
ZNF280D	899.658	-0.0483869	0.895413	979.741	-0.247427	0.0888645	682.771	-0.734501	3.39e-06	3728.99	-0.40247	0.0469411	no	no	0	1	1	1
PSD4	538.016	0.485327	0.0198751	564.999	0.220485	0.241592	389.265	-0.182304	0.348617	426.713	-0.399284	0.105475	no	no	0	1	1	1
ZDBF2	178.771	-0.40456	0.2882	209.989	-0.369382	0.157667	135.428	-0.33085	0.267587	875.922	-0.392304	0.0510557	no	no	0	1	1	1
POLI	272.763	0.284387	0.449793	255.342	-0.342837	0.126409	181.613	-0.617657	0.00898685	812.561	-0.390183	0.0565252	no	no	0	1	1	1
TUT4	1406.59	-0.243297	0.255702	1652.89	-0.210812	0.0828549	1154.14	-0.528157	2.02e-05	4221.4	-0.384431	0.0289413	no	no	0	1	1	1
CCSER1	4571.44	-0.0998146	0.686875	5230.69	-0.149747	0.229251	3188.53	0.521548	3.47e-05	7160.77	-0.383582	0.0332149	no	no	0	1	1	1
DPY19L3	962.426	-0.314226	0.108398	1188.79	-0.126281	0.382716	770.061	-0.474996	0.000580358	3317.49	-0.382312	0.0332085	no	no	0	1	1	1
RBM6	3177.27	-0.262661	0.100393	3690.83	-0.267997	0.0105216	2384.38	-0.429414	4.01e-05	6267.28	-0.380895	0.0560375	no	no	0	1	1	1
ATG13	4564.38	0.190081	0.255927	4443.51	-0.337874	0.000490356	1988.3	0.0243821	0.877452	2022.45	-0.372281	0.0271833	no	no	0	1	1	1
THUMPD1	251.735	-0.0596613	0.909902	277.421	-0.220203	0.374962	204.229	-0.377318	0.114975	1665.84	-0.372003	0.0415623	no	no	0	1	1	1
CNTN2	29.6966	0.0273334	0.984076	31.9713	-0.21012	0.756292	27.7516	-0.226225	0.751154	53.0349	-0.37101	0.512927	no	no	0	1	1	1
YY1	3254.8	0.00252987	0.993114	3368.65	-0.357318	0.000500041	1907.87	-0.263843	0.0210633	3482.36	-0.370601	0.0221898	no	no	0	1	1	1
FKBP14	230.854	-0.817472	0.00136077	317.835	-0.226043	0.298171	191.618	-0.217924	0.408256	840.847	-0.367879	0.0545087	no	no	0	1	1	1
CACUL1	1849.5	0.00206152	0.99517	1962.1	-0.277572	0.0296162	1135.66	-0.279873	0.0379043	3885.85	-0.365688	0.02974	no	no	0	1	1	1
SLC31A1	1255.81	0.0612262	0.832944	1278.81	-0.342534	0.00438014	711.521	-0.692307	5.11e-07	1455.83	-0.349817	0.0636134	no	no	0	1	1	1
CFAP298	543.05	0.113555	0.715105	589.449	-0.0836697	0.678339	386.138	-0.185021	0.340594	495.365	-0.349524	0.117453	no	no	0	1	1	1
WWP2	2903.17	-0.00379609	0.989973	3097.48	-0.26665	0.0118522	1493.84	-0.211084	0.0867428	2315.15	-0.347649	0.0455968	no	no	0	1	1	1
SNX1	3275.4	0.0721999	0.75147	3312.36	-0.353281	0.000340074	1927.81	-0.220339	0.0619542	3753.12	-0.347496	0.0352064	no	no	0	1	1	1
MYO18A	4456.12	0.12984	0.514934	5008.89	0.0322411	0.804686	2994.96	-0.330793	0.00263873	3727.16	-0.340271	0.045899	no	no	0	1	1	1
NCKAP1	2186.44	-0.208065	0.339182	2476.29	-0.29201	0.0103811	1538.35	-0.486183	6.53e-05	9846.49	-0.337155	0.055681	no	no	0	1	1	1
SIKE1	275.548	-0.450072	0.121026	325.478	-0.395415	0.0481022	186.24	-0.234696	0.417406	904.806	-0.333656	0.109468	no	no	0	1	1	1
ANGPT2	244.013	-0.151031	0.705127	289.393	-0.0965033	0.695517	296.863	-0.672834	0.000673377	1866.19	-0.332837	0.107471	no	no	0	1	1	1
STXBP4	370.969	-0.17491	0.620372	409.929	-0.334686	0.0825142	399.344	-0.579432	0.000970482	4523.25	-0.331292	0.0759655	no	no	0	1	1	1
SYT14	17.6947	-0.420985	NA	20.7299	-0.397554	0.624631	11.0499	0.606382	0.56297	59.7009	-0.32985	0.534595	no	no	0	1	1	1
ARHGEF1	3049.03	0.397393	0.0143861	2833.98	-0.233719	0.0459575	1533.49	-0.0202611	0.908667	1488.82	-0.328661	0.105908	no	no	0	1	1	1
EMC3	2470.97	-0.116824	0.583332	3090.3	0.0921531	0.443776	1800.66	-0.248761	0.04201	2935.96	-0.32314	0.061538	no	no	0	1	1	1
WDR12	1436.43	-0.180297	0.391109	1678.4	-0.16651	0.179973	1109.35	-0.215204	0.11756	2768.01	-0.318416	0.0745665	no	no	0	1	1	1
DYRK1A	1789.58	-0.0192244	0.955888	1936.29	-0.238607	0.0504073	1376.31	-0.556221	1.02e-05	6132.84	-0.314807	0.0907809	no	no	0	1	1	1
PPM1F	1270.08	-0.555825	0.000470546	1585.32	-0.319258	0.00809364	930.23	-0.467001	0.00040518	985.371	-0.308981	0.157116	no	no	0	1	1	1
PUS10	220.597	0.0902033	0.858597	227.113	-0.271024	0.267091	166.416	-0.234949	0.417911	682.59	-0.307313	0.167228	no	no	0	1	1	1
EFNB3	41.5951	1.46731	0.021499	25.7403	-0.0033363	0.996839	16.4715	-0.362398	0.687193	17.6647	-0.306059	0.767093	no	no	0	1	1	1
C1orf141	7.82107	-0.0367493	NA	8.03135	-0.441533	NA	5.16922	0.0834023	0.961818	18.0793	-0.306049	0.764493	no	no	0	1	1	1
RSPH10B2	157.998	-0.223542	0.622881	196.634	-0.0161136	0.963632	112.984	0.140817	0.696523	237.191	-0.304475	0.286938	no	no	0	1	1	1
CAMK4	18.0634	-0.368305	NA	22.0235	-0.216507	0.794203	19.8026	-0.409773	0.614624	84.0539	-0.301154	0.51166	no	no	0	1	1	1
DIPK2B	2.22976	-1.5294	NA	3.13738	-0.642387	NA	1.51537	-0.86039	NA	6.48991	-0.298534	0.873561	no	no	0	1	1	1
GSPT1	5063.94	-0.153523	0.441994	6177.08	-0.0134036	0.928655	3379.17	-0.259844	0.0147851	8847.77	-0.295757	0.0613396	no	no	0	1	1	1
ARL17B	1734.74	-0.0192596	0.955888	1902.14	-0.196969	0.128273	1308.75	-0.814307	1.18e-12	3983.95	-0.295042	0.121642	no	no	0	1	1	1
IQCH	363.666	0.0666222	0.872331	380.372	-0.250379	0.272912	328.902	-0.739572	5.15e-05	1678.22	-0.292895	0.20152	no	no	0	1	1	1
NLN	1749.14	-0.2845	0.136922	1998.7	-0.342876	0.00659626	1258.22	-0.58132	1.04e-06	6086.62	-0.292823	0.0892867	no	no	0	1	1	1
ESRRB	192.387	-0.0177927	0.977718	219.152	-0.0860136	0.787006	126.004	-0.594735	0.0385241	255.454	-0.291502	0.338916	no	no	0	1	1	1
ABCC4	5504.13	-0.0635399	0.796971	6477.1	-0.0304895	0.818035	5035.95	-0.623793	1.61e-10	14477.1	-0.288644	0.10046	no	no	0	1	1	1
ING4	457.546	0.370886	0.113642	414.289	-0.348696	0.0472013	214.236	-0.0927129	0.73697	287.763	-0.281074	0.332659	no	no	0	1	1	1
KIAA0319L	1876.98	0.158217	0.431402	1893.11	-0.261959	0.0210537	1266.5	-0.504044	2.14e-05	2974.87	-0.275048	0.125193	no	no	0	1	1	1
CBLB	584.92	0.590548	0.00142729	564.582	0.110476	0.557065	521.478	-0.444355	0.00685508	4566.15	-0.272349	0.182766	no	no	0	1	1	1
NEDD4	3144.16	-0.2303	0.166975	4072.68	0.0871232	0.493707	2564.47	-0.182179	0.113871	14280.3	-0.268219	0.186413	no	no	0	1	1	1
KCTD2	4737.61	-0.00015849	0.999516	5238.11	-0.151481	0.168001	2747.54	0.138876	0.234911	3370.36	-0.262512	0.187323	no	no	0	1	1	1
MBP	2679.54	-0.242759	0.217521	3031.66	-0.333427	0.00650945	1604.16	-0.489078	1.29e-05	4067.35	-0.261472	0.175387	no	no	0	1	1	1
TBC1D5	2983.31	-0.328107	0.0318447	3442.21	-0.355505	0.00098088	2583.08	-0.352121	0.00121824	15849.4	-0.256054	0.308175	no	no	0	1	1	1
LARS2	1847.04	0.182785	0.364636	1970.08	-0.0642739	0.648625	1189.94	-0.0505515	0.750363	2533.76	-0.254095	0.165548	no	no	0	1	1	1
USP54	1659.32	0.0108413	0.975849	1782.58	-0.228674	0.0617769	1170.9	-0.311326	0.0120964	3166.69	-0.250456	0.27505	no	no	0	1	1	1
ARHGEF40	989.013	-0.0190299	0.958215	1047.11	-0.309119	0.0208389	572.78	-0.0578787	0.776275	720.119	-0.248781	0.272762	no	no	0	1	1	1
GTF2H2	617.795	-0.575708	0.0061419	777.163	-0.305903	0.0294792	479.842	-0.0612631	0.770903	1177.47	-0.24866	0.220727	no	no	0	1	1	1
DUS2	1985.64	-0.026474	0.93543	2243.2	-0.113876	0.386791	1335.74	0.0411767	0.790256	1885.08	-0.244119	0.179813	no	no	0	1	1	1
NF1	4456.19	-0.235054	0.21739	5240.29	-0.201575	0.062038	3780.13	-0.514996	1.79e-07	19026.7	-0.239609	0.260446	no	no	0	1	1	1
KSR2	477.855	0.237223	0.363813	462.62	-0.298866	0.0797161	299.844	-0.450802	0.0222642	471.195	-0.238804	0.335949	no	no	0	1	1	1
SMARCA4	1943.21	-0.0947855	0.708194	2288.35	-0.0607347	0.658743	1368.31	-0.239571	0.0605908	2281.58	-0.237066	0.19314	no	no	0	1	1	1
TMBIM4	872.687	-0.049173	0.893637	1024.55	-0.020624	0.912173	536.295	-0.0673688	0.766514	1143.06	-0.2352	0.275875	no	no	0	1	1	1
MARCHF7	1437.79	-0.127021	0.615957	1649.23	-0.169002	0.174485	1290.39	-0.524708	5.38e-05	6701.17	-0.225704	0.2259	no	no	0	1	1	1
EXT2	3297.38	0.079907	0.717619	3753.4	0.0176013	0.899	2030.56	-0.0529429	0.709808	5098.48	-0.22483	0.216848	no	no	0	1	1	1
AGO3	1152.29	-0.102641	0.721104	1271.01	-0.265479	0.0563591	864.797	-0.555316	2.85e-05	2495.58	-0.222964	0.354068	no	no	0	1	1	1
CECR2	32.114	0.131383	0.918416	38.5849	0.225363	0.720137	24.931	-0.616197	0.389503	53.0368	-0.220123	0.754976	no	no	0	1	1	1
ITK	11.5206	-0.16679	NA	15.0038	0.171453	NA	9.00518	-0.664683	0.581233	13.5523	-0.215717	0.868798	no	no	0	1	1	1
STEAP4	0.729968	-2.79211	NA	1.08567	-1.78211	NA	0.79042	1.13565	NA	1.45282	-0.214591	NA	no	no	0	1	1	1
PCDHGC5	162.36	-0.0649536	0.914219	195.354	0.0329857	0.920726	120.513	-0.342447	0.319464	127.558	-0.208883	0.603548	no	no	0	1	1	1
EXOC6B	2519.23	0.0580966	0.828645	2776.55	-0.0996688	0.469953	2568.05	-0.504191	8.73e-06	15103.3	-0.207247	0.432279	no	no	0	1	1	1
BTBD7	1291.08	0.0852501	0.760336	1417.83	-0.0814561	0.618056	1122.67	-0.607484	6.59e-07	4082.52	-0.203992	0.301196	no	no	0	1	1	1
PCDHGA12	303.348	-0.148385	0.703488	366.373	-0.0376861	0.883986	254.097	-0.404234	0.070565	381.232	-0.199554	0.442345	no	no	0	1	1	1
PCDHGA11	319.363	-0.128807	0.747898	386.038	-0.0159526	0.952594	269.46	-0.427241	0.0540514	441.242	-0.196633	0.430507	no	no	0	1	1	1
CCSER2	1017.3	6.84144e-05	0.99965	1185.27	0.00498316	0.978643	1057.82	-0.322922	0.0147094	5423.11	-0.192232	0.333606	no	no	0	1	1	1
SERAC1	240.127	-0.0450862	0.931073	257.782	-0.292647	0.185427	170.269	-0.308439	0.248949	561.67	-0.191589	0.451083	no	no	0	1	1	1
ALDH2	2277.06	-0.0942919	0.685769	2681.27	-0.0589692	0.669634	1373.79	-0.068821	0.65024	1554.22	-0.190005	0.342793	no	no	0	1	1	1
RNF169	1237.16	0.129148	0.617775	1236.48	-0.323188	0.00768532	909.766	-0.505488	0.000103931	3817.01	-0.181602	0.362102	no	no	0	1	1	1
CRX	3.79853	-0.789869	NA	3.78727	-1.52056	NA	2.6933	-0.0332922	NA	9.37255	-0.178748	0.906919	no	no	0	1	1	1
CEP290	367.762	-0.414731	0.140974	470.199	-0.110011	0.604432	366.97	-0.119114	0.577039	2817.79	-0.176715	0.460741	no	no	0	1	1	1
ITSN1	1068.4	-0.084034	0.767543	1254.37	-0.0565152	0.719317	992.344	-0.453372	0.000320513	3149.87	-0.172324	0.395167	no	no	0	1	1	1
XRRA1	2224.5	0.0495957	0.862097	2386.13	-0.190612	0.0949508	1516.5	-0.485241	1.9e-05	5231.97	-0.169879	0.398788	no	no	0	1	1	1
YTHDC1	552.536	0.163658	0.624065	576.75	-0.145043	0.422547	417.948	-0.317841	0.0681937	2383.18	-0.167819	0.375236	no	no	0	1	1	1
PCDHGB7	330.379	-0.104431	0.806482	399.396	0.00802509	0.975908	276.743	-0.402585	0.0669681	467.662	-0.160095	0.530044	no	no	0	1	1	1
MYT1L	12.8235	0.29054	NA	18.0419	0.755353	NA	14.5646	-0.331491	0.748657	42.5069	-0.157591	0.836307	no	no	0	1	1	1
RAD9B	59.4622	-0.00742162	0.993444	71.3361	0.0831726	0.863792	54.0721	-0.130881	0.804049	107.067	-0.154872	0.735628	no	no	0	1	1	1
TADA2B	812.671	0.105121	0.718171	927.449	0.0487912	0.779158	401.918	0.0412697	0.85785	527.618	-0.152614	0.572203	no	no	0	1	1	1
RBFOX1	61.0257	-0.484813	0.448102	77.5714	-0.203717	0.645129	57.1814	-0.0325403	0.953995	155.495	-0.152295	0.707677	no	no	0	1	1	1
HECW2	419.437	0.331214	0.176292	430.624	-0.0109175	0.964377	419.307	-0.34822	0.0625936	3234.24	-0.149679	0.499322	no	no	0	1	1	1
PXK	573.782	-0.147485	0.643097	638.956	-0.283298	0.108826	349.108	-0.442271	0.0159506	827.709	-0.149164	0.517137	no	no	0	1	1	1
PTCD2	465.228	0.0114627	0.978941	535.864	-0.0179819	0.935033	449.025	-0.182033	0.32022	1741.14	-0.142446	0.515218	no	no	0	1	1	1
ARFGEF3	277.509	-0.346701	0.250907	347.095	-0.116601	0.604107	189.151	-0.423598	0.0847491	358.019	-0.132348	0.652648	no	no	0	1	1	1
KCNJ3	1.76114	-2.31261	NA	3.39036	0.00417539	NA	1.42833	0.294055	NA	10.1939	-0.116983	0.938679	no	no	0	1	1	1
XKR4	32.8184	0.0588564	0.966694	36.5715	-0.0838705	0.902716	19.2565	-0.584052	0.46417	60.752	-0.116828	0.85564	no	no	0	1	1	1
MON2	1298.9	-0.0423731	0.908477	1423.24	-0.221829	0.0916526	1246.98	-0.412657	0.000744988	7369.57	-0.116617	0.618546	no	no	0	1	1	1
MOSMO	719.592	-0.0688277	0.848652	811.186	-0.162956	0.311036	681.526	-0.378136	0.0102084	2863.09	-0.114771	0.649622	no	no	0	1	1	1
DAPP1	5.09486	-0.0311707	NA	4.66845	-0.830555	NA	2.75269	0.480291	NA	9.15562	-0.112304	0.943337	no	no	0	1	1	1
PCBD2	1633.09	-0.261908	0.154156	2748.67	0.724844	4.48e-10	1659.96	-0.281051	0.0147044	3483.89	-0.110713	0.671588	no	no	0	1	1	1
KCTD15	3301.59	0.119799	0.572113	3690.97	0.00632892	0.965924	1589.58	-0.0354487	0.819735	1807.62	-0.110108	0.657059	no	no	0	1	1	1
PCDHGA10	341.169	-0.0886359	0.839636	410.902	0.0124337	0.962764	287.499	-0.437295	0.0399477	510.417	-0.11007	0.676034	no	no	0	1	1	1
PCDHGC4	166.16	-0.0762917	0.895042	202.305	0.0565709	0.857527	127.401	-0.29852	0.383936	145.571	-0.109613	0.79528	no	no	0	1	1	1
DNASE1	7312.78	0.0421413	0.877476	8042.97	-0.122939	0.293077	4157.89	0.0943808	0.520135	4450.59	-0.107288	0.609657	no	no	0	1	1	1
FAM227A	529.689	0.427698	0.0455194	538.619	0.0685086	0.744476	405.449	-0.591964	0.000621666	853.47	-0.102192	0.674501	no	no	0	1	1	1
RSKR	403.45	0.175153	0.589458	421.008	-0.138938	0.501896	228.197	-0.141998	0.581438	707.484	-0.101593	0.717181	no	no	0	1	1	1
RABEPK	1820.12	0.0810998	0.740139	1888.01	-0.261091	0.0220046	1062.43	0.21406	0.11672	1422.53	-0.0973482	0.666262	no	no	0	1	1	1
NAA35	1073.71	-0.0596543	0.85749	1175.58	-0.243056	0.056057	909.606	-0.28632	0.0518019	4186.87	-0.0930217	0.661094	no	no	0	1	1	1
PTCH1	825.34	0.21388	0.38022	914.91	0.0811987	0.659511	384.612	-0.124272	0.549578	690.939	-0.090513	0.722393	no	no	0	1	1	1
TRDMT1	142.904	0.157492	0.76467	163.394	0.113142	0.726151	126.319	-0.145407	0.693411	710.835	-0.0895223	0.731524	no	no	0	1	1	1
TMEM242	177.961	-0.451837	0.19154	249.765	0.120623	0.648906	136.793	-0.21719	0.490371	573.387	-0.0846897	0.751533	no	no	0	1	1	1
BMPR2	3151.5	-0.0961702	0.675233	3282.73	-0.448273	0.000182513	2193.92	-0.43289	3.9e-05	6311.66	-0.0830565	0.749323	no	no	0	1	1	1
UNC13B	1389.01	-0.613451	4.41e-05	1607.74	-0.632542	2.62e-08	1184.36	-0.615749	2.31e-07	3057.37	-0.0804779	0.723555	no	no	0	1	1	1
RSPH10B	222.127	-0.128637	0.770083	268.345	-0.0207198	0.942669	164.174	-0.281129	0.309116	310.456	-0.0767285	0.834196	no	no	0	1	1	1
SCNN1B	20.4342	0.41885	NA	16.5377	-0.685483	NA	9.82008	-1.23	0.246292	14.5201	-0.0724947	0.954919	no	no	0	1	1	1
CYB561A3	2203.23	0.119148	0.628651	2387.58	-0.0854323	0.542897	1225.8	0.0340869	0.831714	1138.72	-0.071086	0.778959	no	no	0	1	1	1
AGBL1	31.3719	-0.547943	0.552024	45.556	0.136201	0.820346	31.296	-0.280457	0.666864	120.409	-0.0707947	0.880887	no	no	0	1	1	1
ODF2L	195.457	-0.0886558	0.863142	226.67	-0.0991902	0.722271	190.948	-0.412249	0.0944329	1338.86	-0.0687849	0.822374	no	no	0	1	1	1
ZNF483	3112.01	-0.670981	1.45e-06	4652.11	0.126929	0.249727	2546.33	-0.143135	0.243822	5654.77	-0.0660521	0.757144	no	no	0	1	1	1
JAKMIP3	1122.92	-0.279444	0.166063	1553.42	0.222797	0.0839423	759.237	-0.287455	0.0457033	1593.11	-0.061723	0.793746	no	no	0	1	1	1
ST6GALNAC3	80.2758	0.0998016	0.900417	99.9941	0.28028	0.445549	74.942	-0.108399	0.813699	497.579	-0.0599166	0.863757	no	no	0	1	1	1
NDUFA9	2957.65	0.115204	0.584841	3413.98	0.0929782	0.4391	1733.24	0.437245	7.13e-05	2639.02	-0.0595904	0.79528	no	no	0	1	1	1
MAP3K19	24.5277	-0.0776974	NA	27.5002	-0.194629	0.793797	24.9299	-0.542666	0.428854	59.3079	-0.059499	0.928482	no	no	0	1	1	1
GALNT16	125.215	-0.0495293	0.944316	147.935	-0.00842699	0.981663	150.958	-0.114132	0.721976	318.461	-0.0589044	0.860545	no	no	0	1	1	1
DENND1C	95.4045	0.893925	0.0207583	90.8345	0.419265	0.234849	46.5038	-0.272271	0.610742	37.1334	-0.0532156	0.948105	no	no	0	1	1	1
PCDHGC3	257.446	-0.0984039	0.829385	312.092	0.0219491	0.936825	204.388	-0.242356	0.36646	226.11	-0.0530293	0.891622	no	no	0	1	1	1
PDE4DIP	252.986	0.0813337	0.863077	287.443	0.0147968	0.959287	201.636	-0.358882	0.144201	887.233	-0.0512442	0.861028	no	no	0	1	1	1
HDAC7	3056.07	0.0112738	0.974845	3454.93	-0.0739445	0.579061	1627.91	0.0694931	0.658915	2217.15	-0.0463559	0.850458	no	no	0	1	1	1
COA8	1308.24	-0.369067	0.046078	1710.32	-0.00761498	0.965515	1032.82	0.390036	0.00207231	1193.53	-0.0423314	0.868104	no	no	0	1	1	1
PPFIA2	13.0015	-0.158702	NA	15.4799	-0.0888074	NA	8.33695	-0.318393	0.815484	32.698	-0.0420949	0.963174	no	no	0	1	1	1
PRPH2	26.5094	-0.431423	0.689437	36.6868	0.0870841	0.900287	18.5513	-0.316772	0.71429	38.334	-0.0400408	0.960994	no	no	0	1	1	1
GCC2	567.453	-0.15142	0.627622	607.746	-0.412763	0.00674651	440.409	-0.324738	0.063606	3196.33	-0.0376647	0.883252	no	no	0	1	1	1
GTF2H5	305.142	-0.159043	0.659218	361.037	-0.106252	0.631712	252.356	0.240053	0.302968	768.477	-0.0332589	0.903325	no	no	0	1	1	1
KCNT1	4.08592	0.423132	NA	5.90462	0.946909	NA	2.60755	2.20022	NA	6.40975	-0.032994	0.986778	no	no	0	1	1	1
MAP4K2	323.214	0.0202096	0.970617	259.75	-1.36254	6.78e-12	172.436	-0.611688	0.0129899	212.311	-0.032287	0.93541	no	no	0	1	1	1
CSF1R	730.909	0.115622	0.775195	835.123	0.0600204	0.7814	555.86	0.388918	0.0193847	1892.06	-0.0305196	0.912764	no	no	0	1	1	1
SLC24A2	15.3613	-0.153725	NA	21.4008	0.330069	0.683687	13.2309	-0.324504	0.755941	54.6587	-0.0258035	0.971576	no	no	0	1	1	1
AAK1	2687.97	-0.0319236	0.924076	2964	-0.193333	0.131924	1879.11	-0.324092	0.00341058	6071.81	-0.0238876	0.921669	no	no	0	1	1	1
TMEM199	966.134	0.0433566	0.897736	1107.95	0.00218398	0.990738	605.158	0.179838	0.277772	793.219	-0.0173816	0.95309	no	no	0	1	1	1
EZH1	1012.09	-0.164812	0.474814	1283.33	0.0871278	0.559466	663.613	0.0108771	0.957273	1166.24	-0.0165455	0.952672	no	no	0	1	1	1
FOXP1	2419.64	0.126924	0.57852	2500.39	-0.221708	0.0873213	1488.08	-0.196759	0.14049	8189.24	-0.0150415	0.953756	no	no	0	1	1	1
IL17RA	858.213	0.272492	0.188688	870.559	-0.112043	0.499817	469.932	-0.246423	0.153638	542.24	-0.00737261	0.982666	no	no	0	1	1	1
MMAB	837.165	0.177136	0.517546	982.095	0.198549	0.220869	757.192	0.0573561	0.76121	810.043	-0.00196808	0.995298	no	no	0	1	1	1
STK24	4710.6	-0.0865484	0.707357	5745.07	0.0500613	0.734687	2631.2	0.140088	0.233762	4281.82	0.00865479	0.973277	no	no	0	1	1	1
CTPS1	7893.15	0.130658	0.478413	8693.54	-0.0251007	0.846142	3411.02	0.400419	8.82e-05	6285.26	0.00975387	0.967637	no	no	0	1	1	1
FLT1	6.67471	-0.0559301	NA	9.03568	0.344024	NA	4.71487	1.96745	0.210272	19.5844	0.0168367	0.988804	no	no	0	1	1	1
PCDHA10	1414.62	-0.128958	0.57363	1557.65	-0.300902	0.00977011	879.027	-0.578202	1.23e-05	1618.49	0.0205574	0.939752	no	no	0	1	1	1
PGBD4	144.557	0.251761	0.593204	163.872	0.185522	0.539472	110.854	0.0495374	0.903591	311.681	0.0219812	0.950742	no	no	0	1	1	1
ZNF275	728.361	-0.0320637	0.933063	893.018	0.115878	0.521579	377.97	-0.184978	0.354858	424.013	0.0254621	0.943677	no	no	0	1	1	1
THY1	61.4255	-0.0476713	0.961149	79.7704	0.260648	0.525107	59.361	0.0704599	0.896119	69.6969	0.0319106	0.960736	no	no	0	1	1	1
OPRM1	10.1813	-0.462168	NA	12.2295	-0.384418	NA	6.16417	-0.139062	0.930072	23.3047	0.0346862	0.973935	no	no	0	1	1	1
CBL	1996.02	-0.193513	0.359321	2598.07	0.133233	0.350795	1402.85	-0.288164	0.0162392	2605.82	0.0357342	0.878352	no	no	0	1	1	1
GRM4	21.5111	0.177453	NA	17.6454	-0.962922	NA	7.17941	-1.5081	0.223306	24.5558	0.0364114	0.971395	no	no	0	1	1	1
MTAP	1423.67	0.182042	0.371617	1570.02	0.0326284	0.832622	1246.68	0.0208505	0.900294	4222.12	0.0426597	0.869717	no	no	0	1	1	1
SLC35E3	574.819	-0.0115699	0.977739	673.151	0.00708959	0.97345	455.948	-0.174514	0.380928	1045.01	0.0439199	0.865782	no	no	0	1	1	1
EFL1	856.04	-0.0582469	0.858614	998.343	-0.0516728	0.765458	638.28	-0.397593	0.00780204	3983.87	0.0441378	0.859925	no	no	0	1	1	1
RASSF4	135.755	0.849224	0.0084072	134.7	0.471499	0.0999267	144.249	0.444526	0.100599	151.363	0.0494144	0.929096	no	no	0	1	1	1
CHST3	3581.41	0.438404	0.00125785	3839.87	0.226167	0.039411	2494.49	0.396477	0.000735321	2395.05	0.0498501	0.838402	no	no	0	1	1	1
USP9Y	1099	-0.139947	0.591635	1245.46	-0.219521	0.0981524	997.976	-0.327938	0.0165079	4641.76	0.0534914	0.8312	no	no	0	1	1	1
WDR3	517.528	0.112821	0.727468	573.199	-0.0259392	0.902772	427.018	0.0317886	0.892604	2461.67	0.0545421	0.816241	no	no	0	1	1	1
DENND1A	3786.13	0.0997051	0.654218	4725.93	0.289059	0.00691594	3993.57	-0.102208	0.409845	14328.2	0.0603004	0.80209	no	no	0	1	1	1
PCDHGB6	353.18	-0.106263	0.792769	431.184	0.0344409	0.887582	308.782	-0.345221	0.0971792	589.811	0.0671236	0.804954	no	no	0	1	1	1
USP42	1677.23	-0.125174	0.573218	1965.9	-0.103623	0.463952	987.699	-0.0534352	0.745195	1576.5	0.0710524	0.753472	no	no	0	1	1	1
ATG2B	476.387	0.11598	0.734833	519.355	-0.0683249	0.753057	406.458	-0.282046	0.142568	2587.47	0.0922265	0.690218	no	no	0	1	1	1
ABCC5	911.685	0.131924	0.628686	1077.4	0.17183	0.217442	720.2	-0.0306456	0.872478	1996.07	0.0968847	0.64579	no	no	0	1	1	1
COL25A1	14.9181	-0.345113	NA	16.9384	-0.412306	NA	11.2686	-0.426867	0.696532	46.6437	0.0993124	0.888148	no	no	0	1	1	1
FOXL2NB	70.5152	-0.00525463	0.995217	70.7695	-0.458623	0.264133	51.7367	-0.301184	0.540625	108.558	0.11514	0.808156	no	no	0	1	1	1
MEGF11	494.36	0.233652	0.464496	476.56	-0.317843	0.123874	390.343	-0.113546	0.584607	1254.92	0.119076	0.590985	no	no	0	1	1	1
CLK3	2392.45	0.177047	0.363866	2707.13	0.0994629	0.418205	1603.63	0.171014	0.189426	1785.54	0.121627	0.591922	no	no	0	1	1	1
CLNK	7.67826	0.829367	NA	7.5787	0.451096	NA	8.49495	0.375695	0.76707	20.1072	0.124547	0.90554	no	no	0	1	1	1
KCNC4	399.725	0.751569	0.000567632	365.057	0.144432	0.531129	228.371	-0.0923725	0.744948	216.471	0.124884	0.72774	no	no	0	1	1	1
ITPRIPL2	2732.66	0.0482805	0.860865	2674.32	-0.492621	1.65e-06	1249.25	0.136724	0.377341	2170.13	0.127998	0.552173	no	no	0	1	1	1
METTL8	798.4	-0.266227	0.245384	986.851	-0.0808873	0.646687	910.694	-0.0658182	0.692724	3736.1	0.131297	0.54433	no	no	0	1	1	1
ZNF445	567.876	-0.093819	0.780075	619.124	-0.29521	0.0654763	473.026	-0.349839	0.0335635	1303.63	0.134111	0.536328	no	no	0	1	1	1
SRP19	2522.13	-0.0921378	0.687148	3378.74	0.300725	0.00246094	2192.17	0.305944	0.0058534	5534.1	0.136811	0.470921	no	no	0	1	1	1
EIF3M	2194.61	-0.127472	0.576959	2715.71	0.0533978	0.69	1703.56	0.28187	0.0147834	7720.61	0.137857	0.469818	no	no	0	1	1	1
KCNS1	17.318	0.470379	NA	21.0947	0.580925	0.441087	13.1721	-0.0744321	0.94704	40.5636	0.151253	0.83566	no	no	0	1	1	1
MAPKBP1	552.153	0.362557	0.0938056	552.541	-0.0510078	0.800934	401.527	0.0772755	0.743127	746.966	0.159484	0.485198	no	no	0	1	1	1
RAP1GAP2	1548.46	0.367031	0.0210438	2004.59	0.629793	1.93e-09	941.599	-0.174614	0.239455	1483.62	0.161571	0.465425	no	no	0	1	1	1
ZNF33B	445.107	0.015986	0.974071	487.574	-0.161928	0.409512	352.178	-0.314795	0.119755	1620.31	0.168482	0.433693	no	no	0	1	1	1
TPT1	21637.7	0.101606	0.608268	26720.1	0.263098	0.00377907	14231	0.152115	0.249974	16189	0.17376	0.434348	no	no	0	1	1	1
PDXK	16142.1	0.545739	1.55e-05	15363	0.0169528	0.893295	7344.54	0.252477	0.0170973	8594.36	0.177808	0.407158	no	no	0	1	1	1
PCDHGA9	368.253	-0.0766226	0.862097	451.683	0.0754254	0.740869	330.553	-0.279412	0.178491	668.939	0.179212	0.431366	no	no	0	1	1	1
EPB41	1409.52	-0.124422	0.591514	1725.15	0.0237364	0.883414	1186.99	-0.37221	0.00260553	2754.61	0.180805	0.42578	no	no	0	1	1	1
IFT140	1518.77	0.210971	0.297698	1683.75	0.0767151	0.594854	907.609	0.288162	0.0413584	1316.7	0.187148	0.397843	no	no	0	1	1	1
TSTD2	664.096	0.120846	0.682447	797.367	0.206886	0.175453	505.329	0.288048	0.0778772	1663.24	0.191677	0.372408	no	no	0	1	1	1
DOCK5	10174.7	-0.152195	0.40941	13982.6	0.314549	0.0013242	10875.8	-0.109414	0.31252	33807	0.195309	0.301669	no	no	0	1	1	1
RNF115	2164.78	-0.145102	0.487157	2806.32	0.165323	0.157803	1460.83	0.0397411	0.793808	3100.79	0.206687	0.312189	no	no	0	1	1	1
WDR73	2324.58	-0.0654802	0.801146	2672.62	-0.100458	0.402662	1569.72	0.543328	3.62e-06	2845.83	0.209142	0.259029	no	no	0	1	1	1
RYR1	111.582	-0.259716	0.618932	144.918	0.0673822	0.851692	73.3307	-0.117378	0.794452	76.9383	0.211119	0.69045	no	no	0	1	1	1
RPL37	12537.9	0.22403	0.297202	15199.5	0.331894	0.000844829	10211	0.2889	0.0172565	7348.91	0.211471	0.29312	no	no	0	1	1	1
EPG5	1048.01	0.0319673	0.925419	1180.44	-0.0617404	0.693907	717.353	-0.0275212	0.892993	2438.1	0.214556	0.253873	no	no	0	1	1	1
PLEKHG3	3220.86	0.268182	0.121026	3489.08	0.0724078	0.580173	2492.94	0.387173	0.000347212	3013.65	0.221302	0.298096	no	no	0	1	1	1
RPS6KA5	425.8	0.697228	0.000515316	350.286	-0.22888	0.270012	230.158	-0.0543362	0.849405	1147.12	0.223637	0.299678	no	no	0	1	1	1
NPFFR1	4.39949	-0.580671	NA	7.65674	0.601337	NA	5.44599	0.224254	0.89424	8.17506	0.226544	0.888445	no	no	0	1	1	1
MAP2K3	3364.27	-0.100487	0.640983	3927.63	-0.0911009	0.444551	1901.86	0.427056	0.000549259	2323.34	0.232474	0.234111	no	no	0	1	1	1
TTC7B	2027.76	0.107312	0.669123	2488.44	0.250744	0.0399615	1487.15	-0.00270391	0.987927	3106.44	0.234495	0.197342	no	no	0	1	1	1
KLHDC4	2450.75	-0.134771	0.552658	2917.27	-0.068059	0.616183	1586.41	0.0295974	0.860485	3661.18	0.242146	0.208519	no	no	0	1	1	1
CYP20A1	1315.07	-0.242969	0.211947	1715.7	0.0967643	0.465378	861.561	0.237958	0.102283	1736.25	0.242328	0.268414	no	no	0	1	1	1
CAGE1	410.198	0.249046	0.422728	434.04	-0.0164067	0.952594	204.057	0.524517	0.0254024	303.945	0.247679	0.396995	no	no	0	1	1	1
SULF1	5.46358	0.117756	NA	4.48226	-1.06835	NA	4.02304	0.961311	0.581494	7.56326	0.257724	0.877416	no	no	0	1	1	1
MED28	963.026	0.292101	0.130846	1149.11	0.358032	0.00390704	582.858	0.213339	0.200826	1267.93	0.262354	0.182979	no	no	0	1	1	1
KLF8	5.86691	-0.51922	NA	6.69795	-0.54791	NA	5.08347	1.10119	0.466348	7.73934	0.263679	0.871341	no	no	0	1	1	1
MME	5.89474	-0.0500131	NA	7.09759	0.0645952	NA	6.56383	0.372303	0.807941	41.0865	0.281604	0.675922	no	no	0	1	1	1
ZNF791	390.319	-0.0457481	0.917554	451.11	-0.0633939	0.766686	222.199	0.00790256	0.979536	640.036	0.282294	0.185691	no	no	0	1	1	1
CERS5	1794.84	0.026494	0.934965	2176.07	0.142591	0.234393	1231.43	0.249849	0.0480727	2189.46	0.291143	0.109762	no	no	0	1	1	1
PRLR	11.4707	-0.0588463	NA	15.0942	0.260599	NA	7.45002	-0.611841	0.644928	29.9054	0.293948	0.705846	no	no	0	1	1	1
CD84	2.11478	4.68824	NA	0	NA	NA	2.80463	1.63314	NA	0.607366	0.299233	NA	no	no	0	1	1	1
BCAR1	4813.15	0.219405	0.249246	5485.18	0.162428	0.162139	2737.3	0.316474	0.0186014	2953.15	0.317166	0.117624	no	no	0	1	1	1
S1PR3	1639.71	0.0239016	0.939732	1930.27	0.0571511	0.704485	1033.32	-0.0322977	0.851091	1536.82	0.318578	0.0945907	no	no	0	1	1	1
MAN2B2	926.544	0.196851	0.392316	1000.04	-0.0137418	0.943952	531.922	-0.0307485	0.883912	611.551	0.319421	0.142701	no	no	0	1	1	1
TTYH1	384.082	0.468586	0.0476934	395.536	0.149224	0.476545	197.835	-0.205871	0.451393	278.084	0.326075	0.244765	no	no	0	1	1	1
LEPR	1593.15	-0.0304532	0.929797	1960.29	0.129346	0.291261	1088.66	0.179294	0.249974	4170.58	0.328898	0.0541155	no	no	0	1	1	1
ASCC3	861.869	-0.251613	0.339365	1182.33	0.22847	0.142595	1062.65	0.545322	1.24e-05	13107	0.351376	0.07759	no	no	0	1	1	1
FKRP	6710.14	-0.306773	0.0421951	9105.53	0.148811	0.202353	2587.69	0.661968	1.87e-09	2211.77	0.356576	0.0936759	no	no	0	1	1	1
SETD7	2165.66	-0.18518	0.363921	2906.66	0.223799	0.0557239	1721.84	-0.153053	0.249921	6582.18	0.357326	0.0371201	no	no	0	1	1	1
AP1M1	2384.94	0.218987	0.283093	2853.87	0.292167	0.00835471	1565.4	0.618558	5.36e-08	1601.05	0.3611	0.066795	no	no	0	1	1	1
PCDHGA8	440.071	-0.0704902	0.863069	552.484	0.145952	0.443201	394.867	-0.127227	0.55502	873.032	0.366681	0.0600554	no	no	0	1	1	1
TEX14	183.564	-0.046297	0.939471	229.793	0.160756	0.562419	160.269	0.762694	0.00212682	210.395	0.367858	0.243096	no	no	0	1	1	1
STK25	2017.58	-0.0306664	0.930943	2594.93	0.246895	0.0263239	1633.42	0.699687	2.05e-08	1612.22	0.375498	0.0652144	no	no	0	1	1	1
PCDHGB5	424.488	-0.0588605	0.892592	534.708	0.165365	0.393249	384.698	-0.126515	0.565337	813.343	0.379007	0.0520063	no	no	0	1	1	1
DBNL	2265.44	0.179079	0.45654	2701.26	0.243649	0.0241824	1740.66	0.451697	0.000133336	1848.21	0.383262	0.0382757	no	no	0	1	1	1
XIAP	2969.4	-0.404057	0.00780789	3743.87	-0.147379	0.218981	2058.45	0.0632392	0.645348	5894.39	0.383381	0.0318632	no	no	0	1	1	1
C15orf40	1298.78	-0.0872831	0.736239	1601.16	0.0804883	0.564986	879.657	0.289328	0.0346069	1869.05	0.400065	0.0174936	no	no	0	1	1	1
PCDHGB4	457.382	-0.0929092	0.80341	576.582	0.136014	0.471177	413.338	-0.0679476	0.764014	934.661	0.403502	0.0352726	no	no	0	1	1	1
CFAP221	14.5999	1.58183	NA	8.16598	-0.128004	NA	7.19971	-1.49832	0.27908	31.345	0.406811	0.580653	no	no	0	1	1	1
CHRNA7	168.942	-0.00513876	0.993114	198.284	0.0161428	0.963534	133.635	0.153299	0.657085	309.781	0.4116	0.103726	no	no	0	1	1	1
PCDHGA7	493.585	-0.0945563	0.793976	622.633	0.136161	0.46059	437.715	-0.0245131	0.9164	987.164	0.41842	0.027202	no	no	0	1	1	1
PCNX4	1711.25	-0.0118919	0.973723	2270.55	0.346949	0.000904461	1537.12	0.487988	6.35e-05	6216.93	0.423114	0.016369	no	no	0	1	1	1
STARD5	120.992	0.145441	0.804475	145.697	0.238576	0.453467	110.352	0.38032	0.234469	101.779	0.423396	0.300487	no	no	0	1	1	1
CPPED1	2343.17	-0.13502	0.520107	3292.74	0.386026	0.000142998	2303.15	0.355095	0.000919713	4164.88	0.438222	0.00730386	no	no	0	1	1	1
FRMD4A	1016.71	-0.419688	0.0237663	1661.46	0.539088	1.44e-05	931.934	0.361414	0.00769963	2491.86	0.442872	0.00707738	no	no	0	1	1	1
GFAP	303.22	0.569154	0.0227945	290.366	0.0583954	0.820346	211.965	0.502565	0.0241203	180.732	0.44688	0.145135	no	no	0	1	1	1
PCDHGA6	509.342	-0.0970421	0.786476	644.016	0.140365	0.444253	452.098	-0.00630485	0.978731	1053.95	0.447179	0.0152816	no	no	0	1	1	1
LYST	522.588	0.200045	0.470192	633.81	0.311667	0.040764	461.295	0.403111	0.0137617	3121.61	0.448869	0.020882	no	no	0	1	1	1
HOMER2	989.543	0.104392	0.70672	1120.17	0.0257144	0.887837	762.104	0.0508266	0.776035	1643.6	0.450826	0.00733617	no	no	0	1	1	1
INTU	240.216	0.249648	0.493851	252.957	-0.0233252	0.936824	227.691	0.0775019	0.784757	1222.38	0.452342	0.0151625	no	no	0	1	1	1
KLF7	1985.99	0.52984	0.000224964	2445.24	0.665082	1.82e-10	1848.6	0.369888	0.000973462	10461.4	0.453127	0.00838377	no	no	0	1	1	1
ZNF829	23.2322	-0.366183	NA	23.7514	-0.819336	0.267167	14.1198	-0.0498201	0.962867	50.3374	0.457502	0.407565	no	no	0	1	1	1
ST6GALNAC5	13.6881	0.0881504	NA	16.7157	0.202894	NA	11.8659	0.217448	0.845741	63.5669	0.458282	0.410104	no	no	0	1	1	1
DNAH14	1265.59	-0.163554	0.505961	1673.24	0.204034	0.128465	1416.69	0.0543213	0.759195	8090.84	0.460731	0.0523122	no	no	0	1	1	1
CACNA1E	9.88818	0.443996	NA	11.6298	0.481069	NA	8.49964	0.917477	0.441258	26.1645	0.463626	0.553873	no	no	0	1	1	1
PCDHGB3	521.787	-0.118204	0.721104	665.671	0.145386	0.417835	467.627	0.0199607	0.930047	1096.62	0.468184	0.0103617	no	no	0	1	1	1
SOD2	3856.91	-0.0478814	0.854175	4366.04	-0.129679	0.229414	2282.84	0.308466	0.00584423	7121.77	0.470184	0.00187235	no	no	0	1	1	1
PCDHGA5	527.995	-0.117563	0.719959	676.209	0.156568	0.370801	476.47	0.0206838	0.927229	1132.87	0.474764	0.00883048	no	no	0	1	1	1
SYNE1	1920.32	-0.0796764	0.747465	2316.09	0.0249175	0.86905	1150.62	0.135372	0.372784	10549.5	0.478743	0.00262944	no	no	0	1	1	1
PCDHGB2	535.396	-0.114411	0.728692	686.634	0.163101	0.349128	482.883	0.0267144	0.904621	1165.35	0.483108	0.00721959	no	no	0	1	1	1
PCDHGA3	580.486	-0.0968092	0.770438	745.31	0.182462	0.262479	535.284	0.023469	0.912501	1282.41	0.491722	0.00551436	no	no	0	1	1	1
PTPN14	3363.89	0.455837	0.00112478	3743.39	0.342218	0.00112957	2681.87	0.283603	0.00911819	9861.33	0.492086	0.00156979	no	no	0	1	1	1
ARFIP2	2130.55	-0.114355	0.648774	2776.45	0.206957	0.0836393	1638.46	0.718879	7.63e-09	1465.54	0.497149	0.00911351	no	no	0	1	1	1
PCDHGB1	577.125	-0.0983978	0.766841	741.292	0.182002	0.265923	533.072	0.0240066	0.911124	1272.45	0.499016	0.00475564	no	no	0	1	1	1
PCDHGA4	541.471	-0.123411	0.700097	697.643	0.167396	0.32829	494.011	0.026547	0.904794	1210.55	0.502291	0.00467244	no	no	0	1	1	1
CCDC80	528.65	0.504835	0.0104457	659.257	0.670552	9.45e-07	453.488	0.627408	0.000102237	1334.9	0.506592	0.00461814	no	no	0	1	1	1
FGGY	301.49	0.218225	0.508369	350.922	0.219327	0.289328	313.252	0.524676	0.00861729	2230.12	0.519618	0.00460914	no	no	0	1	1	1
KCNH5	11.9925	-0.0169237	NA	14.5582	0.110916	NA	11.6518	0.0302962	0.980909	38.4346	0.532735	0.436399	no	no	0	1	1	1
PCDHGA2	596.895	-0.111819	0.721762	779.043	0.213118	0.173597	557.342	0.0795144	0.683734	1334.94	0.534838	0.00228215	no	no	0	1	1	1
PPP2R2B	93.1738	0.162971	0.802956	108.764	0.172988	0.639855	61.1177	0.441279	0.298142	261.016	0.547547	0.0499509	no	no	0	1	1	1
PCDHGA1	602.531	-0.115534	0.707726	790.926	0.225036	0.14436	568.785	0.103648	0.579031	1365.99	0.548847	0.00152756	no	no	0	1	1	1
RBMS3	414.458	0.338526	0.246299	389.587	-0.267551	0.217586	317.647	0.170524	0.458414	6507.65	0.56101	0.00676111	no	no	0	1	1	1
ZNF558	206.109	0.343989	0.326214	211.359	0.00323629	0.992361	122.828	0.501652	0.0833088	445.3	0.568521	0.00962368	no	no	0	1	1	1
ZNF26	794.669	-0.174289	0.503323	977.246	-0.00792418	0.96704	525.465	0.171497	0.32897	1633.79	0.574351	0.000666028	no	no	0	1	1	1
SERPINB8	293.412	-0.233353	0.483726	438.588	0.46066	0.00751111	156.698	0.637196	0.0135089	308.638	0.591349	0.0117982	no	no	0	1	1	1
MVB12B	1548.71	0.27618	0.121192	1826.58	0.310542	0.00562549	1222.78	0.276507	0.0275747	3016.78	0.595057	0.000815652	no	no	0	1	1	1
CYRIA	11.8733	0.56187	NA	13.1494	0.442466	NA	7.17865	0.79771	0.543383	45.3324	0.613095	0.266004	no	no	0	1	1	1
TLL2	26.9492	0.0900871	0.949924	35.1828	0.403352	0.514681	27.387	0.369642	0.583893	65.1625	0.617405	0.193761	no	no	0	1	1	1
PCDH9	1716.17	-0.729251	0.242241	2470.97	-0.0226028	0.969708	1827.28	0.365814	0.00221451	32503.3	0.631172	0.00546473	no	no	0	1	1	1
AP1S1	2625.2	0.362315	0.0342077	3163.51	0.451219	0.000140793	2300.87	1.10357	6.55e-23	2065.41	0.639443	0.000907604	no	no	0	1	1	1
MXD1	1007.23	-0.118678	0.645405	1605.35	0.706614	4.41e-11	880.968	0.875638	7.08e-11	1895.37	0.641444	0.000194188	no	no	0	1	1	1
CCDC27	85.7592	0.621137	0.173975	74.9173	-0.14398	0.757499	59.1552	0.317902	0.515763	61.144	0.652222	0.181257	no	no	0	1	1	1
GABRG1	4.43935	0.139652	NA	3.85432	-0.765328	NA	1.73275	-1.1415	NA	14.7379	0.657968	0.517106	no	no	0	1	1	1
TMEM132B	29.4018	-0.210862	0.862178	38.7833	0.148481	0.818103	31.6841	0.582765	0.333649	85.0742	0.666148	0.0928206	no	no	0	1	1	1
BEND7	534.691	0.18597	0.507795	633.589	0.233539	0.153854	375.316	0.0374539	0.874177	1120.98	0.675858	0.000205591	no	no	0	1	1	1
CATSPER2	147.131	0.255824	0.57363	176.246	0.32871	0.204698	128.363	0.157986	0.633638	464.277	0.684993	0.00262944	no	no	0	1	1	1
PHF24	5.11015	0.344709	NA	6.49877	0.579469	NA	5.10435	0.449812	0.787309	13.561	0.691155	0.52961	no	no	0	1	1	1
CYP19A1	5.47699	0.16693	NA	5.21657	-0.479556	NA	4.05676	0.541465	0.767679	12.5105	0.72175	0.509727	no	no	0	1	1	1
SIAH3	2.07397	1.04585	NA	2.25469	0.895431	NA	1.53428	1.19499	NA	3.3664	0.735337	0.749557	no	no	0	1	1	1
SLFN5	884.793	-0.11717	0.652676	1079.19	0.020012	0.908717	440.881	0.324605	0.0591623	1606.83	0.736032	2.75e-05	no	no	0	1	1	1
BSDC1	1360.76	-0.17038	0.442681	1930.37	0.379874	0.000514383	1091.03	0.78105	2.32e-10	1277.04	0.736853	9.99e-06	no	no	0	1	1	1
RUNX1T1	4.38052	-0.373491	NA	6.31832	0.247477	NA	3.73343	0.393684	0.843802	5.35347	0.75129	0.667417	no	no	0	1	1	1
C2	280.599	-0.135603	0.734101	357.715	0.125063	0.568662	209.762	0.350645	0.131266	291.008	0.758681	0.00134805	no	no	0	1	1	1
GPR78	33.5344	-0.25296	0.811284	41.5663	-0.0536813	0.934784	31.0827	0.698373	0.232155	51.4256	0.791695	0.116513	no	no	0	1	1	1
MAPK10	210.912	-0.20171	0.624233	262.607	0.00539464	0.985624	260.81	0.262827	0.243147	2200.21	0.796646	0.000152872	no	no	0	1	1	1
KCNAB3	81.4308	0.918338	0.0287974	82.8975	0.610953	0.0925383	51.7802	0.634195	0.153564	97.409	0.815535	0.034729	no	no	0	1	1	1
OBSCN	814.518	0.0750464	0.838234	1057.71	0.365943	0.00376934	746.007	0.381187	0.015061	2240.52	0.818918	3.33e-07	no	no	0	1	1	1
WNT4	263.854	0.573964	0.0294315	291.718	0.444792	0.0236824	189.271	0.51921	0.0304814	309.745	0.854096	0.000177181	no	no	0	1	1	1
HS1BP3	1695.71	0.412565	0.0280315	2050.89	0.507949	2.81e-06	1100.86	0.833848	1.45e-11	1224.69	0.86289	2.02e-06	no	no	0	1	1	1
ZNF268	312.931	-0.228494	0.471775	398.839	0.042295	0.863914	223.996	0.471012	0.0318583	1344.76	0.868624	5.39e-07	no	no	0	1	1	1
FGF14	40.7657	-0.123809	0.912089	59.8937	0.498479	0.258794	36.6347	0.267756	0.65988	146.201	0.88841	0.00424164	no	no	0	1	1	1
RAB30	303.672	-0.050467	0.915341	483.268	0.756917	6.68e-07	529.809	0.529631	0.000598029	1865.41	0.940227	8.62e-09	no	no	0	1	1	1
ZNF229	158.224	-0.0401538	0.952047	208.822	0.311287	0.203913	107.936	0.293893	0.390834	557.96	0.990068	7.83e-07	no	no	0	1	1	1
NKD1	136.041	0.00198279	0.997023	168.364	0.17212	0.566373	91.6305	0.289611	0.430899	162.149	1.05455	0.000373312	no	no	0	1	1	1
FAM83F	5.30813	0.0644365	NA	4.71952	-0.848274	NA	3.4115	1.91632	NA	4.07452	1.16285	0.55233	no	no	0	1	1	1
VWCE	42.9856	0.18084	0.859496	63.541	0.765072	0.0536492	69.5646	1.74925	1.67e-06	166.882	1.18927	2.65e-05	no	no	0	1	1	1
PTPRB	18.8509	-0.161651	NA	29.7903	0.646749	0.291781	17.8728	0.127085	0.891568	74.9801	1.30062	0.00168059	no	no	0	1	1	1
LRP10	5048.37	-0.212802	0.207883	7503.37	0.463837	5.24e-07	4414.29	1.03378	1.37e-25	3254.19	1.59546	9.15e-24	no	no	0	1	1	1
ACSL6	2.83073	-0.995585	NA	2.88334	-1.55441	NA	4.50505	0.214796	0.912034	10.0836	1.64721	0.153009	no	no	0	1	1	1
FLG2	1.61411	0.534406	NA	1.9551	0.683624	NA	3.13473	1.76026	NA	49.029	1.6956	0.00100643	no	no	0	1	1	1
MUC17	2.14422	-0.678019	NA	5.67841	1.42764	NA	4.34635	-0.796893	0.654194	7.59455	1.70302	0.215223	no	no	0	1	1	1
C12orf42	21.0117	-0.346471	NA	28.5114	0.117618	0.877598	27.649	0.275318	0.699851	195.898	1.72249	3.6e-10	no	no	0	1	1	1
BLACAT1	19.1737	0.916058	NA	28.172	1.40361	0.0177942	30.0964	1.14469	0.0450775	47.5829	1.74659	0.000353669	no	no	0	1	1	1
HYDIN	31.979	-0.259086	0.810998	52.9251	0.68807	0.128065	43.8018	0.976818	0.0351129	268.456	1.75194	4.75e-13	no	no	0	1	1	1
IYD	2.59394	0.371442	NA	2.52071	-0.102087	NA	1.42226	-0.753051	NA	3.40777	1.79502	0.39568	no	no	0	1	1	1
CALHM5	4.11176	-0.421003	NA	7.58266	0.830233	NA	7.04574	0.849742	0.514038	24.4909	1.89321	0.00739434	no	no	0	1	1	1
SYTL2	192.384	0.0947978	0.85749	296.925	0.799362	5.02e-05	426.914	1.38965	1.87e-17	2962.32	1.9151	2.88e-34	no	no	0	1	1	1
PLA2G5	1.00988	-1.19263	NA	2.50322	1.12277	NA	2.00883	0.199687	NA	5.23858	2.08457	0.207019	no	no	0	1	1	1
TMEM236	34.2255	-0.243702	0.81772	84.2756	1.53574	3.21e-06	44.0223	1.73062	0.000160223	122.265	2.09502	1.03e-10	no	no	0	1	1	1
LHFPL4	29.3587	-0.366845	0.720033	56.6852	0.956078	0.0207685	42.55	1.10125	0.0234069	114.722	2.28569	6.72e-11	no	no	0	1	1	1
ST8SIA3	0	NA	NA	0.248523	1.3904	NA	0	NA	NA	0.53165	2.51303	NA	no	no	0	1	1	1
NOD2	6.37717	-0.615043	NA	10.0585	0.305906	NA	5.29348	0.0041316	0.998064	7.36074	2.68398	0.0546343	no	no	0	1	1	1
CD96	71.4574	0.882928	0.0535642	106.59	1.4042	1.6e-06	160.046	2.50209	6.79e-22	742.169	3.45189	3.86e-51	no	no	0	1	1	1
EMX2	0	NA	NA	0	NA	NA	0	NA	NA	0	NA	NA	no	no	0	1	1	1
OR6C75	0	NA	NA	0	NA	NA	0.270008	1.65176	NA	0	NA	NA	no	no	0	1	1	1
TIFAB	0	NA	NA	0	NA	NA	0.263242	1.63331	NA	0	NA	NA	no	no	0	1	1	1
H2AC11	7904.93	-0.160159	0.508361	7042.83	-1.14912	3.73e-26	3346.02	-1.74109	1.47e-41	2811.78	-3.06354	1.23e-88	no	no	0	1	1	0
ARL6IP1	4894.92	-0.563411	0.000116859	5003.74	-1.07929	2.28e-34	2177.01	-1.28627	1.05e-30	6302.88	-2.46133	1.07e-69	no	no	0	1	1	0
WDR62	2725.87	-0.347421	0.0432544	2716.58	-0.91843	3.13e-19	1390.27	-1.64717	2.01e-36	1966.46	-2.39424	1.9e-50	no	no	0	1	1	0
NCAPG2	1549.9	-0.310773	0.103261	1507.37	-0.970525	3.13e-18	964.841	-1.72086	1.55e-39	3238.68	-2.22703	1.9e-52	no	no	0	1	1	0
SMC4	1560.56	-0.627618	6.02e-05	1656.72	-0.989711	1.28e-18	883.271	-1.60215	9.81e-37	4609.19	-2.13565	1.33e-47	no	no	0	1	1	0
RPL35	19817.6	0.0794997	0.746143	16611.8	-1.054	2.76e-27	9721.27	-0.996738	8.73e-21	5235.01	-2.12879	1.4e-39	no	no	0	1	1	0
MRO	2.79973	-0.795348	NA	3.56658	-0.519026	NA	2.36389	-0.985991	NA	7.81511	-2.04804	0.117518	no	no	0	1	1	0
NHP2	5427.22	0.0172026	0.962224	4422.32	-1.29043	1.21e-34	2225.56	-0.822551	5.98e-15	1986.09	-1.87576	3.11e-29	no	no	0	1	1	0
DNAJB9	550.549	-0.17333	0.600178	492.322	-1.14443	2.3e-14	186.193	-1.07874	2.21e-05	582.386	-1.53176	1.72e-14	no	no	0	1	1	0
CCDC86	2396.44	-0.377493	0.0396988	2601.43	-0.620604	1.56e-09	1544.31	-0.41915	0.00220194	860.825	-1.47651	8.02e-14	no	no	0	1	1	0
CDH19	13.9219	0.576648	NA	10.094	-0.827596	NA	13.8719	-0.677619	0.477273	127.363	-1.45845	2.81e-05	no	no	0	1	1	0
UBL4B	0	NA	NA	0.237259	1.35666	NA	0	NA	NA	0.252192	-1.44739	NA	no	no	0	1	1	0
CLEC12B	0	NA	NA	0	NA	NA	0	NA	NA	0.245139	-1.42675	NA	no	no	0	1	1	0
MISP	4530.87	-0.147675	0.463997	3685.21	-1.60074	1.18e-68	1567.21	-1.23328	4.31e-25	1099.7	-1.3913	9.11e-13	no	no	0	1	1	0
PCYOX1	1296.76	-0.147467	0.585874	1151.48	-1.14331	6.39e-20	750.859	-1.19318	2.16e-19	2875.79	-1.37207	2.23e-20	no	no	0	1	1	0
ZNF793	10.3697	-0.00525015	NA	9.25811	-0.938432	NA	5.65051	-1.70936	0.238776	15.7762	-1.2951	0.146129	no	no	0	1	1	0
DCLRE1C	1046.7	-0.101749	0.714089	992.293	-0.799024	8.07e-11	575.089	-1.26059	1.7e-17	2356.7	-1.28862	2.03e-16	no	no	0	1	1	0
UBE2N	3065.37	-0.0104854	0.975849	2401.25	-1.54868	6.27e-58	1601.88	-1.46078	2.62e-33	3400.92	-1.25243	1.42e-16	no	no	0	1	1	0
ICMT	3263.62	-0.102847	0.643187	3238.09	-0.628181	1e-10	1592.74	-0.724632	1.99e-10	1815.75	-1.13412	1.42e-12	no	no	0	1	1	0
H2AZ2	3877.56	-0.281762	0.0723869	4114.43	-0.594553	3.22e-10	1860.92	-0.625669	4.85e-08	3767.75	-1.12201	1.09e-13	no	no	0	1	1	0
CREB3L1	44.6826	0.798823	0.238863	31.8359	-0.570802	0.352654	20.6559	-1.06674	0.127002	39.0531	-1.11017	0.070636	no	no	0	1	1	0
DNAI2	4.41024	0.605246	NA	3.72423	-0.23693	NA	4.43949	1.01202	0.559856	7.23889	-1.09078	0.458118	no	no	0	1	1	0
ARHGEF39	952.395	-0.0889709	0.745295	915.016	-0.732851	1.87e-09	446.661	-0.504372	0.00214143	475.784	-1.07917	1.8e-07	no	no	0	1	1	0
L2HGDH	1261.82	-0.553859	0.000385027	1324.23	-0.952276	3.87e-16	734.182	-0.80405	9.23e-09	1623.88	-1.0349	1.15e-09	no	no	0	1	1	0
TMEM183A	2012.8	-0.121492	0.593547	2035.42	-0.581282	3.03e-08	1070.35	-0.436468	0.00121901	1357.17	-1.00967	5.84e-10	no	no	0	1	1	0
SHE	8.19148	-1.07251	NA	8.83514	-1.39736	NA	3.99805	-0.179244	0.927479	8.30536	-0.995398	0.454358	no	no	0	1	1	0
DKC1	2397.97	-0.235397	0.166063	2645.56	-0.408277	9.84e-05	1358.26	-0.249034	0.0515019	3550.79	-0.995336	5.12e-11	no	no	0	1	1	0
PDIA3	3520.4	-0.0570669	0.837828	4325.01	0.0984388	0.479784	1909.42	-0.46034	3.12e-05	4207	-0.993858	8.36e-11	no	no	0	1	1	0
NUP37	1185.95	-0.0126942	0.974845	1240.39	-0.337908	0.00744285	622.129	-0.411803	0.0063305	1667.98	-0.984236	1.64e-09	no	no	0	1	1	0
SRSF3	5597.37	-0.124547	0.545798	5648.52	-0.592817	8.82e-11	3379.58	0.0159539	0.919528	6616.07	-0.928466	1.85e-09	no	no	0	1	1	0
AHI1	533.94	-0.183961	0.537172	573.874	-0.438176	0.00711299	529.59	-1.03134	1.87e-10	4570.17	-0.9028	4.46e-06	no	no	0	1	1	0
FBXO45	290.198	-0.73534	0.00395353	331.655	-0.799355	9.6e-06	196.609	-0.747942	0.000932551	604.521	-0.90035	3.33e-06	no	no	0	1	1	0
SYTL5	13.4976	0.467359	NA	10.9815	-0.589079	NA	11.0984	0.0401357	0.973904	130.14	-0.886618	0.0118541	no	no	0	1	1	0
AGBL2	271.118	0.0465858	0.929797	237.325	-0.922206	1.38e-05	134.2	-0.845244	0.00151061	235.038	-0.882466	0.000414243	no	no	0	1	1	0
KLHL15	678.764	0.00223801	0.995217	630.766	-0.736669	1.34e-07	456.728	-1.00882	1.34e-09	1354.01	-0.874672	1.74e-07	no	no	0	1	1	0
AKAP5	75.9391	-0.246853	0.719959	77.3681	-0.694394	0.0595541	67.0657	-1.15775	0.00472714	255.646	-0.838608	0.00221009	no	no	0	1	1	0
DPP8	2406.6	-0.115135	0.655569	2455.03	-0.541895	9.56e-08	1499.54	-0.65625	4.83e-09	3792.81	-0.835679	4.11e-07	no	no	0	1	1	0
SPATA12	117.502	0.152878	0.793572	117.205	-0.30417	0.349706	86.7231	-0.974007	0.00387622	157.284	-0.820492	0.00554619	no	no	0	1	1	0
APH1B	545.802	-0.262385	0.372839	572.603	-0.608309	3.03e-05	343.748	-0.972185	1.56e-07	1017.86	-0.805533	2.92e-06	no	no	0	1	1	0
ITPR2	511.639	0.0585518	0.875681	475.086	-0.668156	2.05e-05	309.327	-0.612052	0.000998213	2581.52	-0.797812	8.14e-06	no	no	0	1	1	0
RNASEH1	2234.96	-0.027098	0.928643	2184.88	-0.588849	1.18e-08	1145.26	-0.618907	2.29e-07	1953.88	-0.789927	1.04e-06	no	no	0	1	1	0
ZNF704	369.691	-0.518778	0.0317097	418.581	-0.610613	0.000776887	218.764	-0.601964	0.0059703	650.02	-0.760265	0.000140249	no	no	0	1	1	0
ADAMTS5	0.246592	1.74975	NA	0.734306	2.96085	NA	0	NA	NA	0.852504	-0.755458	NA	no	no	0	1	1	0
USF3	230.673	0.179618	0.663939	231.208	-0.251355	0.300611	188.326	-0.818374	0.000446677	870.13	-0.754885	0.000281741	no	no	0	1	1	0
CEP57L1	357.659	-0.0706183	0.866987	354.651	-0.58918	0.00172163	274.084	-0.693335	0.000494565	880.668	-0.748579	0.000811563	no	no	0	1	1	0
HEBP1	1069.61	-0.194707	0.359037	956.716	-1.18314	2.03e-23	472.239	-0.864085	2.54e-08	809.459	-0.748189	7.28e-05	no	no	0	1	1	0
OLFML2A	966.066	0.386456	0.0331835	796.914	-0.653246	9.93e-07	430.518	-0.568145	0.00076169	409.624	-0.742039	0.00263693	no	no	0	1	1	0
TRIM13	542.759	-0.0501349	0.89544	588.726	-0.263755	0.0961538	448.976	-0.659429	0.000151231	1591.3	-0.725767	1.67e-05	no	no	0	1	1	0
PSMD5	1581.72	-0.222067	0.275272	1751.46	-0.380898	0.000776928	1227.17	-0.542801	1.27e-05	2619.33	-0.706282	5.71e-06	no	no	0	1	1	0
UBA2	5346.46	-0.13821	0.485063	5876.61	-0.316206	0.000664119	3712.45	-0.46503	2.24e-06	9023.09	-0.696951	1.33e-06	no	no	0	1	1	0
RELCH	617.701	0.0985734	0.789087	648.169	-0.200774	0.204134	462.88	-0.563285	0.000708755	2693.14	-0.69078	4.66e-05	no	no	0	1	1	0
REPS2	125.171	0.160307	0.770109	119.343	-0.445194	0.141489	61.1004	-0.760158	0.0595423	157.208	-0.682053	0.0237398	no	no	0	1	1	0
MPPE1	662.594	0.0607494	0.865606	696.517	-0.23943	0.113044	424.431	-0.239842	0.18547	757.856	-0.662652	0.000290906	no	no	0	1	1	0
EIF1AX	1609.38	-0.736752	1.39e-06	2241.45	-0.126457	0.317647	1230.83	-0.0731204	0.673764	3541.46	-0.661995	2.06e-05	no	no	0	1	1	0
PPP1R12C	2314.13	-0.0867552	0.753481	2097.15	-0.967301	1.11e-22	991.577	-0.683327	1.21e-06	1457.92	-0.657817	0.000779549	no	no	0	1	1	0
PCCB	1224.35	-0.0751575	0.782465	1287.19	-0.393688	0.000976727	662.511	-0.410592	0.00486508	1264.86	-0.646148	0.000206352	no	no	0	1	1	0
GPATCH1	1494.39	-0.139063	0.534757	1717.21	-0.176374	0.157426	1030.35	-0.217134	0.110045	1587.47	-0.64083	0.000162648	no	no	0	1	1	0
HPCAL1	7876.09	0.182867	0.391109	9348.73	0.235689	0.0430538	4661.14	-0.321041	0.0025739	6680.51	-0.634698	1.72e-05	no	no	0	1	1	0
IFNAR1	574.918	-0.285038	0.228267	606.681	-0.616935	1.79e-05	412.93	-0.463147	0.0103476	1595.13	-0.617858	0.000408954	no	no	0	1	1	0
ADGRV1	76.7766	-0.112558	0.888595	85.3001	-0.249393	0.540146	61.2298	-0.400379	0.353967	239.066	-0.617561	0.0212467	no	no	0	1	1	0
FBXL3	584.143	-0.105205	0.74357	634.348	-0.317462	0.035645	397.828	-0.409699	0.0221371	1686.94	-0.607988	0.000260627	no	no	0	1	1	0
MILR1	90.301	-0.295542	0.605053	121.201	0.126874	0.726905	52.353	-0.415453	0.383616	75.9676	-0.592775	0.166677	no	no	0	1	1	0
SSTR2	72.5358	0.26204	0.687781	54.9304	-1.21851	0.00293353	37.6154	-0.818835	0.112388	72.5372	-0.571026	0.194715	no	no	0	1	1	0
THADA	3106.52	-0.0112149	0.974845	3283.68	-0.304398	0.0120265	2754.06	-0.590558	2.9e-08	12609.8	-0.569222	0.000289298	no	no	0	1	1	0
SSBP2	504.097	0.0468738	0.909902	528.474	-0.263267	0.127889	461.841	-0.452212	0.00790366	3378.77	-0.54084	0.0116592	no	no	0	1	1	0
TRMT13	139.463	0.00828466	0.990319	149.065	-0.242795	0.418289	104.966	-0.518464	0.100609	618.102	-0.537349	0.0119689	no	no	0	1	1	0
HDGFL3	945	-0.270251	0.232709	1121.05	-0.208865	0.157667	794.216	-0.717382	3.46e-07	3115.52	-0.530251	0.00290423	no	no	0	1	1	0
SHPRH	261.312	-0.132597	0.767633	281.668	-0.367322	0.0799377	197.234	-0.649735	0.00388684	2261.67	-0.520616	0.00588826	no	no	0	1	1	0
PGBD5	40.9474	0.853078	0.215919	28.2806	-0.57595	0.386837	13.4347	-0.367399	0.715722	33.0431	-0.515741	0.444362	no	no	0	1	1	0
CCDC66	671.784	-0.128765	0.653322	729.186	-0.345384	0.019743	548.647	-0.554376	0.000473263	1823.98	-0.506587	0.0102179	no	no	0	1	1	0
PHF6	511.467	-0.225076	0.466797	592.223	-0.237996	0.230022	494.177	-0.638742	3.8e-05	2408.06	-0.491349	0.0049757	no	no	0	1	1	0
GABPA	272.086	0.110042	0.801146	290.361	-0.137546	0.568804	172.529	-0.192682	0.494029	822.068	-0.472905	0.0133047	no	no	0	1	1	0
GNA13	2253.09	-0.110525	0.643187	2247.64	-0.617768	1.62e-08	1493.79	-0.444161	0.000215882	5518.59	-0.458012	0.00433259	no	no	0	1	1	0
[truncated: 17,984 more rows]
