# Supplementary material for: A virus‐derived microRNA targets immune response genes during SARS‐CoV‐2 infection
Source: EMBO Rep. 2021 Dec 16;23(2):e54341. doi: 10.15252/embr.202154341 (PMC8811647; doi:10.15252/embr.202154341)
Supplement: Supplementary file 8 — Source Data for Expanded View and Appendix [file EMBR-23-e54341-s004.zip]

Archive with 1 entries (1 files):
- embr202154341-sup-0014-SDataEVAppendixFig.xlsx
