# Supplementary material for: A virus‐derived microRNA targets immune response genes during SARS‐CoV‐2 infection
Source: EMBO Rep. 2021 Dec 16;23(2):e54341. doi: 10.15252/embr.202154341 (PMC8811647; doi:10.15252/embr.202154341)
Supplement: Supplementary file 8 — Source Data for Expanded View and Appendix [file EMBR-23-e54341-s004.zip › embr202154341-sup-0014-SDataEVAppendixFig.xlsx]

## Sheet: Figure EV1
	Source Data Figure EV1
	Data for Caco-2 cell line infected with SARS-CoV-2
	Figure EV1B						Figure EV1C
		% of SARS-CoV-2/human genome						% SARS-CoV-2 genome reads (sense reads)
		control 24h	control 48h	24hpi	48hpi		nucleotide size →	18	19	20	21	22	23	24	25	26
	Replicate 1	0.0177	0.0208	0.7641	1.864		Replicate 1	15.0569	13.7626	12.7289	12.1384	11.6548	9.53639	8.40355	7.54613	6.2292
	Replicate 2	0.0157	0.0238	0.7161	2.0164		Replicate 2	15.9745	14.5209	13.2789	12.3245	11.5601	9.1969	7.91218	6.71247	5.14379
								% SARS-CoV-2 genome reads (anti-sense reads)
							nucleotide size →	18	19	20	21	22	23	24	25	26
							Replicate 1	0.900607	0.531727	0.358261	0.361801	0.274006	0.189751	0.140189	0.117532	0.0693864
							Replicate 2	0.996294	0.644804	0.435294	0.364915	0.296162	0.232699	0.181033	0.141165	0.0833974
	Figure EV1D
		% human genome reads
	nucleotide size →	18	19	20	21	22	23	24	25	26
	Replicate 1	14.1809	10.9385	11.1014	13.251	21.6262	15.5113	7.73613	3.17833	2.4762
	Replicate 2	15.5914	11.9452	11.7081	13.5835	20.5818	14.255	7.38609	2.91331	2.03564
	Figure EV1E
		% human genome reads (in 200 nt region ORF7a)
	nucleotide size →	18	19	20	21	22	23	24	25	26
	Replicate 1	8.56553	7.45098	6.48091	9.47368	37.8122	13.1682	6.08875	6.35707	4.60268
	Replicate 2	11.3539	8.12318	5.85706	9.34341	36.4788	12.3998	6.22894	6.25218	3.96281
	Figure EV1F						Figure EV1G
	5' end position relative to CoV2-miR-O7a.2			total counts			3' end position relative to CoV2-miR-O7a.2			total counts
	-4			60			-4			241
	-3			26			-3			434
	-2			22			-2			311
	-1			95			-1			315
	0			2386			0			2411
	+1			23			+1			536
	+2			17			+2			181
	+3			13			+3			73
	+4			2			+4			51

## Sheet: Figure EV2
	Source Data Figure EV2
	Data for A549-ACE2 cell line infected with SARS-CoV-2
	Figure EV2B						Figure EV2C
		% of SARS-CoV-2/human genome						% SARS-CoV-2 genome reads (sense reads)
		control 24h	control 48h	24hpi	48hpi		nucleotide size →	18	19	20	21	22	23	24	25	26
	Replicate 1	0.057	0.009	0.657	3.942		Replicate 1	14.141	13.114	12.8864	13.9845	13.5728	10.2849	8.69144	6.91745	4.52358
	Replicate 2	0.05	0.01	0.563	3.747		Replicate 2	14.2291	13.1532	12.7525	13.8966	13.3144	10.237	8.55844	6.97406	4.97249
	Figure EV2D											Figure EV2E
		% SARS-CoV-2 genome reads (anti-sense reads)											% human genome reads
	nucleotide size →	18	19	20	21	22	23	24	25	26		nucleotide size →	18	19	20	21	22	23	24	25	26
	Replicate 1	0.403795	0.326821	0.269026	0.261866	0.211487	0.169548	0.117891	0.0808101	0.0427066		Replicate 1	12.5235	11.0582	10.9877	15.143	22.2434	15.3046	8.07307	2.91898	1.74744
	Replicate 2	0.427938	0.317635	0.276232	0.256004	0.20828	0.173198	0.106194	0.086599	0.0600504		Replicate 2	12.5359	11.023	11.0142	15.1331	22.3793	15.1424	8.05803	2.90585	1.80837
	Figure EV2F											Figure EV2G					Figure EV2H
		% human genome reads (in 200 nt region ORF7a)										5'end position relative to CoV2-miR-O7a.2			total counts		3'end position relative to CoV2-miR-O7a.2			total counts
	nucleotide size →	18	19	20	21	22	23	24	25	26		-4			75		-4			251
	Replicate 1	3.88366	4.42478	5.06172	10.0953	49.1122	16.5549	5.259	3.77093	1.83755		-3			61		-3			525
	Replicate 2	3.82821	4.39837	5.79045	9.8408	48.4561	15.6461	5.64235	4.09478	2.30285		-2			79		-2			836
												-1			286		-1			772
												0			7540		0			7639
												+1			46		+1			1628
												+2			21		+2			609
												+3			44		+3			225
												+4			10		+4			128

## Sheet: Figure EV4
	Source Data Figure EV4
	Figure EV4A						Figure EV4B
		Ct value					relative expression normalised to has-miR-let-7a of viral miRNA in Caco-2 cells
		non infected		infected				24hpi			48hpi
		Replicate 1	Replicate 2	Replicate 1	Replicate 2			Replicate 1	Replicate 2	Replicate 3	Replicate 1	Replicate 2	Replicate 3
	hsa-miR-let-7a	22.1362	21.4984	21.4815	22.2224		CoV2-miR-O7a.1	0.0033917	0.00289192	0.0129078	0.0144458	0.0160065	0.0485988
	CoV2-miR-O7a.1	37.7592	37.2761	27.6065	28.1351		CoV2-miR-O7a.2	0.0297931	0.0154989	0.0519671	0.266139	0.17506	0.350463
	CoV2-miR-O7a.2	37.425	36.0385	25.6437	26.0494
	Control ORF6	40	37	35.4081	40
	Figure EV4C								Figure EV4D
	relative expression normalised to has-miR-let-7a of viral miRNA in A549-ACE2 cells								DICER1 mRNA levels
		24hpi			48hpi				Log2 (DICER1 siRNA /control siRNA)
		Replicate 1	Replicate 2	Replicate 3	Replicate 1	Replicate 2	Replicate 3		Replicate 1	Replicate 2	Replicate 3
	CoV2-miR-O7a.1	0.000371331	0.000337615	0.00117373	0.00307719	0.00305688	0.00844436		-3.51959	-3.94833	-3.82141
	CoV2-miR-O7a.2	0.00259996	0.00183581	0.0025276	0.0194523	0.0166264	0.020679
	Figure EV4E			Figure EV4F
	standard curve for synthetic small RNA			% Input for Pan-AGO IP in SARS-CoV2 infected Caco-2
	amoles	2ˆ-Ct			CoV2-miR-O7a.1		CoV2-miR-O7a.2
	3.54667	1.03268e-07			AGOs IP	control IP	AGOs IP	control IP
	1.77333	6.60171e-08		Replicate 1	1.53604	0.12617	0.129802	0.0228884
	0.886667	3.30952e-08		Replicate 2	2.51682	0.109502	0.142084	0.0209807
	0.443333	1.58567e-08
	0.221667	9.07183e-09
	0.110833	3.70042e-09
	0.055417	7.57387e-10
	0.027708	4.32188e-10

## Sheet: Figure EV5
	Source Data Figure EV5
	Figure EV5A										Figure EV5E
	mimic concentration	Copy number per cell										Copy number per cell
		hsa-miR-let-7a				CoV2-miR-O7a.2						hsa-miR-let-7a				CoV2-miR-O7a.2
		Replicate 1	Replicate 2	Replicate 3	Replicate 4	Replicate 1	Replicate 2	Replicate 3	Replicate 4			Replicate 1	Replicate 2	Replicate 3	Replicate 4	Replicate 1	Replicate 2	Replicate 3	Replicate 4
	1 nM	5780.6	5622.08	4400.58		25174	24411.7	24000.9			0.5 nM mimic transfected	5209.04	4060.87	1778.69		9091.35	11666.9	7731.81
	0.5 nM	5209.04	4060.87	1778.69		9091.35	11666.9	7731.81			A549 infected cells*	5712.41	5436.09	2853.38	5945.96	2427.63	1599.25	795.31	5040.95
	A549 infected cells*	5712.41	5436.09	2853.38	5945.96	2427.63	1599.25	795.31	5040.95		* Data reused from Figure 3D for ease of comparison
	* Data reused from Figure 3D for ease of comparison
	Figure EV5C						Figure EV5F
		IFN α (24h)						IFN α (16 h)
		Log2 (mimic/control)						Log2 (CoV2-miR-O7a.2 mimic/control)
		CoV2-miR-O7a.2		CoV2-miR-O7a.1				BATF2			LAMP3
		Replicate 1	Replicate 2	Replicate 1	Replicate 2			Replicate 1	Replicate 2	Replicate 3	Replicate 1	Replicate 2	Replicate 3
	IFIT1	-1.15619	-0.894592	0.243812	0.0665885		0.1 nM CoV2-miR-O7a.2 mimic	-0.06929	-0.80097	-0.55881	-0.37354	-0.56437	-0.58351
	IFIT3	-1.49811	-1.35862	0.301836	0.206829
	LAMP3	-3.63675	-3.31708	-0.00854367	-0.142877
	PNPT1	-1.5357	-0.6699	-0.296955	-0.152953
	XAF1	-2.39993	-1.30416	-0.279109	0.0476751
	OAS2	-2.15672	-1.16565	0.0847025	0.298581
	Figure EV5D
		Log2 (CoV2-miR-O7a.2 mimic/control)
		IFN α (8h)			IFN α (16 h)
		Replicate 1	Replicate 2	Replicate 3	Replicate 1	Replicate 2	Replicate 3
	IFIT3	-0.604396	-1.68979	-1.26222	-1.96295	-1.27589	-2.04183
	XAF1	-0.24793	-0.753697	-0.14637	-1.92569	-1.3114	-2.24945
	LAMP3	-0.580424	-1.57779	-1.28528	-4.61264	-4.22421	-4.54365
	IFIT1	-0.626907	-1.60192	-0.538708	-1.15615	-1.13039	-1.39486
	BATF2	-2.64089	-2.33786	-2.62968	-2.27593	-1.72534	-1.47435

## Sheet: Figure Appendix S2
	Source Data Figure Appendix S2
	Figure Appendix S2A
	Relative expression of CoV2-miR-O7a.1 (normalised to hsa-miR-let-7a)
		organoids	caco-2
	Not infected (NI)	3.88127e-06	1.22251e-05
	Infected (INF) MOI 0.2	0.000585778	0.00654285
	Infected (INF) MOI 2	0.0017337	0.00627369
	Figure Appendix S2B
	Relative expression of CoV2-miR-O7a.1 (normalised to hsa-miR-let-7a)
		organoids	caco-2
	Not infected (NI)	3.88127e-06	1.22251e-05
	Infected (INF) MOI 0.2	0.00554185	0.0581531
	Infected (INF) MOI 2	0.0140992	0.0664949
	Figure Appendix S2C
		Ct value
		Patient A	Patient B	Patient C	Patient D	Patient E	Patient F
	hsa-miR-let-7a	27.82	22.7748	26.0416	25.6165	22.0769	22.1848
