# Supplementary material for: A virus‐derived microRNA targets immune response genes during SARS‐CoV‐2 infection
Source: EMBO Rep. 2021 Dec 16;23(2):e54341. doi: 10.15252/embr.202154341 (PMC8811647; doi:10.15252/embr.202154341)
Supplement: Supplementary file 9 — Source Data for Figure 1 [file EMBR-23-e54341-s003.xlsx]

## Sheet: Figure 1 
	Source Data Figure 1
	Figure 1B			Figure 1C
	Top SARS-CoV-2 22 nt reads in Caco-2			Top SARS-CoV-2 22 nt reads in Caco-2
	sequence	total counts		sequence	total counts
	ACAACAACUCUGGAAGAAACUA	155		UUUCUUGGCACUGAUAACACUC	407
	UCGAUCUCUUGUAGAUCUGUUC	157		CAGUCGCUACAGGAUUGGCAAC	423
	GAAGGGAGCAGAGGCGGCAGUC	161		AGUCAUAGUCAGUUAGGUGGUU	445
	UUCACCGAGGCCACGCGGAGUA	170		GAGAAAAGUGCCAACAGACAAU	465
	AACAAUGCUAGGGAGAGCUGCC	178		UUCACCGAGGCCACGCGGAGUA	501
	UUGCAAUUUAGGUGGUGCUGUC	243		UGCACUGACUUGCUUUAGCACU	564
	GUGCGUGGAUGAGGCUGGUUCU	301		UUGCAAUUUAGGUGGUGCUGUC	1470
	ACAUCUACUGAUUGGACUAGCU	514		ACAUCUACUGAUUGGACUAGCU	4319
	UUUUCUUGGCACUGAUAACACU	1672		UUUUCUUGGCACUGAUAACACU	5332
	UUCUUGGCACUGAUAACACUCG	2354		UUCUUGGCACUGAUAACACUCG	7463
