# Supplementary material for: A virus‐derived microRNA targets immune response genes during SARS‐CoV‐2 infection
Source: EMBO Rep. 2021 Dec 16;23(2):e54341. doi: 10.15252/embr.202154341 (PMC8811647; doi:10.15252/embr.202154341)
Supplement: Supplementary file 10 — Source Data for Figure 3 [file EMBR-23-e54341-s015.xlsx]

## Sheet: Figure 3
	Source Data Figure 3
	Figure 3A					Figure 3B
		Log2 (DICER1 siRNA /control siRNA)				fold change for processed miRNA DICER1/control
		hsa-miR-let-7a	CoV2-miR-O7a.1	CoV2-miR-O7a.2			pre -CoV2-miR-O7a			pre -CoV2-miR-O7a mutated			hsa-miR21
	Replicate 1	-0.615323	-0.67979	-0.603864			Replicate 1	Replicate 2	Replicate 3	Replicate 1	Replicate 2	Replicate 3	Replicate 1	Replicate 2	Replicate 3
	Replicate 2	-1.19118	-0.936811	-1.02158		10 min	3.78887	3.72897	10.2922	0.888107	1.25945	2.54991	2.86807	4.36156	2.70499
	Replicate 3	-0.323557	-0.504218	-0.277471		30 min	6.41381	9.43976	12.1171	1.00471	1.38641	1.78438	4.43898	9.75458	6.51912
						60 min	11.5606	16.3225	15.9517	1.15722	1.60144	0.987717	8.70705	9.28376	5.84021
	Figure 3C				Figure 3D					Figure 3E
		percentage of viral genome				Copy number per cell				% Input for Pan-AGO IP in SARS-CoV2 infected A549-ACE2
		CoV2-miR-O7a.1	CoV2-miR-O7a.2			hsa-miR-let-7a	CoV2-miR-O7a.2	CoV2-miR-O7a.1			Replicate 1		Replicate 2
	Replicate 1	0.004745	0.013393		Replicate 1	5712.41	2427.63	811.75			AGOs IP	control IP	AGOs IP	control IP
	Replicate 2	0.004238	0.018328		Replicate 2	5436.09	1599.25	324.7		hsa-miR-let-7a	0.67312	0.00186558	1.15444	0.0142035
					Replicate 3	2853.38	795.31	234.43		CoV2-miR-7a-1	0.470506	0.00541336	0.822402	0.0267077
					Replicate 4	5945.96	5040.95	n/a		CoV2-miR-7a-2	0.181339	0.0095359	0.759418	0.0688123
