# Supplementary material for: A virus‐derived microRNA targets immune response genes during SARS‐CoV‐2 infection
Source: EMBO Rep. 2021 Dec 16;23(2):e54341. doi: 10.15252/embr.202154341 (PMC8811647; doi:10.15252/embr.202154341)
Supplement: Supplementary file 11 — Source Data for Figure 4 [file EMBR-23-e54341-s008.xlsx]

## Sheet: Figure 4
	Source Data Figure 4
	Figure 4B
	CoV2-miR-O7a.2 mimic concentration	relative luciferase activity (%)
		CoV2-miR-O7a.2 site			CoV2-miR-O7a.2 site mutant
		Replicate 1	Replicate 2	Replicate 3	Replicate 1	Replicate 2	Replicate 3
	0.5 nM	50	65	37.3	97	93.5	92.5
	1 nM	38	35	25.1	109.3	94	107.5
	Figure 4D
	time post interferon stimulation	TPM of BATF2 mRNA (non intronic reads)
		control IFN-α		CoV2-miR-O7a.2 IFN-α		control non-induced		CoV2-miR-O7a.2 non-induced
		Replicate 1	Replicate 2	Replicate 1	Replicate 2	Replicate 1	Replicate 2	Replicate 1	Replicate 2
	8h	66.2314	74.6261	24.8901	23.0666	1.30752	1.43912	0.943263	1.07397
	16h	23.7567	26.0583	12.703	11.8292	0.704587	1.12188	1.22017	1.22654
	24h	4.80743	8.01375	3.54175	3.74863	0.785257	0.641493	0.575117	0.443506
	time post interferon stimulation	TPM of LAMP3 mRNA (non intronic reads)
		control IFN-α		CoV2-miR-O7a.2 IFN-α		control non-induced		CoV2-miR-O7a.2 non-induced
		Replicate 1	Replicate 2	Replicate 1	Replicate 2	Replicate 1	Replicate 2	Replicate 1	Replicate 2
	8h	6.94607	7.92397	3.62533	3.99066	0.185265	0.452921	0.203117	0.251087
	16h	10.2204	9.50945	1.02551	0.640179	0.329454	0.364287	0.125853	0.238962
	24h	6.10139	4.26754	0.615431	0.755517	0.879688	0.443111	0.168072	0.216017
