# Supplementary material for: A virus‐derived microRNA targets immune response genes during SARS‐CoV‐2 infection
Source: EMBO Rep. 2021 Dec 16;23(2):e54341. doi: 10.15252/embr.202154341 (PMC8811647; doi:10.15252/embr.202154341)
Supplement: Supplementary file 12 — Source Data for Figure 5 [file EMBR-23-e54341-s013.xlsx]

## Sheet: Figure 5
	Source Data Figure 5
	Figure 5A				Figure 5B				Figure 5C
	ISGs 8 h				ISGs 8 h				ISGs 8 h					ISGs 16 h					ISGs 24 h
	gene	Log2 (CoV2-miR-O7a.2 mimic/control)	log10 (padj)		gene	Log2 (CoV2-miR-O7a.1 mimic/control)	log10 (padj)		Log2 (CoV2-miR-O7a.2 mimic/control)					Log2 (CoV2-miR-O7a.2 mimic/control)					Log2 (CoV2-miR-O7a.2 mimic/control)
	AC116366.3	-0.447519	6.29202		AC116366.3	-0.0229076	0.0288541		8mer	7mer-m8	7mer-A1	no seed		8mer	7mer-m8	7mer-A1	no seed		8mer	7mer-m8	7mer-A1	no seed
	ACTN2	-0.332494	0.580924		ACTN2	-0.140366	0.0916283		-0.71192	-0.554728	-0.790615	-1.1529		-0.890518	-1.47746	-0.894902	-1.21016		-0.7784	-1.80192	-1.55001	-1.33351
	AL136295.5	-0.51838	7.61959		AL136295.5	0.0265293	0.0293804		-0.703229	-0.74687	-0.629304	-1.1919		-1.04403	-0.864019	-0.0383977	-1.26035		-1.10197	-1.06943	-1.02847	-1.3188
	AL669918.1	-0.359037	3.64989		AL669918.1	-0.0928226	0.177872		-0.628046	-0.846206	-0.948227	-1.31099		-0.841803	-0.853324	-1.18413	-0.343848		-1.06099	-0.595631	-1.00883	-1.29763
	ANGPTL6	-0.885348	9.26502		ANGPTL6	0.0476847	0.047608		-1.04548	-0.585218	-0.43879	-0.523068		-1.6472	-0.764843	-0.794452	-1.29292		-0.912816	-0.267943	-0.532602	-1.26334
	APOBEC3F	-0.305841	2.16621		APOBEC3F	0.171979	0.414226		-1.02427	-0.201047	-0.118655	-0.813289		-2.35906	-0.145083	-0.482604	0.199805		-1.5331	-0.236214	-0.517681	-1.00368
	APOBEC3G	0.0582932	0.0283417		APOBEC3G	0.427127	0.19049		-1.23551	-0.745912	-1.06646	-0.447471		-1.40929	0.548812	-0.540131	-0.774971		-1.88954	1.01009	-0.304253	-1.3308
	APOL1	-0.380154	3.65783		APOL1	0.180553	0.470281		-1.21853	-0.274466	0.173205	-1.06162		-0.40031	-0.781382	0.221783	-1.20645		-0.332618	-0.800683	0.242434	-0.886185
	APOL2	-0.26035	1.58048		APOL2	0.120607	0.215115		-0.254473	-0.738728	-0.202284	-0.885348		-0.364665	-0.691722	0.464265	-1.06432		-0.358117	-0.716995	0.436236	-0.886018
	APOL3	-0.634108	2.65178		APOL3	0.138011	0.141261			-0.978829	0.205504	-0.858329			-0.486977	0.588843	-0.773081			-0.830851	0.59976	-0.857928
	APOL6	-0.738728	15.7452		APOL6	-0.567903	5.52532			-0.676322	-0.201061	-0.677469			-0.247523	0.356076	-1.08318			0.252989	0.705071	-1.32504
	ATP10A	0.148754	0.642626		ATP10A	-0.047148	0.0621684			-0.204731	-1.02371	-0.790724			0.644104	-1.08588	-0.970846			0.654063	-1.19967	-1.08166
	BATF2	-1.21853	30.8668		BATF2	-0.214209	0.461297			-0.207307	-1.10743	-1.20492			-0.581439	-1.05431	-0.917778			-0.670849	-1.02072	-1.01267
	BST2	-1.03269	8.23794		BST2	0.0295912	0.0239972			0.0964476	-0.799861	-0.52869			-0.183827	-0.751751	-0.630233			-0.651683	-1.26159	-0.688376
	BTN3A1	-0.18201	0.549282		BTN3A1	0.268964	0.601306			-0.230952	-0.444073	-0.348598			-0.114933	-0.567278	-0.630828			-0.212322	-0.548118	-0.942896
	C1R	0.172223	0.681079		C1R	0.579701	3.87346			-0.425513	-0.640071	-0.456339			-0.29766	-0.2833	-0.045849			-0.193656	-0.791161	-0.889916
	CASP4	0.245767	0.523802		CASP4	0.685022	1.93244			-0.32041	-0.839925	-0.533561			-0.713007	-1.19054	0.0562699			-0.0791361	-0.527195	-0.886834
	CCDC194	-0.750172	0.660558		CCDC194	0.534398	0.297146			-0.332494	-0.429638	-0.509658			0.940609	-0.283275	-0.350877			1.03511	-0.219204	-0.54267
	CD274	-0.573277	2.37132		CD274	-0.443234	0.866759			0.0566579	-0.450391	-0.261284			0.0287139	-0.102138	-0.0402273			1.05689	-0.348655	-0.706713
	CDK18	-0.506167	1.36154		CDK18	-0.122847	0.088293			-1.97191	-0.408512	-0.384899			-2.0668	0.273963	-0.791154			-2.36828	-0.110039	-0.522073
	CEACAM1	0.268958	1.273		CEACAM1	0.381198	1.34204			-1.50245	-0.183457	-0.548659			-1.77315	0.350896	-0.124514			-2.74626	-0.0998319	-0.520411
	CETP	-1.06162	6.738		CETP	-0.0727336	0.0566672			-1.11172	-0.278566	-0.599611			-1.06407	0.228604	-1.17489			-1.74612	-0.000198154	-0.660964
	CFH	-1.1529	9.05183		CFH	-0.216891	0.267855			-0.690562	-0.270502	-0.431681			-1.24215	-0.136898	-0.171998			-1.40098	-0.00195943	-0.516511
	CMPK2	-1.50245	58.9043		CMPK2	0.0579077	0.0851839			-0.934833	-0.29179	-0.755495			-0.858761	-0.183333	-0.207328			-1.01649	0.164288	-0.503696
	CR1L	-1.02477	1.46646		CR1L	0.271538	0.138804			-0.420167	-0.634108	-0.336419			-0.616518	0.704717	-0.227163			-0.546048	0.449135	-0.450267
	DDO	0.042757	0.0234254		DDO	0.247393	0.0993212			0.100092	-0.26035	-0.51838			-0.236873	0.521725	-0.122208			-0.874571	0.598532	-0.40289
	DDX58	-0.820551	16.8315		DDX58	-0.110948	0.229547			-0.705289	0.0582932	-0.467279			-0.487184	1.039	-0.811447			-0.712914	1.5409	-0.399523
	DDX60	-0.790724	9.90868		DDX60	-0.16458	0.264318			-0.574798		-0.494997			-0.707822		-0.532702			-0.539716		-0.399358
	DDX60L	-0.429638	5.45359		DDX60L	0.00802912	0.00924332			-0.145267		0.119562			0.537229		-0.817538			0.448857		-0.395747
	DHX58	-0.746731	3.34614		DHX58	0.294282	0.421914			-0.696967		-0.270376			-0.59706		-0.544735			-0.322327		-0.386849
	DRC1	-0.32041	0.31775		DRC1	0.030158	0.0105538			-1.98738		-0.133607			-1.0334		-0.674469			-0.316156		-0.33819
	DSP	-0.467279	4.08444		DSP	-0.569849	3.70936			-1.45133		-0.592413			-0.233145		0.222738			0.549672		-0.310232
	DTX3L	-0.402954	3.94938		DTX3L	-0.223978	0.626463			-0.573277		-0.765272			1.79705		-0.116977			1.62607		-0.305291
	EIF2AK2	-0.43879	4.53547		EIF2AK2	-0.333511	1.70753					-0.447519					-0.219911					-0.301331
	EPSTI1	-0.574798	1.94491		EPSTI1	-0.37437	0.52825					-0.28331					0.0461235					-0.254754
	ERAP2	-0.327364	1.00378		ERAP2	0.0153526	0.0105538					-0.456715					-0.2085					-0.253994
	ETV7	-0.76323	3.32678		ETV7	0.19559	0.220411					-1.1711					-0.104983					-0.20656
	EXOC3L1	-0.414335	0.439751		EXOC3L1	0.912846	1.46982					-0.654845					-0.442802					-0.481151
	FLT3LG	0.463742	1.19656		FLT3LG	0.117031	0.0667707					-0.538033					-0.432762					-0.415974
	GBP1	-0.813289	3.58776		GBP1	0.460518	0.996741					-0.313094					-0.456461					-0.0816907
	GBP2	-0.640071	0.947364		GBP2	0.130817	0.0616394					-0.820551					-0.640729					-0.409535
	GBP3	-0.0955052	0.151839		GBP3	0.271529	0.391899					-0.369033					-0.579502					-0.0643466
	GBP4	-1.81892	19.6879		GBP4	0.102577	0.104391					-0.787659					0.232832					-0.280761
	GBP7	-0.765272	0.81954		GBP7	-0.473773	0.22097					0.107205					0.118458					-0.0189685
	GCNT4	-0.229865	0.298406		GCNT4	-0.286473	0.230066					-1.03269					-0.734619					-0.236407
	GIMAP2	-0.217793	0.219499		GIMAP2	0.430781	0.382895					-0.403897					-0.271671					-0.209558
	GLI3	-0.839925	0.934771		GLI3	-0.303068	0.123511					-1.23782					-0.21779					0.0066341
	GMPR	-1.1711	4.69379		GMPR	0.419762	0.629431					-0.773339					-0.675601					-0.16825
	HDX	-0.412942	1.19017		HDX	-0.104456	0.0818294					-0.404303					-0.114893					0.0179198
	HELZ2	-0.145267	0.716011		HELZ2	-0.165361	0.444636					-0.781879					-0.139185					0.0242563
	HERC5	-1.20492	23.5787		HERC5	-0.0230127	0.0239972					-1.02477					-1.09077					0.0271838
	HERC6	-0.444073	3.56012		HERC6	-0.187534	0.410981					0.0990952					0.202203					0.0316103
	HES4	-0.781879	4.31031		HES4	-0.0484829	0.0332285					-0.757655					-0.136966					0.042024
	HLA-E	-0.386922	3.75179		HLA-E	-0.0943667	0.165931					0.226253					0.309208					0.0600183
	HLA-F	-1.0017	8.7727		HLA-F	0.134702	0.159293					-0.436656					0.0429637					-0.135714
	HLA-G	-0.183487	0.16295		HLA-G	-0.165617	0.0712703					-0.416867					-0.223498					-0.0329991
	HSH2D	-0.690562	2.99611		HSH2D	0.00958631	0.00632477					-0.127003					0.153834					0.15597
	IDO1	-1.98738	4.69015		IDO1	0.382332	0.271075					-0.359037					0.20113					0.168163
	IFI16	-0.416867	2.17937		IFI16	-0.403448	1.09613					-0.408522					0.0719011					0.180605
	IFI27	-0.459639	4.19294		IFI27	-0.104852	0.182081					-0.356436					0.20184					0.189449
	IFI35	-0.371767	3.06375		IFI35	-0.0595238	0.0785426					-0.80764					-0.465493					0.198197
	IFI44	-0.336419	1.43671		IFI44	-0.0958586	0.106316					-0.229865					0.218769					0.212438
	IFI44L	-0.337119	1.07051		IFI44L	-0.51599	1.16293					-0.345286					0.130489					0.216655
	IFI6	-0.509658	7.09493		IFI6	-0.283379	1.17899					-0.436885					0.470674					0.00166162
	IFIH1	-0.829874	10.1669		IFIH1	-0.303552	0.971471					0.217048					0.401444					0.235483
	IFIT1	-0.790615	14.3485		IFIT1	-0.33875	1.52659					-0.269281					-0.717627					0.235655
	IFIT2	-1.67505	36.5595		IFIT2	-0.217233	0.519938					-0.327364					-0.268332					0.265386
	IFIT3	-1.11172	21.7106		IFIT3	-0.188514	0.469567					-0.18201					0.282919					0.293806
	IFIT5	-0.348598	2.06816		IFIT5	-0.138823	0.209123					-0.76323					-0.200166					0.308994
	IFITM1	-0.599611	4.32937		IFITM1	0.515655	3.06213					0.245767					0.306311					0.340459
	IFITM2	-0.133607	0.598451		IFITM2	0.412236	1.83866					-0.750172					-0.558702					0.349499
	IFITM3	0.119562	0.486344		IFITM3	0.19579	0.382448					-0.746731					-0.340943					0.358546
	IL15RA	-0.270376	0.912223		IL15RA	-0.393251	0.982505					-0.455486					-0.0653274					0.37561
	IL22RA1	-0.369033	1.53126		IL22RA1	0.155595	0.214443					-0.459639					0.0969857					0.00798669
	IRF1	-0.204731	1.16649		IRF1	0.0809016	0.134833					-0.371767					0.286374					0.0663375
	IRF7	-0.320763	2.64964		IRF7	-0.172894	0.399314					0.346045					1.13524					0.509783
	IRF9	-0.548659	7.51566		IRF9	-0.0057842	0.00605879					-0.586413					0.272571					0.222851
	ISG15	-0.787659	3.01781		ISG15	0.0987671	0.132981					0.268958					0.306738					0.571082
	ISG20	-0.757655	15.1022		ISG20	0.0649445	0.0955824					0.0334783					0.425672					0.578278
	KLHDC7B	-0.566327	0.780507		KLHDC7B	-0.671105	0.568993					0.107683					0.290881					0.587415
	LAMP3	-1.02427	9.68143		LAMP3	-0.38012	0.937298					-1.67505					-0.0518496					0.391505
	LAP3	-0.538033	7.08068		LAP3	-0.0269077	0.0324952					-0.0888034					1.44288					0.643458
	LGALS3BP	0.107683	0.448978		LGALS3BP	0.0416174	0.0585963					0.172223					0.352882					0.673665
	LGALS9	-0.269281	0.991027		LGALS9	0.0150384	0.0112513					-0.366999					0.988668					0.699245
	LIPA	-0.799861	17.4709		LIPA	-0.234275	0.746099					-0.219134					0.0199279					0.725954
	LMO2	-0.523068	1.40608		LMO2	-0.228442	0.22097					-0.270833					-0.0141908					0.734238
	MAP2	0.0566579	0.0650211		MAP2	-0.782851	1.44487					0.0797856					0.89479					0.774207
	MX1	-0.431681	6.63118		MX1	-0.295673	1.55134					-0.217793					0.222848					0.832087
	MX2	-0.677469	9.33754		MX2	-0.293183	1.02392					-0.386922					0.683147					0.880829
	MYD88	0.180754	1.11162		MYD88	0.374307	2.24419					-0.267207					0.651996					0.959774
	NLRC5	-0.74687	15.087		NLRC5	-0.0713162	0.119817					-0.302544					1.29481					0.996036
	NMI	-0.494997	3.18601		NMI	0.0658231	0.0691232					-0.414335					1.46689					1.13809
	NT5C3A	-1.02371	17.9104		NT5C3A	-0.232051	0.613024					0.042757					0.69541					1.563
	OAS1	-0.183457	1.32011		OAS1	0.0285947	0.0392881
	OAS2	-0.738342	17.1505		OAS2	-0.266087	0.912258
	OAS3	-0.230952	1.65896		OAS3	-0.194269	0.659057
	OASL	-0.629304	11.0607		OASL	-0.209882	0.67092
	OGFR	-0.755495	12.6913		OGFR	0.0557508	0.0551778
	OR2I1P	-0.219134	0.161765		OR2I1P	1.52749	4.48219
	PARP12	-0.278566	2.55267		PARP12	-0.0111758	0.0134042
	PARP14	-0.71192	11.7987		PARP14	-0.138425	0.340837
	PARP9	-0.118655	0.505121		PARP9	-0.0590573	0.0851869
	PATL2	-0.403897	0.856556		PATL2	0.0310803	0.0169552
	PAX5	-0.206852	0.14255		PAX5	0.0042008	0.0015626
	PDCD1LG2	0.0334783	0.0294377		PDCD1LG2	0.0366447	0.0155352
	PDGFRL	-1.1919	17.2236		PDGFRL	-0.0746274	0.0931167
	PHF11	-0.274466	1.0735		PHF11	-0.082615	0.0873774
	PIK3AP1	-1.04548	7.04299		PIK3AP1	0.189096	0.206424
	PLAAT2	-0.450391	0.366246		PLAAT2	0.0338676	0.00949054
	PLAAT4	-0.436656	1.66656		PLAAT4	0.202175	0.29446
	PLEKHA4	-0.80764	6.16051		PLEKHA4	-0.47688	1.32355
	PLEKHG7	-0.745912	0.807307		PLEKHG7	0.526739	0.357729
	PLSCR1	-0.261284	2.17992		PLSCR1	-0.274134	0.979224
	PML	-0.202284	1.08699		PML	-0.15349	0.359456
	PNPT1	-0.628046	11.5091		PNPT1	-0.270648	0.912258
	PPM1K	-1.10743	11.5414		PPM1K	-0.453607	1.35906
	PRKD2	0.0797856	0.276456		PRKD2	-0.0344203	0.0391102
	PRRG4	-0.313094	0.356012		PRRG4	-0.0805534	0.03222
	PSMB8	-0.436885	3.33675		PSMB8	0.0464643	0.0549671
	PSMB9	-0.366999	4.07178		PSMB9	0.0551391	0.0867393
	RASGRP3	-0.345286	1.31814		RASGRP3	0.474811	1.72776
	RET	-1.06646	4.75358		RET	-0.274499	0.270098
	RGS22	0.205504	0.145164		RGS22	0.136086	0.0455564
	RNF213	-0.696967	12.9704		RNF213	-0.266728	1.14093
	RSAD2	-0.978829	9.85285		RSAD2	-0.00987878	0.00839463
	RTP4	-1.31099	3.32144		RTP4	0.442189	0.446868
	RUFY4	-1.20688	1.31699		RUFY4	-0.454692	0.171211
	SAMD9	-0.408512	1.06576		SAMD9	-0.352713	0.491232
	SAMD9L	-0.408522	0.833591		SAMD9L	-0.314794	0.365514
	SAMHD1	-0.585218	8.85987		SAMHD1	-0.340689	1.68771
	SEC16B	-0.676322	3.31268		SEC16B	-0.0470587	0.0327553
	SECTM1	-0.830508	5.41251		SECTM1	-0.00219362	0.00198014
	SERPING1	-0.703229	1.3117		SERPING1	-0.0290248	0.0110643
	SHFL	-0.934833	16.0262		SHFL	0.0984788	0.150955
	SIDT1	-0.858329	5.02461		SIDT1	-0.146839	0.159145
	SLC15A3	-0.267207	0.8412		SLC15A3	-0.336112	0.68511
	SMTNL1	-0.654845	4.97855		SMTNL1	0.398158	1.25492
	SOCS1	-0.0888034	0.0795521		SOCS1	0.433959	0.439122
	SOX21	-1.10924	1.72607		SOX21	-0.802789	0.79431
	SP100	-0.420167	4.7154		SP100	-0.0678196	0.108684
	SP110	0.0990952	0.36021		SP110	0.198615	0.547254
	SP140	0.226253	0.971965		SP140	0.212438	0.467823
	SP140L	-0.29179	1.36327		SP140L	-0.0271531	0.025723
	ST8SIA4	-1.97191	13.02		ST8SIA4	-0.784482	1.46961
	STAT1	-0.425513	5.18041		STAT1	0.00412665	0.00485259
	STAT2	-0.443319	5.99866		STAT2	0.0495465	0.076384
	TAP1	-0.302544	2.9363		TAP1	0.0299821	0.0401902
	TAP2	-0.356436	3.59583		TAP2	-0.0894336	0.167867
	TDRD7	-0.52869	5.7939		TDRD7	-0.159144	0.32948
	TENT5A	-0.97291	6.54559		TENT5A	-0.457703	1.02415
	THEMIS2	-0.551393	4.46545		THEMIS2	-0.253795	0.451231
	TLDC2	-0.466215	4.37492		TLDC2	-0.20469	0.516879
	TLR3	-0.455486	0.901808		TLR3	-0.186187	0.135679
	TMEM229B	-0.201061	0.37913		TMEM229B	-0.265221	0.317704
	TNFRSF1B	0.0964476	0.0820883		TNFRSF1B	-0.588333	0.476603
	TNFSF10	-1.62895	5.90302		TNFSF10	0.186168	0.127652
	TNFSF13B	-1.23782	2.81648		TNFSF13B	-0.0360352	0.0136154
	TRANK1	-0.846206	15.2984		TRANK1	0.0817061	0.131398
	TREX1	-1.23551	17.9434		TREX1	0.45282	1.62027
	TRIM14	-0.207307	1.40188		TRIM14	0.0467318	0.0696091
	TRIM21	0.217048	1.46038		TRIM21	0.106604	0.208047
	TRIM22	-0.948227	9.26502		TRIM22	0.0724481	0.0816314
	TRIM25	0.173205	0.890273		TRIM25	-0.242363	0.917026
	TRIM34	-0.28331	1.05672		TRIM34	0.0043248	0.00368102
	TRIM38	-0.201047	0.869836		TRIM38	0.0233411	0.0237437
	TRIM5	-0.270502	2.14797		TRIM5	-0.0141873	0.0156315
	TRIM56	-0.243979	1.54257		TRIM56	-0.255502	0.698203
	TRIM69	0.346045	2.64965		TRIM69	-0.0292956	0.031244
	TUBA8	-0.384899	1.4609		TUBA8	-0.291156	0.470047
	TYMP	-0.586413	5.68113		TYMP	-0.430619	1.41387
	UBA7	-0.773339	3.18852		UBA7	0.261224	0.307026
	UBD	-0.270833	0.190353		UBD	1.42406	3.19532
	UBE2L6	-0.447471	6.44644		UBE2L6	0.105882	0.226726
	USP18	-0.456339	6.05865		USP18	-0.0672001	0.113262
	USP41	-0.533561	4.01167		USP41	-0.085351	0.104758
	XAF1	-0.554728	4.85839		XAF1	0.00951547	0.00971427
	ZBP1	-1.45133	3.50138		ZBP1	-0.085852	0.034177
	ZC3HAV1	-0.254473	1.94629		ZC3HAV1	-0.132862	0.31279
	ZNFX1	-0.705289	12.7824		ZNFX1	0.110424	0.250658
