# Supplementary material for: A virus‐derived microRNA targets immune response genes during SARS‐CoV‐2 infection
Source: EMBO Rep. 2021 Dec 16;23(2):e54341. doi: 10.15252/embr.202154341 (PMC8811647; doi:10.15252/embr.202154341)
Supplement: Supplementary file 13 — Source Data for Figure 6 [file EMBR-23-e54341-s006.xlsx]

## Sheet: Figure 6 
	Source Data Figure 6
	Figure 6A					Figure 6B
		Common ISGs upregulated at all times					Common ISGs upregulated at all times
		log2 (IFN+/IFN- control)					log2 (IFN+/IFN- control)
		8h	16h	24h			8h	16h	24h
	XAF1	13.1215	11.9069	9.70907		XAF1	-0.554728	-1.47746	-1.80192
	OAS2	10.6569	10.3812	8.55623		OAS2	-0.738342	-1.1951	-1.92138
	IFI44	10.321	8.38986	6.72435		IFI44	-0.336419	-0.227163	-0.450267
	IFI44L	9.75125	8.90833	8.41664		IFI44L	-0.337119	-0.28534	-0.774533
	MX1	9.66199	8.54123	7.83175		MX1	-0.431681	-0.171998	-0.516511
	MX2	9.30888	9.46011	6.46701		MX2	-0.677469	-1.08318	-1.32504
	OASL	8.63131	5.71566	4.73513		OASL	-0.629304	-0.0383977	-1.02847
	IFIT1	8.60101	7.25822	6.2406		IFIT1	-0.790615	-0.894902	-1.55001
	CMPK2	8.49807	6.62201	5.99399		CMPK2	-1.50245	-1.77315	-2.74626
	RSAD2	7.89356	5.23635	5.5733		RSAD2	-0.978829	-0.486977	-0.830851
	BST2	7.66251	9.28893	6.32105		BST2	-1.03269	-0.734619	-0.236407
	TRIM22	6.73499	5.52612	3.39512		TRIM22	-0.948227	-1.18413	-1.00883
	IFI6	6.69114	7.23097	6.97207		IFI6	-0.509658	-0.350877	-0.54267
	IFI27	6.21785	6.56461	5.25672		IFI27	-0.459639	0.0969857	0.00798669
	IFIT3	6.12059	4.51245	4.47829		IFIT3	-1.11172	-1.06407	-1.74612
	ISG15	5.92446	6.29307	5.46736		ISG15	-0.787659	0.232832	-0.280761
	IFIH1	5.90371	4.33077	4.22723		IFIH1	-0.829874	-0.580789	-0.800563
	IFIT2	5.71559	2.45977	2.01057		IFIT2	-1.67505	-0.0518496	0.391505
	BATF2	5.4014	4.39257	2.92833		BATF2	-1.21853	-0.40031	-0.332618
	SMTNL1	5.36387	3.85644	3.67188		SMTNL1	-0.654845	-0.442802	-0.48115
	DDX58	5.33307	3.79597	3.01237		DDX58	-0.82055	-0.640729	-0.409535
	THEMIS2	5.31076	2.33014	1.70719		THEMIS2	-0.551393	-0.12613	-0.428192
	IFITM1	5.19061	6.16724	5.62536		IFITM1	-0.599611	-1.17489	-0.660964
	OAS1	4.99456	4.18604	4.04948		OAS1	-0.183456	0.350896	-0.0998319
	CETP	4.9106	3.89967	2.41029		CETP	-1.06162	-1.20645	-0.886185
	SAMD9	4.87358	2.94583	2.01755		SAMD9	-0.408512	0.273963	-0.110039
	IRF7	4.69627	4.15426	2.96356		IRF7	-0.320763	0.649587	0.62093
	HERC5	4.55852	3.46944	2.04469		HERC5	-1.20492	-0.917779	-1.01267
	EPSTI1	4.53742	3.13885	3.62663		EPSTI1	-0.574798	-0.707822	-0.539716
	HELZ2	4.5064	3.41111	3.12916		HELZ2	-0.145266	0.537229	0.448857
	PARP9	4.39729	3.69042	3.41048		PARP9	-0.118655	-0.482604	-0.517681
	DDX60	4.33207	3.65852	3.49741		DDX60	-0.790724	-0.970846	-1.08166
	TRANK1	4.29037	2.8687	2.07653		TRANK1	-0.846206	-0.853324	-0.595631
	IFI16	4.2698	3.73136	2.62813		IFI16	-0.416868	-0.223498	-0.0329991
	SP110	4.25854	3.05016	2.74592		SP110	0.0990952	0.202203	0.0316103
	LAMP3	4.19791	4.067	2.34201		LAMP3	-1.02427	-2.35906	-1.5331
	USP18	4.1268	2.55936	2.72058		USP18	-0.456338	-0.045849	-0.889916
	APOL1	4.11104	3.38922	1.94682		APOL1	-0.380154	0.0125649	0.509831
	PARP14	4.02731	3.01472	2.10551		PARP14	-0.71192	-0.890518	-0.7784
	UBA7	3.93498	3.66493	2.65319		UBA7	-0.773339	-0.675601	-0.16825
	SP140	3.93296	2.69917	2.4539		SP140	0.226253	0.309208	0.0600183
	USP41	3.89324	3.14444	2.61553		USP41	-0.533561	0.0562699	-0.886834
	IRF9	3.74476	3.07803	2.61608		IRF9	-0.548659	-0.124514	-0.520411
	NLRC5	3.70985	1.98092	1.74861		NLRC5	-0.74687	-0.864019	-1.06943
	DTX3L	3.59663	2.97655	2.30515		DTX3L	-0.402954	-0.421745	-0.384794
	DDX60L	3.57711	2.61237	2.01166		DDX60L	-0.429638	-0.283275	-0.219204
	HERC6	3.57106	3.33217	2.73754		HERC6	-0.444073	-0.567278	-0.548118
	OAS3	3.55021	3.47362	3.03008		OAS3	-0.230952	-0.114933	-0.212322
	STAT2	3.50457	1.94253	1.67286		STAT2	-0.443319	0.449808	0.0987604
	UBE2L6	3.48554	3.53083	2.57744		UBE2L6	-0.447471	-0.774971	-1.3308
	SAMHD1	3.47799	2.90474	2.09867		SAMHD1	-0.585218	-0.764843	-0.267942
	TLDC2	3.25588	3.28387	2.06086		TLDC2	-0.466215	-0.783805	-0.0662487
	APOL6	3.22216	2.07167	1.64953		APOL6	-0.738727	-0.691722	-0.716995
	PARP12	3.21933	2.42595	2.2376		PARP12	-0.278566	0.228604	-0.0001982
	IFI35	3.19418	3.35768	2.81299		IFI35	-0.371767	0.286374	0.0663375
	PLSCR1	3.13726	2.61975	2.5823		PLSCR1	-0.261284	-0.0402273	-0.706713
	SHFL	3.09086	1.82726	1.64806		SHFL	-0.934833	-0.858761	-1.01649
	ANGPTL6	3.04147	1.63286	1.65263		ANGPTL6	-0.885348	-1.06432	-0.886018
	PATL2	2.96968	3.17359	1.86019		PATL2	-0.403897	-0.271671	-0.209558
	IFITM3	2.82615	3.66573	3.84387		IFITM3	0.119562	-0.817538	-0.395747
	IFIT5	2.79823	2.56508	1.83286		IFIT5	-0.348598	-0.630828	-0.942896
	EIF2AK2	2.78135	2.18394	1.74638		EIF2AK2	-0.43879	-0.794452	-0.532602
	SP100	2.71404	2.36398	2.07041		SP100	-0.420167	-0.616518	-0.546048
	LIPA	2.69082	1.99223	2.15038		LIPA	-0.799861	-0.751751	-1.26159
	TRIM21	2.63548	1.85226	1.67943		TRIM21	0.217048	0.401444	0.235483
	PLAAT4	2.47987	2.424	2.11112		PLAAT4	-0.436656	0.0429637	-0.135714
	IFITM2	2.3842	3.16995	2.58484		IFITM2	-0.133607	-0.674469	-0.33819
	PSMB8	2.2614	2.14045	1.65783		PSMB8	-0.436885	0.470674	0.00166162
	TYMP	1.81266	1.9477	1.73277		TYMP	-0.586413	0.272571	0.222851
	LGALS3BP	1.58447	2.08375	1.74263		LGALS3BP	0.107683	0.290881	0.587415
