# Supplementary material for: A virus‐derived microRNA targets immune response genes during SARS‐CoV‐2 infection
Source: EMBO Rep. 2021 Dec 16;23(2):e54341. doi: 10.15252/embr.202154341 (PMC8811647; doi:10.15252/embr.202154341)
Supplement: Supplementary file 14 — Source Data for Figure 7 [file EMBR-23-e54341-s001.xlsx]

## Sheet: Figure 7
	Source Data Figure 7
	Figure 7a
		Relative expression (normalised to hsa-miR-let-7a)
		Patient A (viral genome Ct 21.64)	Patient B (viral genome Ct 24.85)	Patient C (viral genome Ct 31.25)	Patient D (viral genome Ct 34.76)	Seasonal CoV patient E (Ct 20.03)	Seasonal CoV patient F (Ct 25.08)
	CoV2-miR-O7a.1	0.0232012	0.0114965	0.000682732	0	0	0
	CoV2-miR-O7a.2	0.0390432	0.1331	0.00832726	0.000413955	0	0
	Control ORF6	0	0	0	0	0	0
